# Supplementary material for: Phosphoproteomics of osimertinib-tolerant persister cells reveals targetable kinase-substrate signatures
Source: Mol Syst Biol. 2025 Sep 29;21(11):1547–62. doi: 10.1038/s44320-025-00141-1 (PMC12583488; doi:10.1038/s44320-025-00141-1)
Supplement: Supplementary file 3 — Dataset EV1 [file 44320_2025_141_MOESM3_ESM.xlsx]

## Sheet: README
Dataset EV1_Proteome and phosphoproteome identification and overlapping
Sheet: Prot_IDs
Description:
This sheet contains normalized protein expression values across multiple time points and treatment conditions.
Column	Description
DMSO, Osi_5min, Osi_10min, Osi_6h, DTP, DTP-24h, DTP-7d	Protein log2 expression changes under indicated treatment/timepoint conditions
N: -Log ANOVA p-value	Negative log10-transformed ANOVA p-value across all conditions
N: ANOVA q-value	FDR-adjusted p-value from ANOVA test across treatment groups
T: PG.ProteinGroups	UniProt accession(s) for each protein group
T: PG.Genes	Gene symbol(s) corresponding to the protein group
Sheet: Phos_IDs
Description:
This sheet contains normalized phosphosite intensities across conditions and additional annotations for phosphopeptides.
Column	Description
DMSO, Osi_5min, Osi_10min, Osi_6h, DTP, DTP-24h, DTP-7d	Phosphosite log2 intensity values under different conditions
ANOVA q-value	FDR-adjusted p-value from ANOVA test across treatment groups
PG.Genes	Gene name corresponding to the phosphosite
PG.Proteins	UniProt accession for the phosphosite-associated protein
EG.Modified	Modified peptide sequence (e.g., including PTM positions)
EG.PTMLocalizationProbabilities	Post-translational modification (PTM) category and probability
PTM_group	Peptide sequence and potietial PTM identifier information
PTM_collapse_key	Unique key for site-specific phosphopeptides obtained from individual run
Sheet: Overlap
Description:
This sheet shows the overlap between identified proteome and phosphoproteome entries.
Column	Description
Prot	Name of proteome
T: PG.ProteinGroups	Protein group identified in proteome analysis
T: PG.Genes	Gene symbols for each protein group in proteome analysis
Phos	Name of phosphoproteome
PG.ProteinGroups	UniProt accessions of phosphosite-containing peptides
Phosphosites	Annotated phosphosites mapped to each protein
PTM_collapse_key	Unique key for site-specific phosphopeptides obtained from individual run
Summary statistics:
Protein entries: 1,006 quantified proteins
Phosphosite entries: 3,142 unique phosphosites

## Sheet: Prot_IDs
DMSO	Osi_5min	Osi_10min	Osi_6h	DTP	DTP-24h	DTP-7d	N: -Log ANOVA p value	N: ANOVA q-value	T: PG.ProteinGroups	T: PG.Genes
-0.142253	-0.997124	-0.93587	-0.988515	1.0136	0.98307	1.06709	11.3417	7.08861e-05	Q15019	SEPTIN2
-0.699342	-0.908504	-0.799711	-0.792694	1.02703	1.0601	1.11312	12.9948	6.92641e-05	Q16181	SEPTIN7
-1.51069	-0.47373	-0.528762	-0.477643	1.02604	1.01931	0.945469	13.6105	6.48649e-05	Q92599	SEPTIN8
-0.882936	-0.693803	-0.689377	-0.749274	0.723622	0.620202	1.67157	9.50245	6.61157e-05	Q9UHD8	SEPTIN9
-1.43745	-0.571144	-0.440624	-0.531602	0.856694	0.796636	1.32749	10.6549	6.75105e-05	Q9NVA2	SEPTIN11
0.33047	-0.868936	-1.12249	-1.11398	0.716107	1.06567	0.99315	6.75286	8.71935e-05	P01023	A2M
1.36875	0.568059	0.0706441	0.663549	-0.693864	-1.66775	-0.309392	4.0782	0.000450057	Q9NRG9	AAAS
1.05494	0.815664	0.0195149	0.272502	-1.87998	-0.676522	0.393886	1.83908	0.0128399	Q86V21	AACS
-0.951276	-1.07962	-0.966997	0.272934	1.19768	1.16312	0.364157	4.31646	0.00034347	Q2M2I8	AAK1
-0.945374	-0.866928	-0.661914	-0.707753	1.14681	0.896024	1.13914	12.0024	6.30915e-05	Q9H7C9	AAMDC
1.66299	-0.542575	-0.311892	-1.49927	-0.308785	0.492304	0.507229	2.53671	0.00346818	Q13685	AAMP
0.0405502	-0.0815622	1.02207	1.57624	-1.25046	-0.803397	-0.503442	2.76369	0.00241086	Q9Y312	AAR2
1.05521	0.472139	1.13648	-0.101434	0.010332	-1.12485	-1.44788	1.49411	0.0266457	P49588	AARS
0.841715	0.904251	0.882583	0.546871	-1.04837	-0.932047	-1.195	6.56416	8.43585e-05	Q9BTE6	AARSD1
1.23847	0.763025	0.683728	0.0582949	-1.56625	-0.953995	-0.223277	9.14615	6.68693e-05	Q9NRN7	AASDHPPT
1.42853	0.179976	1.06783	0.0549583	-1.2905	-0.920762	-0.52003	3.93633	0.000550871	Q9NY61	AATF
-1.98238	1.34404	0.395859	0.320491	-0.0528999	0.0117325	-0.0368412	1.27995	0.0426534	P80404	ABAT
-0.441146	0.722447	1.40422	0.941862	-0.596474	-1.07229	-0.958618	2.09195	0.00784738	P33527	ABCC1
-1.69885	1.32644	-0.258552	0.990044	-0.51021	0.20913	-0.0580009	2.18125	0.00659194	O15438	ABCC3
-0.337714	1.00578	1.04232	0.960927	-1.1049	-1.23977	-0.326645	4.90735	0.000213439	P28288	ABCD3
0.903403	0.757557	0.944862	0.539527	-1.27387	-1.09722	-0.774254	15.6262	0	P61221	ABCE1
1.82922	-0.287484	0.468013	0.264362	-0.828193	-1.24791	-0.198005	6.7041	8.65645e-05	Q8NE71	ABCF1
1.12555	0.791793	0.760156	0.462938	-1.12859	-1.09694	-0.914908	12.8873	6.61157e-05	Q9UG63	ABCF2
-0.250784	-0.986317	-1.01534	-0.832453	0.815142	1.12898	1.14077	3.50481	0.000848674	Q9NUQ8	ABCF3
-0.0994615	-0.590505	0.365192	-0.385465	-0.941533	-0.42087	2.07264	2.21832	0.00614146	Q9UNQ0	ABCG2
-0.168667	-0.731023	-0.280451	-1.61836	1.22373	0.818635	0.75613	4.0401	0.000471396	Q9NUJ1	ABHD10
-1.38952	-0.506522	-0.682049	-0.450568	1.09018	0.772893	1.16559	11.319	7.0529e-05	Q8NFV4	ABHD11
-1.03826	-0.700709	-0.660522	-0.766271	1.25868	0.904438	1.00264	13.4269	8.08081e-05	Q8N2K0	ABHD12
-0.641879	-0.734086	-0.718975	-1.01537	1.46076	0.883402	0.766156	3.73956	0.000656489	Q96IU4	ABHD14B
-1.23743	-0.887624	-0.415731	-0.220217	1.70049	0.47754	0.582971	3.29048	0.00111614	Q8IZP0	ABI1
-0.491731	-1.14426	-0.961675	-0.522811	0.997395	1.02834	1.09473	11.0568	6.46651e-05	O14639	ABLIM1
-0.80748	-0.903266	-0.796017	-0.683991	0.908273	1.16102	1.12146	8.91204	6.34006e-05	P09110	ACAA1
-0.641262	-0.880688	-0.823057	-0.828717	1.10946	0.822989	1.24128	6.7259	8.67993e-05	P42765	ACAA2
0.643567	0.805882	0.894336	0.842521	-1.15138	-1.14107	-0.893851	15.0627	0	Q13085	ACACA
-1.25133	-1.16251	-0.160166	-0.325066	1.02737	1.20444	0.66727	6.78182	8.75912e-05	Q9H845	ACAD9
-0.440162	-0.927715	-0.801236	-0.935535	1.36119	0.704798	1.03866	3.78471	0.000624519	P11310	ACADM
-1.2623	-0.650204	-0.629069	-0.572775	1.03134	0.925513	1.1575	15.9087	0	P49748	ACADVL
-0.731173	-1.07321	-1.27242	0.293291	1.04866	0.822793	0.912061	4.52662	0.000268473	Q15027	ACAP1
-0.148669	-0.767597	-0.788541	-1.24839	1.39924	0.630126	0.923834	5.66454	0.000123308	Q15057	ACAP2
0.955108	0.765026	0.781227	0.680288	-0.870617	-1.13326	-1.17777	5.69247	0.00012112	P24752	ACAT1
-0.250628	-0.849469	-0.545088	-1.33633	1.19319	1.12861	0.659714	5.39883	0.000140704	Q9H3P7	ACBD3
0.474097	0.730102	0.8198	1.10136	-0.784332	-1.20006	-1.14097	10.0374	7.39372e-05	Q9UKV3	ACIN1
1.13984	0.498156	0.834306	0.573165	-1.11137	-0.565475	-1.36862	3.90095	0.00057047	P53396	ACLY
-1.49887	-0.470116	-0.636128	-0.238596	1.39582	0.531241	0.916653	5.90657	0.000109718	Q99798	ACO2
-0.821126	-0.848871	-0.779839	-0.75357	1.09233	0.993704	1.11737	11.0292	6.42202e-05	Q9NPJ3	ACOT13
1.15003	0.612707	0.95963	0.320389	-1.34828	-0.959003	-0.735475	8.19901	5.87515e-05	O00154	ACOT7
-0.524434	-0.600952	-1.17698	-0.832352	1.08656	1.086	0.962155	5.61496	0.000124629	O14734	ACOT8
-0.189266	-0.940161	-1.02722	-0.924783	0.987278	1.08194	1.0122	8.48998	6.24187e-05	Q9Y305	ACOT9
-1.52821	-0.367265	-0.70103	-0.341815	0.925589	0.866455	1.14628	11.9133	6.07903e-05	Q15067	ACOX1
-1.98438	1.22353	-0.168133	0.203967	0.561537	0.370394	-0.206917	3.68894	0.00068713	O15254	ACOX3
-1.05821	-0.676236	-0.723658	-0.708197	1.24837	0.960553	0.95738	15.6884	0	Q96CM8	ACSF2
-0.30256	1.03609	1.17731	0.868851	-0.686376	-1.17293	-0.920388	3.65285	0.000701604	P33121	ACSL1
0.587126	0.815427	0.558953	1.0918	-1.08334	-0.553757	-1.41621	4.65063	0.000239445	O95573	ACSL3
0.846729	1.04024	0.931769	0.286241	-1.11331	-0.877541	-1.11413	5.74832	0.000119175	O60488	ACSL4
-1.724	0.833369	0.958815	0.883185	-0.442588	-0.647253	0.138468	1.27863	0.0427556	Q9NUB1	ACSS1
-0.111279	-1.04711	-0.906953	-0.980557	1.08488	1.04109	0.919932	11.8845	7.14286e-05	P60709	ACTB
0.00998639	-0.945396	-0.964877	-0.972312	1.12964	0.405267	1.33769	6.67435	8.55615e-05	Q562R1	ACTBL2
-0.178491	-1.40722	-0.936781	-0.145957	1.45264	0.954123	0.261685	3.42284	0.000939969	P63261	ACTG1
0.502563	0.920896	0.93522	0.689447	-1.26571	-1.31481	-0.467603	6.07999	0.000103644	O96019	ACTL6A
-1.34908	-0.567114	-0.594161	-0.516755	1.15097	1.21522	0.660911	12.464	5.67376e-05	P12814	ACTN1
-0.609115	-0.944904	-0.837223	-0.727265	1.32283	1.16632	0.629351	21.8386	0	O43707	ACTN4
0.538898	-1.17835	-1.01692	-0.965992	1.06998	0.73147	0.820914	4.27628	0.00036213	Q9NZ32	ACTR10
-0.213522	-1.17339	-0.461495	-1.15577	1.00379	1.10123	0.89916	3.09305	0.00147379	P42025	ACTR1B
-0.621089	-1.0824	-0.831741	-0.522588	1.48176	0.929772	0.646282	5.43338	0.000138528	P61160	ACTR2
0.568609	0.209512	1.13853	0.868329	-1.21436	-1.44654	-0.124077	2.49597	0.00368194	Q9H9F9	ACTR5
-0.550985	-0.344569	-1.86282	0.355318	0.812385	0.627645	0.963027	3.35074	0.00102996	Q03154	ACY1
-1.80904	-0.306047	-0.438204	-0.0645416	1.14218	0.589212	0.886446	7.55968	6.47948e-05	O14672	ADAM10
0.813407	-1.93403	-0.0411372	-0.50014	0.686784	0.0409104	0.934201	1.27257	0.0433817	P55265	ADAR
-1.55682	0.162035	-0.859955	-0.505235	0.853013	0.884903	1.02206	1.98973	0.00950078	P35611	ADD1
-0.733525	-0.78114	-0.816838	-0.728175	1.49979	1.08678	0.473106	8.87999	6.26781e-05	Q5T601	ADGRF1
-0.494708	-1.07084	-0.664675	-0.909902	1.21282	1.03665	0.890658	12.8426	6.53061e-05	P11766	ADH5
0.312816	1.55345	0.767178	-0.0207721	-0.821364	-1.45285	-0.33846	5.04234	0.000203114	Q9BV57	ADI1
-1.15308	-0.69846	-0.684429	-0.575154	1.34869	0.956328	0.806105	10.304	7.00389e-05	Q15847	ADIRF
0.159783	-0.877627	-1.19617	-0.968212	1.04598	1.08547	0.750772	7.18467	6.77291e-05	P55263	ADK
1.60116	-0.347537	-0.203925	-0.710842	0.16663	-1.39579	0.890302	2.95304	0.00184948	Q9H2P0	ADNP
-0.387617	-0.645409	-0.674124	-1.34976	0.977158	0.899519	1.18023	2.49996	0.00365586	Q96SZ5	ADO
-0.016523	-0.88928	-1.25918	-0.810995	0.964059	1.08458	0.927336	4.08588	0.00044905	Q9BRR6	ADPGK
-0.417169	1.10472	0.780394	0.836884	-1.77615	-0.293588	-0.235084	1.55917	0.0231214	P25098	ADRBK1
0.376898	0.884132	1.04186	0.833271	-1.10445	-0.936187	-1.09553	11.7864	6.93642e-05	Q16186	ADRM1
1.13113	0.713583	0.813834	0.4529	-1.18051	-1.17287	-0.758067	14.4702	3.00752e-05	P30566	ADSL
0.829498	0.955537	0.834438	0.49329	-1.1801	-1.28179	-0.650869	10.3116	7.01754e-05	P30520	ADSS
0.958945	0.811828	0.926973	0.427707	-1.31473	-0.830276	-0.980452	7.99167	6.11046e-05	Q8N556	AFAP1
-0.137142	-1.21009	-0.685575	-0.934478	0.609751	1.28566	1.07187	3.92428	0.000554433	Q8N4X5	AFAP1L2
-0.717348	-0.413964	-0.217433	-1.16746	1.88513	0.0408164	0.590259	1.9324	0.0106062	Q9Y4W6	AFG3L2
0.22609	-1.00972	-1.21404	-0.824947	0.662501	1.11848	1.04163	5.65315	0.000125937	P02771	AFP
-0.822227	-0.373181	-1.2266	-0.674556	0.895307	1.08089	1.12036	3.06401	0.00154641	Q6ULP2	AFTPH
1.05612	0.698193	0.727405	0.537176	-1.49769	-1.06007	-0.461143	5.2836	0.000163036	P52594	AGFG1
0.582601	0.106472	0.238262	1.74112	-0.539552	-1.02106	-1.10784	2.92988	0.00191948	Q53H12	AGK
0.101534	0.902102	-1.28525	-1.49145	0.317569	0.46362	0.991875	1.28318	0.0423572	P35573	AGL
-1.01678	0.626379	-0.612211	-0.640912	1.43388	-0.819903	1.02955	1.44701	0.029492	Q9NRZ7	AGPAT3
1.56442	0.22928	0.609645	0.503673	-1.01453	-0.780991	-1.11151	5.87074	0.000108611	Q53EU6	AGPAT9
1.54145	0.416497	0.372621	0.439187	-1.32762	-1.11873	-0.323413	5.0098	0.000206711	O00116	AGPS
-0.0542482	-1.15288	-0.315473	-0.564887	1.94695	-0.403447	0.543979	1.9779	0.00971318	O95994	AGR2
-1.03988	-0.711962	-0.71467	-0.655047	1.30195	1.15612	0.663494	15.7238	0	O00468	AGRN
1.68901	0.339928	0.49319	0.24952	-1.04791	-1.12877	-0.594967	7.50435	6.41711e-05	P23526	AHCY
-0.95207	0.986683	0.808693	0.76493	0.622322	-1.16975	-1.0608	1.98624	0.00956948	O43865	AHCYL1
-1.11432	-0.72837	-0.625042	-0.568837	1.43293	1.09712	0.506512	10.7997	7.03297e-05	Q09666	AHNAK
0.847247	0.968861	0.657375	0.705153	-1.18947	-0.892427	-1.09674	10.0518	7.42115e-05	O95433	AHSA1
0.300568	-0.725839	-1.03873	-1.29938	0.776008	1.13238	0.854989	5.85815	0.000111197	P02765	AHSG
-1.55811	0.445774	0.749096	1.49228	-0.0492092	-0.546313	-0.533516	4.44635	0.000279805	Q9BQI0	AIF1L
-0.289733	-1.08098	-0.911647	-0.805826	1.21587	1.07026	0.802056	6.11966	0.00010415	O95831	AIFM1
0.705039	0.74975	0.963064	0.744427	-1.16229	-0.767366	-1.23262	8.67846	6.01093e-05	Q9BRQ8	AIFM2
0.542227	0.405057	1.13433	0.969852	-1.38513	-0.895165	-0.771169	1.96235	0.00999535	Q13155	AIMP2
-0.455862	1.20387	-0.544351	-0.0664587	-0.0577468	-1.46023	1.38078	1.50789	0.0258821	O00170	AIP
2.06061	-0.440883	-0.443147	-0.499619	0.572212	-0.678721	-0.570454	1.58783	0.0217552	P54819	AK2
-0.317757	-0.96189	-0.963669	-0.875606	1.18007	0.913246	1.0256	8.82547	6.18847e-05	Q9UIJ7	AK3
0.508809	0.600431	0.0749216	1.62671	-1.16814	-0.907789	-0.734942	4.64671	0.000241661	Q92667	AKAP1
0.469613	-1.38902	-0.544592	-1.07963	0.636961	1.24012	0.666551	6.50093	8.68056e-05	Q02952	AKAP12
-0.958984	-0.766749	-0.738004	-0.73008	1.16314	1.02081	1.00986	9.72342	6.87285e-05	Q9Y2D5	AKAP2
0.40512	0.802403	0.738641	1.03065	-1.01539	-0.419655	-1.54177	4.20547	0.000382181	Q9ULX6	AKAP8L
-1.8493	0.464185	0.314474	0.498293	1.2067	0.107157	-0.741504	1.99304	0.00944575	P15121	AKR1B1
0.542135	0.839249	0.892364	0.890976	-0.852883	-1.23301	-1.07883	9.11138	6.62651e-05	O60218	AKR1B10
0.558489	0.921113	-0.886119	1.01782	-0.710163	-1.47724	0.576107	3.32661	0.00106721	Q04828	AKR1C1
1.7893	-0.830051	-0.194168	-1.25342	0.565245	-0.336968	0.260063	1.24814	0.0461843	P52895	AKR1C2
-0.837785	-0.420793	-0.985912	-0.662879	0.88396	0.347949	1.67546	7.02198	8.47784e-05	P42330	AKR1C3
-1.46309	-0.233878	-0.231459	-0.782333	0.801211	0.374285	1.53526	3.67904	0.000687802	O43488	AKR7A2
0.073539	-1.19617	0.0814472	-1.52575	0.988007	0.846729	0.732199	2.54011	0.00344527	P31749	AKT1
0.393439	0.453619	0.801313	1.38274	-0.916023	-1.12629	-0.988802	4.61147	0.000244847	Q96B36	AKT1S1
-0.567516	0.169529	2.19212	-0.604703	-0.458215	-0.385943	-0.345273	2.06179	0.00822907	P31751	AKT2
0.351048	-0.728179	-1.09787	-1.25968	0.712826	1.04517	0.976682	6.05007	0.000109501	P02768	ALB
-0.369518	-0.988571	-0.863305	-0.859521	1.12324	1.31365	0.64402	12.5515	5.77617e-05	Q13740	ALCAM
-1.28187	-0.611021	-0.424049	-0.732034	1.30293	0.72165	1.02439	9.41023	6.47249e-05	Q8IZ83	ALDH16A1
0.846957	-1.01346	-0.924452	-1.05655	0.0105627	1.09381	1.04313	2.61271	0.00303986	P54886	ALDH18A1
-0.741222	-0.611858	-0.581601	-1.17494	1.11892	0.746278	1.24442	9.72867	6.89655e-05	P47895	ALDH1A3
-0.803253	1.76471	0.30895	0.785115	-0.548831	-0.968367	-0.538319	4.30849	0.000347206	P30837	ALDH1B1
-0.81367	-0.797543	-0.785813	-0.808527	1.11912	1.01479	1.07165	18.9328	0	P30838	ALDH3A1
-1.44398	-0.532873	-0.4834	-0.531362	0.961987	0.760039	1.26959	10.1924	7.66284e-05	P51648	ALDH3A2
-0.877628	-0.319574	-0.366235	-1.41716	1.07684	0.869948	1.03382	6.27437	0.000100418	P43353	ALDH3B1
-1.93868	-0.349505	-0.168011	-0.0171992	1.00132	0.687642	0.784441	3.52535	0.000821317	P30038	ALDH4A1
0.459214	0.453188	1.08426	1.09962	-0.985393	-1.04982	-1.06106	1.92579	0.0107362	P51649	ALDH5A1
-1.04139	-0.678713	-0.815423	-0.621792	1.14415	0.822464	1.19071	10.841	7.12695e-05	Q02252	ALDH6A1
-1.19069	-0.659973	-0.634607	-0.65551	0.932739	1.04676	1.16128	13.0058	7.04846e-05	P49419	ALDH7A1
1.21317	-0.956357	-0.948076	-1.22074	0.688781	0.580163	0.643067	2.35687	0.00470529	P49189	ALDH9A1
2.09807	0.147706	-0.952799	-0.579801	-0.21136	0.0334544	-0.535267	2.88074	0.00205651	P04075	ALDOA
-0.43447	-0.909099	-0.916836	-0.892503	0.973105	1.20153	0.978271	6.89628	8.93855e-05	Q2TAA5	ALG11
-0.200587	-1.82844	-0.431874	-0.113311	0.489333	1.08948	0.995394	5.78904	0.000116654	Q9H553	ALG2
-1.30366	-0.646132	-0.62211	-0.529993	1.08061	1.05825	0.963033	17.6266	0	P05187	ALPP
0.868504	0.361703	0.783273	0.849881	-0.617144	-1.78471	-0.461503	4.24607	0.000372422	Q86V81	ALYREF
-1.89384	-0.248324	0.060249	-0.443011	0.737025	0.965713	0.822191	1.63746	0.0195507	Q01433	AMPD2
0.876992	0.586246	-0.807491	1.54352	-0.880561	-0.981695	-0.337015	2.84948	0.00214365	Q9UJX4	ANAPC5
1.57587	0.298572	0.318615	0.332272	-1.67444	-0.58323	-0.267659	1.55521	0.0233211	Q9UJX3	ANAPC7
-0.820446	0.747826	0.859258	-1.89704	0.307357	0.484102	0.318943	2.80455	0.00228128	Q9P2R3	ANKFY1
0.686839	0.814045	0.951159	0.707218	-1.1455	-0.76098	-1.25278	1.25187	0.0457453	Q8IWZ3	ANKHD1
0.72956	0.582703	-0.925447	-0.865606	0.0588845	1.51969	-1.09979	2.25247	0.00571382	Q86XL3	ANKLE2
1.64001	1.00957	0.0376335	-0.327763	-1.17345	-0.367174	-0.818832	1.46047	0.0286532	O75179	ANKRD17
0.744519	-0.505035	-0.537126	-1.81126	0.507916	0.598112	1.00287	2.63021	0.00295737	O15084	ANKRD28
-0.119174	0.624042	-1.19459	-1.56376	0.803558	0.841445	0.608479	1.36459	0.0352791	Q9H8Y5	ANKZF1
1.5904	-1.08931	-0.958999	0.159631	-0.605943	-0.0784078	0.982626	1.3579	0.035784	Q9NQW6	ANLN
-1.6615	-0.968746	0.811818	-0.218987	0.708518	0.987679	0.34122	1.80644	0.0137719	Q4KMQ2	ANO6
0.599923	0.505122	0.951064	1.06977	-0.812524	-1.15607	-1.15729	7.33765	6.21762e-05	P39687	ANP32A
0.200334	1.01512	0.959763	0.876694	-0.845008	-1.31607	-0.890832	11.9932	6.26959e-05	Q92688	ANP32B
-0.340946	0.94706	0.971945	1.16002	-0.679001	-0.789149	-1.26993	4.14203	0.000422519	P15144	ANPEP
-0.185382	-0.947071	-0.974954	-0.918833	0.745528	0.898215	1.3825	9.04357	6.54762e-05	P04083	ANXA1
-0.87786	-0.714871	-0.893475	-0.671325	1.35917	0.948967	0.849397	14.87	0	P50995	ANXA11
-0.316037	-0.968577	-0.966857	-0.874689	1.08026	1.05666	0.989239	16.6945	0	P07355	ANXA2
-0.0256208	-0.985145	-0.996437	-1.00496	1.00297	1.03295	0.976249	10.043	7.40741e-05	P12429	ANXA3
-1.19597	-0.654351	-0.659546	-0.591652	1.32381	0.998	0.779706	15.6122	0	P09525	ANXA4
-0.205166	-0.820008	-1.11267	-0.862802	1.31617	1.11792	0.566561	3.86465	0.00057971	P08758	ANXA5
-0.996704	-0.658507	-0.834574	-0.696524	1.05537	1.00617	1.12478	15.3245	0	P08133	ANXA6
0.0889284	-0.822151	-0.987721	-1.21272	0.976895	0.955233	1.00154	5.96433	0.000107765	P20073	ANXA7
-0.896982	-0.625115	-0.793681	-0.875813	0.981129	1.13682	1.07364	16.4381	0	P13928	ANXA8
-0.945712	-0.629658	-0.784906	-0.82852	0.979298	1.04701	1.16249	16.236	0	Q5VT79	ANXA8L1
-0.657794	-0.822477	-0.970125	-0.703581	1.33155	1.01374	0.808693	8.07328	5.7211e-05	Q10567	AP1B1
-0.0460158	-1.0751	-0.32339	-1.41189	1.07259	0.855896	0.92791	7.65629	6.59341e-05	O43747	AP1G1
2.07486	0.443301	-0.195942	-0.527841	-0.331809	-0.761121	-0.701448	1.80686	0.0137636	P61966	AP1S1
-0.695622	-0.865955	-0.814031	-0.822662	1.16903	1.0399	0.989346	16.9554	0	O95782	AP2A1
-0.801426	-0.810241	-0.0157814	-1.31347	1.1305	1.07687	0.733551	3.03691	0.00162018	O94973	AP2A2
-0.537178	-0.819034	-0.849629	-0.962837	1.19363	1.07845	0.896592	15.6652	0	P63010	AP2B1
-0.65867	-0.796615	-0.811624	-0.9217	1.16687	1.10573	0.916013	6.95115	8.74525e-05	Q96CW1	AP2M1
-1.26719	-1.40233	0.168105	1.41416	0.333837	0.423037	0.330386	2.02705	0.00880408	P53680	AP2S1
-0.674096	-0.885263	-0.547917	-1.04387	1.24258	0.896439	1.01213	5.63056	0.000125186	O00203	AP3B1
-0.00850484	-1.59763	-0.577855	-0.561916	0.696128	1.3508	0.698975	5.11715	0.000189041	Q9Y2T2	AP3M1
-0.502985	-0.95837	-0.800857	-0.887161	1.00828	0.856839	1.28425	4.46631	0.000278899	Q92572	AP3S1
-1.29343	-0.47301	-0.399871	-0.534654	0.520906	0.379441	1.80062	2.84706	0.00215002	P13798	APEH
-1.00751	-0.610498	-0.594664	-0.813817	1.61038	0.719733	0.696384	3.00665	0.00170427	P27695	APEX1
-0.269387	1.21923	0.786261	1.08112	-0.956107	-0.993267	-0.867849	3.31862	0.00107622	Q9BZZ5	API5
-1.1509	-0.610983	-0.645954	-0.73297	0.913049	0.986415	1.24135	16.9098	0	Q9HDC9	APMAP
-1.28598	-0.384783	-0.839938	-0.570471	0.990273	1.06383	1.02708	9.3277	6.99523e-05	Q8NCW5	APOA1BP
0.0724125	-0.800427	-0.898615	-1.29421	0.943388	1.10369	0.873766	6.44636	8.93471e-05	P04114	APOB
-1.44961	-0.388817	-0.219843	-0.0874879	1.79573	0.625341	-0.275312	4.67954	0.000236041	Q9UH17	APOBEC3B
-1.10314	0.269942	1.15193	1.40955	-0.08053	-0.696593	-0.951164	2.43003	0.0041178	Q9NRW3	APOBEC3C
-1.73944	0.208961	-0.263958	0.346966	1.61269	0.168609	-0.333825	4.62038	0.000240451	Q8IUX4	APOBEC3F
-0.468401	-0.766918	-1.0646	-0.855596	1.01641	1.01466	1.12445	10.0368	7.38007e-05	P02649	APOE
-1.52589	-0.335245	-0.0681689	0.684587	0.906672	-0.881402	1.21945	2.70111	0.00262785	Q9UKG1	APPL1
-1.31271	-0.383369	-0.760334	-0.548752	1.09392	0.61835	1.29289	4.86701	0.000214519	P07741	APRT
-0.591688	1.29192	0.915069	0.926545	-0.616217	-1.12294	-0.802685	2.79543	0.00231204	Q96P48	ARAP1
-0.633232	-0.989599	-0.528638	-0.999766	1.10467	1.13777	0.908798	10.8129	7.06402e-05	P48444	ARCN1
-0.934573	-0.757865	-0.570062	-0.801074	1.22427	1.36416	0.475149	9.88506	7.11744e-05	P84077	ARF1
-0.774161	-0.534918	-0.397134	-1.16531	0.956404	1.60961	0.305507	8.25862	5.94059e-05	P18085	ARF4
-0.595708	-0.711769	-0.642759	-0.813222	1.83398	0.0982701	0.831208	1.53298	0.0244937	P84085	ARF5
-1.31434	-0.63545	-0.559993	-0.303129	1.33855	1.27785	0.19652	5.46529	0.000136529	P62330	ARF6
-0.397202	-0.954419	-1.46146	0.0291806	1.06779	1.15964	0.556469	6.53817	8.7184e-05	Q8N6T3	ARFGAP1
-0.524976	-0.930165	-0.835691	-0.773164	0.52385	1.44676	1.09338	2.48654	0.00373092	Q9NP61	ARFGAP3
-1.38959	-0.252007	-0.578861	0.633125	1.78325	-0.28561	0.0896871	1.32707	0.0382648	Q9Y6D5	ARFGEF2
0.726325	0.743811	0.807655	0.781029	-1.00851	-1.54376	-0.506548	7.54514	6.45856e-05	Q5TH69	ARFGEF3
-1.16197	-0.903614	-0.856983	-0.0884942	1.08934	1.13101	0.790712	3.56772	0.000789058	P53367	ARFIP1
1.23293	-1.59626	-0.265496	-0.990431	0.533888	0.599099	0.486264	2.45075	0.00395544	P53365	ARFIP2
0.141628	-0.821002	-1.53849	-0.469585	1.35002	0.696141	0.641292	2.34728	0.00480402	Q9NWB6	ARGLU1
-0.74943	-0.684958	-0.888824	-0.856651	1.17145	0.836625	1.17179	16.4019	0	Q07960	ARHGAP1
-0.617446	-1.02426	-0.412135	-0.494615	0.461027	0.104586	1.98284	2.00337	0.00923534	Q9NRY4	ARHGAP35
-0.250064	2.16481	-0.74657	-0.350489	-0.666606	-0.315402	0.164318	1.81972	0.01338	P52565	ARHGDIA
-0.418602	-0.836677	-0.803993	-1.05623	1.3248	0.848826	0.94187	11.6015	6.469e-05	P52566	ARHGDIB
1.89295	-0.783507	-0.535031	-1.16432	0.297539	0.0243212	0.268051	1.63828	0.0195126	Q92888	ARHGEF1
1.16915	-1.01154	-0.500601	-1.44903	0.250925	0.838092	0.703004	1.8824	0.0117703	Q5VV41	ARHGEF16
1.12567	0.171194	0.149939	1.11867	-1.47137	0.0301067	-1.1242	2.02248	0.00889447	Q92974	ARHGEF2
0.0143346	-1.50992	-0.0460209	-1.13626	1.04238	0.854724	0.780774	7.52597	6.43777e-05	Q8N1W1	ARHGEF28
-0.710851	-0.598337	-1.04294	-0.746976	1.24722	1.25813	0.593745	6.6768	8.57143e-05	Q14155	ARHGEF7
-0.377145	-0.043862	-0.793947	-1.57943	0.863573	1.21148	0.719331	10.1333	7.54717e-05	Q9Y4X5	ARIH1
-0.300898	-1.00889	-0.789133	-1.00158	1.07116	1.18676	0.842572	11.1641	6.66667e-05	P40616	ARL1
2.0172	-0.622954	0.0829925	-0.165418	-1.02622	-0.598144	0.312548	1.71657	0.0165947	P36404	ARL2
-1.86446	-0.367718	1.3554	0.00818457	0.480692	-0.156126	0.544018	2.21579	0.00617532	P36405	ARL3
0.485709	1.01644	0.941308	0.71104	-1.10036	-0.930189	-1.12395	9.28405	6.92913e-05	Q15041	ARL6IP1
-0.725639	1.07955	0.716559	1.27876	-0.939221	-1.08127	-0.328737	1.96585	0.00993333	Q66PJ3	ARL6IP4
-0.909853	-0.819593	-0.715739	-0.682934	0.735969	1.43991	0.952242	6.92643	8.6629e-05	O75915	ARL6IP5
-0.419779	-0.312744	-0.707044	-1.45349	1.16907	1.22299	0.501007	8.41605	6.13027e-05	Q96BM9	ARL8A
-0.122768	-1.15175	-0.900756	-0.8632	1.06286	1.0896	0.88602	5.23237	0.000170035	Q9NVJ2	ARL8B
-0.405601	1.42489	1.04953	-0.0282701	-0.771522	-1.44148	0.172452	3.71087	0.000669193	Q9NVT9	ARMC1
-0.971881	-1.25566	1.39936	-0.575335	-0.128178	0.771872	0.759825	1.57506	0.0223774	Q8N2F6	ARMC10
-1.97344	0.795886	-0.675568	0.801284	0.330127	0.406744	0.314971	1.61568	0.0204971	Q9UH62	ARMCX3
-0.242728	-1.23622	-0.836182	-0.748776	1.11089	1.05324	0.89978	6.19547	0.00010231	Q92747	ARPC1A
-0.729415	-0.762607	-0.911746	-0.758678	1.32499	1.0525	0.784958	12.6504	5.90406e-05	O15143	ARPC1B
-0.922304	-0.721953	-0.76878	-0.716385	1.39013	1.06824	0.671053	11.635	6.53951e-05	O15144	ARPC2
-0.745216	-0.964713	-0.786592	-0.677473	1.06404	0.857298	1.25266	8.99038	6.45161e-05	O15145	ARPC3
-0.515825	-0.996959	-0.925883	-0.716393	1.13675	1.15151	0.866795	13.3365	7.76699e-05	P59998	ARPC4
-0.860508	-0.826435	-0.879179	-0.585438	1.30069	0.757832	1.09304	13.4593	8.12183e-05	O15511	ARPC5
-1.49171	-0.529695	-0.539807	-0.411961	1.21066	0.965497	0.797017	11.8912	7.18563e-05	P49407	ARRB1
-0.876434	-0.774818	-0.756541	-0.738707	1.26264	1.21096	0.672902	19.455	0	Q13510	ASAH1
-1.93761	-0.0653524	-0.0952369	-0.237155	0.404617	0.692899	1.23784	4.62492	0.000240752	O43150	ASAP2
1.70849	-0.536361	-0.666202	0.21844	-0.7023	-0.961921	0.939856	3.45944	0.000896694	Q8N9N2	ASCC1
0.739008	0.686992	0.575602	1.1378	-0.900099	-0.980743	-1.25856	4.11965	0.000430307	Q9Y294	ASF1A
0.558253	0.906831	0.85279	0.849109	-1.12111	-1.20745	-0.838426	13.3134	7.6555e-05	Q12797	ASPH
-1.43733	-0.574104	-0.585324	-0.417817	1.08415	0.809199	1.12122	8.01429	6.15385e-05	P00966	ASS1
1.45027	-0.0465691	0.892279	0.469813	-1.04849	-1.24838	-0.468929	6.23467	0.0001	Q9NVI7	ATAD3A
0.716536	0.946921	0.883368	0.555259	-1.05149	-1.40816	-0.642435	6.14752	0.000101639	Q9NT62	ATG3
0.431717	0.347677	0.801874	1.3989	-1.13741	-0.696389	-1.14637	1.44422	0.0296657	Q9Y4P1	ATG4B
0.609702	-1.07631	-0.868333	-1.19486	0.91305	1.07999	0.53676	3.19569	0.00125173	Q9H1Y0	ATG5
1.48182	0.751357	0.216356	0.456701	-0.742899	-1.29659	-0.86674	2.14822	0.0070425	P31939	ATIC
1.70484	-0.0619431	0.444424	0.600948	-0.823235	-0.693619	-1.17141	5.46295	0.00013643	Q8NHH9	ATL2
-0.493319	-0.697416	-0.69207	-1.07489	0.340364	1.09091	1.52642	5.72898	0.000118721	Q6DD88	ATL3
-1.84723	-0.322405	-0.156617	-0.160859	0.43067	1.28654	0.769899	7.08288	7.7821e-05	Q9HD20	ATP13A1
-0.229185	-1.02085	-0.858379	-0.875902	1.15473	1.35877	0.470817	5.39533	0.000140502	P05023	ATP1A1
-0.285839	-0.719536	-1.18211	-0.576008	1.07309	1.58383	0.106578	2.3045	0.00518322	P05026	ATP1B1
1.079	0.92965	0.766924	0.34185	-1.09265	-0.905742	-1.11903	6.15326	0.000101723	P54709	ATP1B3
1.91289	0.102859	0.300641	0.137617	-1.18087	-0.546981	-0.726155	4.09236	0.000447005	P16615	ATP2A2
-0.39095	-0.972076	-0.70376	-0.925018	0.639482	1.60955	0.742777	5.28857	0.000163265	P20020	ATP2B1
-0.753107	-0.581929	-0.966617	-0.832734	1.12907	1.30345	0.701867	1.89372	0.0114817	P23634	ATP2B4
-1.93034	-0.0505546	-0.160218	-0.0350898	0.430079	1.39021	0.355917	2.83305	0.00219532	P98194	ATP2C1
-1.5084	-0.810827	-0.334316	-0.198037	1.30672	0.684381	0.86048	6.39363	9.54817e-05	P25705	ATP5A1
-1.03212	-1.20949	-0.393266	-0.369631	1.33838	0.858954	0.807164	6.6698	8.54093e-05	P06576	ATP5B
-0.117791	-1.04888	-0.990472	-0.848518	1.23476	0.670637	1.10026	7.37631	6.30252e-05	P36542	ATP5C1
-0.704409	-0.944357	-0.628167	-0.788319	1.51707	0.993202	0.554977	9.99818	7.31261e-05	P24539	ATP5F1
-0.748466	-0.938234	-0.842639	-0.527491	1.40863	0.485938	1.16226	5.8936	0.000109546	O75947	ATP5H
-0.432583	-0.800508	-1.2405	-0.600941	1.05139	0.766502	1.25664	9.24763	6.86427e-05	P56385	ATP5I
-0.955239	0.588365	1.62618	0.808163	-0.600496	-0.673594	-0.793376	4.3369	0.000332536	P56134	ATP5J2
-1.27058	-0.646631	-0.528582	-0.587647	1.34351	0.610627	1.0793	7.76177	6.31342e-05	P48047	ATP5O
0.0262831	0.78763	1.3135	0.663083	-0.794841	-0.45428	-1.54138	2.16979	0.00673913	O75787	ATP6AP2
-0.662566	-0.87243	-0.869784	-0.679225	1.37647	1.19251	0.515023	9.7344	6.90846e-05	Q93050	ATP6V0A1
-0.502058	-0.968919	-0.886308	-0.796396	1.04548	1.24653	0.861674	6.21201	9.96678e-05	P61421	ATP6V0D1
-0.568504	-0.7497	-0.885732	-0.974365	1.10223	1.11184	0.964229	15.1131	0	P38606	ATP6V1A
0.0154601	-0.914764	-1.0455	-1.04181	1.03908	1.03851	0.909023	6.42279	9.58084e-05	P15313	ATP6V1B1
-0.897001	-0.524774	-0.357217	-1.26624	1.26117	0.832763	0.951302	1.36633	0.0351488	P21281	ATP6V1B2
-0.784775	-0.865329	-0.682209	-0.832127	1.28454	1.11377	0.766123	10.1158	7.5188e-05	P21283	ATP6V1C1
-1.12231	-0.642416	-0.641988	-0.752671	1.07795	1.14296	0.93848	12.2225	5.31561e-05	P36543	ATP6V1E1
-0.294891	-0.809272	-0.0880357	-1.60849	1.10664	0.889238	0.804818	3.54862	0.000804199	Q16864	ATP6V1F
-0.764641	-0.604152	-0.602026	-1.15366	1.0388	1.26957	0.816119	12.7789	6.34921e-05	O75348	ATP6V1G1
-1.0294	-0.382231	-1.46533	0.154665	1.1483	0.968375	0.605617	7.13319	7.87402e-05	Q9UI12	ATP6V1H
-0.86593	-1.13458	-0.8862	1.56683	0.694343	0.462468	0.163068	1.57882	0.0221809	O43520	ATP8B1
-0.208208	0.942506	0.917256	1.21383	-0.900344	-1.06093	-0.904106	4.00681	0.000484642	Q5TC12	ATPAF1
-1.06683	-0.826621	0.203266	-1.07616	1.45452	0.69516	0.616665	3.0953	0.00146435	O75882	ATRN
0.467826	1.11373	0.707244	0.853382	-0.984796	-1.16613	-0.991262	7.74118	6.25698e-05	Q9UBB4	ATXN10
1.95757	-0.535736	0.335124	0.159772	-0.26072	-0.438205	-1.21781	3.30595	0.00109824	Q8WWM7	ATXN2L
0.855756	1.00968	0.776887	0.498814	-1.29573	-0.838508	-1.0069	5.48003	0.000133916	Q9Y679	AUP1
0.0958754	-0.876211	-1.21764	-0.900133	0.790699	1.25911	0.848297	1.62206	0.0201963	Q96GD4	AURKB
-1.35208	-0.375853	-0.710189	-0.404368	1.40252	1.14361	0.296358	6.63376	8.49558e-05	P61769	B2M
0.15908	0.802158	1.8338	-0.623024	-0.711398	-0.669297	-0.791324	2.23822	0.00591333	Q9Y2A9	B3GNT3
0.267998	-1.04442	-0.949861	0.17887	-0.441703	1.92454	0.0645702	2.39849	0.00434746	P15291	B4GALT1
0.306117	-1.27943	-1.26991	-0.436289	0.837417	1.10603	0.736061	6.10694	0.000104065	O43286	B4GALT5
-0.883576	-0.791735	-0.652822	-0.768046	1.10234	1.42908	0.564759	3.15846	0.00130664	Q9UBV7	B4GALT7
0.900995	0.733125	0.859569	0.692619	-1.11655	-1.18239	-0.887369	18.1182	0	O95816	BAG2
0.79074	0.884249	0.736827	0.737791	-1.07254	-0.723778	-1.35328	5.82635	0.000113846	O95817	BAG3
0.192096	-1.70536	-0.381221	-0.746213	1.0094	0.855823	0.775469	8.87782	6.25889e-05	Q9UQB8	BAIAP2
0.198147	0.642629	1.4552	0.179272	-0.666156	-1.71629	-0.0928019	3.3293	0.0010587	Q9UHR4	BAIAP2L1
0.741641	0.572986	0.304544	1.27534	-0.722629	-0.575199	-1.59668	2.64956	0.00286325	O75531	BANF1
-1.4183	0.118351	-0.297798	-1.13732	0.915957	0.687439	1.13167	2.85089	0.00214194	Q07812	BAX
-0.302102	-0.768056	-0.691771	-1.26976	1.33267	0.915318	0.783695	5.03148	0.000202703	Q9UIG0	BAZ1B
-1.06251	-0.66694	-0.77443	-0.657238	0.991647	0.914597	1.25487	12.9785	6.80851e-05	P50895	BCAM
-1.09845	0.851413	1.18962	1.01866	-1.03719	-0.69966	-0.224388	2.39547	0.00438087	P51572	BCAP31
-0.0690982	0.97411	1.05502	0.991546	-1.05101	-0.809887	-1.09068	6.89458	8.93023e-05	P56945	BCAR1
1.25275	0.602686	-0.179263	1.11295	-0.570993	-1.18156	-1.03657	2.12627	0.00731789	O75934	BCAS2
0.0638749	-1.11084	-0.899571	-0.956101	0.713805	0.835985	1.35285	8.96517	6.40466e-05	P54687	BCAT1
-0.540077	-0.840902	-0.75914	-1.01242	1.19384	1.14728	0.811416	10.471	6.46465e-05	O15382	BCAT2
1.26274	0.647373	0.706396	0.494482	-1.12122	-1.05042	-0.939356	14.7531	3.22581e-05	Q9P287	BCCIP
-1.83683	-0.104351	-0.273601	-0.312161	0.901919	0.419401	1.20562	5.20833	0.00016968	O14874	BCKDK
-0.383493	-0.63604	-0.637489	-1.36589	1.1917	1.115	0.716216	7.22648	6.44512e-05	Q07817	BCL2L1
-0.141389	0.107005	1.49351	1.06267	-0.270414	-1.10123	-1.15016	4.21777	0.000373239	Q9NYF8	BCLAF1
0.0140605	0.776516	1.27542	0.879259	-0.71676	-1.12359	-1.10491	4.83421	0.000213264	Q9Y276	BCS1L
-0.116118	-0.885438	-1.10121	-0.9411	0.967832	0.958829	1.1172	6.90907	8.98876e-05	Q02338	BDH1
-1.42125	1.30011	0.414968	1.1474	-0.280628	-0.736446	-0.42416	2.10253	0.00768471	P55957	BID
0.79961	0.880361	0.912167	0.446313	-1.09404	-0.48896	-1.45545	4.76707	0.000222791	O00499	BIN1
-0.104946	0.587658	1.52994	0.738131	-1.25476	-0.927762	-0.568264	4.28818	0.000358244	Q9NR09	BIRC6
0.962562	0.768287	0.692063	0.64333	-0.980249	-1.51934	-0.566651	7.85958	5.94286e-05	Q13867	BLMH
0.730193	0.82605	0.82116	0.800471	-0.830128	-1.28417	-1.06358	5.09676	0.000199181	P53004	BLVRA
-1.52672	-0.29146	-0.464251	-0.638169	1.22723	0.742863	0.950499	8.71874	6.08575e-05	P30043	BLVRB
0.790871	0.668492	0.748733	0.978697	-0.936214	-1.13362	-1.11696	13.6328	6.55738e-05	Q14692	BMS1
0.739817	0.754872	1.01553	0.674763	-0.998696	-1.02636	-1.15992	13.0825	7.20721e-05	Q9H3K6	BOLA2
0.93125	0.777772	0.659108	0.76519	-1.13698	-1.33171	-0.664631	6.33781	9.78078e-05	Q14137	BOP1
-0.521329	-0.400054	-1.09731	-1.07714	0.977045	1.01146	1.10733	12.1213	5.17799e-05	P07738	BPGM
-1.13321	-1.02513	-0.453822	-0.369069	1.41325	1.00332	0.564659	9.81633	6.96864e-05	O95861	BPNT1
0.79235	0.995322	0.991293	0.347144	-0.990794	-1.15955	-0.975763	8.98728	6.44217e-05	Q6PJG6	BRAT1
0.0552286	0.982107	0.980886	0.980811	-1.07884	-1.18462	-0.735567	8.55545	6.34921e-05	Q8WY22	BRI3BP
0.849781	0.703629	0.881958	0.759018	-1.00144	-0.992963	-1.19999	17.7489	0	Q8TDN6	BRIX1
0.856713	1.13285	0.528722	0.188035	-0.875748	-0.132542	-1.69803	2.93215	0.00191288	Q8WUW1	BRK1
1.2902	-0.128394	0.275802	-0.154872	0.0270465	-1.95111	0.641327	1.45959	0.028704	Q9HCU9	BRMS1
-0.442869	-0.771994	-0.595431	-1.17411	1.31128	1.25828	0.414846	8.31208	6.00751e-05	P35613	BSG
0.938674	0.667286	0.862513	0.704224	-1.27769	-0.893912	-1.0011	11.9057	6.0241e-05	P20290	BTF3
-0.219018	-1.05981	-0.866401	-0.897435	0.946037	0.748396	1.34823	7.50576	6.42398e-05	Q96K17	BTF3L4
2.04698	-0.474281	0.510405	-0.519256	-0.451688	-0.896886	-0.215279	2.40046	0.0043274	O43684	BUB3
1.7068	-1.57594	-0.0614203	-0.195805	-0.327757	0.645744	-0.191622	1.65499	0.0189523	P41223	BUD31
0.919381	0.703016	0.81504	0.755839	-1.19134	-1.03061	-0.971328	12.7269	6.20155e-05	Q13895	BYSL
1.30808	0.622879	0.66581	0.460777	-1.13253	-0.728126	-1.19689	11.7997	6.95652e-05	Q7L1Q6	BZW1
1.42115	0.428845	0.63884	0.415923	-1.27278	-1.17908	-0.452896	8.8431	6.22348e-05	Q9Y6E2	BZW2
-1.64682	-0.463415	-0.476419	-0.28264	1.07631	0.880125	0.912861	9.68382	6.83761e-05	Q9H0W9	C11orf54
-0.138089	0.946079	0.743652	1.23577	-0.520242	-1.42085	-0.846323	2.85083	0.00214095	Q9HB07	C12orf10
0.219663	0.997263	1.05869	0.792034	-0.939852	-0.887876	-1.23993	9.96134	7.24638e-05	Q96C57	C12orf43
-0.802261	-0.821937	-0.80793	-0.710025	1.35669	1.10411	0.681355	12.9275	6.72269e-05	Q9UKR5	C14orf1
0.457809	1.44046	-0.248081	1.02829	-1.23356	-0.597916	-0.847001	1.998	0.00935469	Q9Y224	C14orf166
0.220983	-1.35558	-0.584923	-0.91426	1.20129	1.19918	0.233308	2.90547	0.002	Q6ZUT6	C15orf52
-1.04955	-0.671251	-0.584649	-0.693986	1.17313	0.374401	1.45191	1.82167	0.0133369	Q96S19	C16orf13
-1.29724	-0.939227	-0.406523	-0.217282	0.98142	0.442263	1.43659	1.33463	0.0376537	Q96GQ5	C16orf58
2.19552	-0.056079	-0.506326	-0.396318	-0.805641	-0.318294	-0.112863	3.73545	0.000656131	Q9BQ61	C19orf43
0.660996	0.669752	0.923534	0.927912	-0.95395	-1.17747	-1.05078	11.8186	7.01754e-05	Q07021	C1QBP
-0.356422	-1.18404	-0.192996	-1.05907	1.47117	1.03133	0.290031	6.99733	8.4372e-05	Q9BXI9	C1QTNF6
0.401374	1.39755	0.343356	0.767539	-1.28629	-1.13292	-0.490613	3.95434	0.000537246	Q9GZN8	C20orf27
-1.77448	-0.204753	-0.413331	-0.120642	1.32131	0.885548	0.306346	9.12864	6.66667e-05	Q08AI8	C2orf54
0.141547	-0.947814	-0.928365	-1.15437	0.699512	1.11628	1.07321	7.14305	7.89733e-05	P01024	C3
-1.2702	-0.315979	-0.943218	-0.317284	1.32543	0.323283	1.19797	3.47229	0.000879917	Q49AR2	C5orf22
0.0897103	-0.804197	-1.24721	-0.918177	1.26718	0.664016	0.948677	2.07412	0.0080935	A6NDU8	C5orf51
0.718988	0.880686	0.804192	0.779011	-1.13375	-1.21033	-0.838798	13.9043	7.31707e-05	Q9BRJ6	C7orf50
-1.22609	0.962031	0.861847	1.17878	-0.224806	-0.47225	-1.07951	1.60923	0.0207741	Q6P1X6	C8orf82
0.704731	0.665017	0.828067	0.365112	-1.99193	-0.521415	-0.0495859	5.20714	0.000172342	Q5T280	C9orf114
-1.3121	-0.0162203	-0.0013862	-0.978637	0.294378	0.230541	1.78342	1.35337	0.0361294	Q9BUH6	C9orf142
-1.732	-0.164183	-0.506157	-0.32186	1.14127	0.961864	0.621066	5.2839	0.00016315	Q5T6V5	C9orf64
-0.412931	1.20884	1.04827	0.839779	-0.771527	-0.691538	-1.2209	2.89525	0.00201951	Q9Y376	CAB39
-0.923831	-0.999255	-0.590106	-0.624241	1.25548	1.11848	0.763468	4.59626	0.000246575	Q9BXT2	CACNG6
0.861695	0.82744	0.764182	0.631836	-1.55469	-0.738548	-0.791919	6.94668	8.73694e-05	Q9HB71	CACYBP
0.529817	0.906094	0.650153	1.06123	-1.20284	-1.05008	-0.89437	6.97358	8.78701e-05	P27708	CAD
0.88485	0.832111	0.765441	0.71774	-1.00337	-1.1427	-1.05407	16.4884	0	P22676	CALB2
-0.807884	-0.763617	-0.711094	-0.915672	1.08705	1.12562	0.985604	16.3841	0	Q05682	CALD1
-0.775086	1.05755	1.02854	1.09257	-0.874356	-0.98308	-0.546143	5.64277	0.000125654	P0DP23;P0DP24;P0DP25;P62158	CALM1;CALM2;CALM3;CALM1
-0.865186	-0.715546	-0.706226	-0.681254	0.25141	1.25147	1.46533	5.93587	0.000107256	O43852	CALU
-0.715533	-0.812888	-0.865058	-0.808224	1.13765	1.05723	1.00682	16.597	0	Q13554	CAMK2B
-1.50416	-0.373701	-0.323061	-0.672561	1.39657	0.731753	0.745168	9.00143	6.46109e-05	Q13555	CAMK2G
-0.0583088	-1.1521	-1.02968	-0.722029	1.30623	0.755571	0.900312	6.77623	8.73521e-05	Q86VP6	CAND1
-0.174914	0.998893	1.07467	0.990971	-1.10014	-0.786946	-1.00254	6.81893	8.80734e-05	P27824	CANX
0.17011	-1.02333	-0.96117	-1.0225	0.839598	1.35572	0.641572	4.53682	0.000261728	Q01518	CAP1
-0.722795	-0.821932	-0.807013	-0.832732	1.25516	1.06647	0.862841	17.6118	0	P40121	CAPG
-1.1062	-0.798303	-0.759538	-0.437283	1.29268	0.725	1.08364	9.26142	6.875e-05	P07384	CAPN1
0.662909	1.04986	0.814312	0.622184	-1.28239	-0.83101	-1.03587	9.27555	6.89655e-05	P17655	CAPN2
-0.456444	-0.404447	-0.50061	-0.86467	1.79981	-0.592923	1.01928	1.55525	0.0233252	P04632	CAPNS1
1.90228	0.157287	0.257864	0.0749901	-1.29478	-0.601831	-0.495814	5.70175	0.000121488	Q14444	CAPRIN1
-1.93885	-0.0641487	-0.29875	-0.0955364	0.923638	0.42106	1.05259	6.73607	8.69565e-05	Q13938	CAPS
-0.592257	-0.836378	-0.704175	-0.851725	1.69954	0.55777	0.72722	8.79675	6.15385e-05	P52907	CAPZA1
-1.58114	-0.502529	-0.406585	-0.448692	0.97697	1.01002	0.951951	7.48023	6.39659e-05	P47755	CAPZA2
-0.98803	-0.762101	-0.707723	-0.687951	1.21376	1.22023	0.711823	11.1168	6.58824e-05	P47756	CAPZB
0.282927	-1.12371	-1.12142	-0.859555	0.913723	0.901008	1.00703	4.65942	0.000240354	Q9Y2V2	CARHSP1
1.88152	0.290255	0.423082	-0.141915	-0.701231	-1.15019	-0.601517	4.00231	0.00049063	Q86X55	CARM1
-0.777235	-0.359182	0.171352	-0.13473	1.86116	0.47537	-1.23673	1.77531	0.014708	P49589	CARS
-0.111227	1.10368	1.12933	0.769822	-0.736258	-1.21308	-0.942271	4.32106	0.000343675	P42574	CASP3
0.29798	0.508418	1.74727	-0.0623408	-0.384533	-1.39158	-0.715215	1.30299	0.040461	P55212	CASP6
-0.331511	-0.295556	-0.31867	-0.388281	1.44133	-1.37033	1.26301	2.25849	0.00565625	Q14790	CASP8
-1.46885	-0.482738	-0.499763	-0.329231	1.56755	0.777311	0.435725	6.48447	8.65801e-05	P20810	CAST
-1.86726	0.0898361	0.111489	0.598506	1.12437	-0.687564	0.630617	2.81419	0.00224783	P04040	CAT
-0.574712	-0.888018	-0.778396	-0.936797	1.1737	1.07831	0.925913	12.3519	5.40541e-05	Q03135	CAV1
-0.928705	-0.612542	-0.801707	-0.847079	0.995021	1.05931	1.1357	5.27533	0.000165498	P51636	CAV2
1.54888	0.102596	0.953361	-0.0570438	-1.39012	-0.773486	-0.384183	2.37665	0.0045358	Q13951	CBFB
-1.26547	-0.557771	-0.369648	-0.797631	0.835774	0.693539	1.4612	8.62561	5.92992e-05	P16152	CBR1
-1.33013	-0.196522	-0.541179	-0.448936	1.13322	-0.16158	1.54512	4.40022	0.000309366	O75828	CBR3
1.52298	0.539155	0.585198	0.311432	-1.03769	-1.07953	-0.841553	6.92148	8.64662e-05	Q13185	CBX3
1.50549	-0.45943	0.298178	0.378527	0.662429	-1.2511	-1.13409	2.15591	0.00692616	Q8IX12	CCAR1
-0.502872	-0.217636	1.16521	-1.56426	1.12519	-0.563651	0.558018	2.09858	0.00774224	Q8N163	CCAR2
0.624761	0.776349	0.974955	0.754177	-0.778291	-1.41687	-0.935079	11.2259	6.77966e-05	Q96CT7	CCDC124
-0.721536	1.47382	1.08153	0.454321	-0.45012	-1.05931	-0.778706	2.18987	0.00647919	Q9H6E4	CCDC134
1.17261	0.641153	0.731079	0.571435	-1.30688	-0.967926	-0.841473	9.30819	6.96203e-05	Q96A33	CCDC47
1.58291	-0.869355	-0.796325	-1.05464	0.92685	-0.130303	0.34087	1.7592	0.0151961	Q96ER9	CCDC51
1.75642	0.0362845	0.645361	0.118692	-0.507404	-1.27537	-0.773992	4.97558	0.000211089	Q4VC31	CCDC58
-1.37018	0.19714	0.0674834	1.69295	0.607431	-0.342134	-0.852685	2.48148	0.00376034	Q16204	CCDC6
1.07242	0.221406	0.814402	0.971605	-1.09254	-0.881126	-1.10617	2.50438	0.00364471	Q8IV32	CCDC71
1.20467	0.428041	0.69021	0.788327	-1.11037	-1.12895	-0.871921	8.49251	6.25e-05	Q9H6F5	CCDC86
1.22708	0.411454	0.500609	0.602052	-1.22622	-1.48574	-0.0292306	4.81744	0.000212711	P14635	CCNB1
-0.160176	-0.0904668	0.0470609	-2.05516	0.80379	0.861181	0.593768	3.1485	0.00133723	P24385	CCND1
0.117475	-0.735535	-1.39764	-0.766963	1.38428	0.768432	0.629953	1.56036	0.0230645	P51946	CCNH
-1.39787	-0.579454	-0.270966	-0.703604	1.33037	0.979805	0.641719	4.67299	0.000235741	O14618	CCS
1.71318	0.488511	0.254508	0.327792	-1.13302	-0.763975	-0.886993	9.18409	6.74847e-05	P78371	CCT2
1.70298	0.291694	0.406479	0.372256	-1.23711	-0.753353	-0.78294	7.33899	6.22407e-05	P49368	CCT3
1.16035	0.645141	0.678418	0.671363	-1.12183	-1.03182	-1.00163	14.8067	0	P50991	CCT4
1.52613	0.527118	0.619859	0.277952	-1.12011	-0.934641	-0.896318	10.1543	7.60456e-05	P48643	CCT5
1.496	0.38896	0.730172	0.344894	-1.13813	-0.868438	-0.953458	8.55195	6.34082e-05	P40227	CCT6A
1.26472	0.541705	0.690829	0.580014	-1.32643	-0.900379	-0.850457	11.0012	6.34921e-05	Q92526	CCT6B
1.61025	0.436753	0.512343	0.341786	-1.03365	-0.82228	-1.0452	9.64395	6.79117e-05	Q99832	CCT7
0.981543	0.872805	0.804889	0.510053	-1.15609	-0.963293	-1.04991	12.6648	5.94796e-05	P50990	CCT8
-0.638726	-0.842184	-0.71636	-0.972635	1.24364	1.06723	0.859027	16.1818	0	P48509	CD151
-0.417622	0.980389	1.021	1.12572	-0.636464	-1.0582	-1.01482	2.90072	0.00201396	Q5ZPR3	CD276
-0.503026	-0.855665	-0.586504	-1.1397	0.67077	1.27009	1.14404	8.38739	6.06061e-05	Q9Y5K6	CD2AP
0.577946	-0.798579	-0.642782	-1.56098	1.14107	0.804336	0.478981	2.58236	0.00321762	O95400	CD2BP2
0.601674	0.870199	0.880711	0.823349	-1.24743	-0.888289	-1.04022	10.6451	6.7086e-05	P16070	CD44
0.013653	0.84537	0.963687	1.15018	-0.899026	-0.843498	-1.23037	3.24065	0.00120199	P15529	CD46
-0.75522	-0.874552	-0.809542	-0.764896	1.05296	1.10487	1.04638	20.7508	0	Q08722	CD47
-0.07418	-0.810063	-0.903088	-1.07601	0.998635	1.4932	0.371502	5.43745	0.000138829	P13987	CD59
-0.0527145	0.378642	-0.593693	-1.74521	0.166309	1.52453	0.32213	2.16441	0.0067947	P08962	CD63
-1.16999	-0.712574	-0.665276	-0.55497	1.279	1.10401	0.719793	13.8308	7.18563e-05	P21926	CD9
0.0204345	-1.14136	-0.853546	-0.970964	0.767487	0.908994	1.26896	4.62248	0.000240602	P48960	CD97
-0.677855	-0.646387	-0.75861	-1.08007	1.12646	1.15638	0.880083	9.45909	6.54664e-05	P32320	CDA
1.20371	0.607392	0.901088	0.0732177	-1.63676	-0.688679	-0.459971	3.32814	0.00106222	O75794	CDC123
-0.0993499	-1.17007	-0.834566	-0.878941	1.34639	0.809777	0.826755	6.80466	8.79121e-05	Q9UJX2	CDC23
1.02838	0.841465	0.113251	0.992891	-1.03627	-1.34443	-0.595284	1.65374	0.0190011	P30260	CDC27
1.92769	0.468221	0.274789	-0.304654	-0.681123	-0.923212	-0.761712	6.04355	0.000109325	Q16543	CDC37
0.70148	-1.50568	-1.14512	-0.262183	0.47314	0.618191	1.12017	2.2889	0.00533885	O60508	CDC40
-1.05869	-0.763293	-0.750377	-0.571053	0.803009	1.06104	1.27936	10.1004	7.49064e-05	P60953	CDC42
-0.890203	-0.79827	-0.748673	-0.761043	1.14982	1.09703	0.951339	12.7675	6.29921e-05	Q9Y5S2	CDC42BPB
-0.994659	1.43463	0.792362	0.794962	-0.467725	-0.42078	-1.13879	2.03922	0.00861126	Q9H3Q1	CDC42EP4
0.269012	0.796723	0.86512	1.13149	-1.04482	-1.2708	-0.746724	3.27161	0.00115258	Q99459	CDC5L
1.10861	0.403006	0.226113	1.07536	-1.40063	-1.17621	-0.236244	3.60945	0.000754637	Q99618	CDCA3
-1.2658	-0.559616	-0.800122	-0.451539	1.24334	0.998474	0.835265	13.0911	7.27273e-05	P12830	CDH1
0.769905	1.18199	0.38121	0.748316	-0.722635	-1.16051	-1.19827	10.8185	7.09534e-05	P22223	CDH3
-1.07679	-0.779958	-0.624648	-0.690109	1.02363	1.14897	0.998903	13.3265	7.72947e-05	O14735	CDIPT
1.33233	0.353313	0.482975	0.396568	-1.12625	-1.55787	0.118932	8.40538	6.09911e-05	P06493	CDK1
-0.29914	0.980292	1.00396	1.10891	-0.883975	-0.724418	-1.18563	3.73147	0.000655416	O14519	CDK2AP1
-1.06667	-0.523713	-0.722632	-0.823403	1.31081	0.952108	0.8735	9.34668	6.38978e-05	Q00535	CDK5
-2.06014	0.104413	-0.423118	0.396753	0.842632	0.412753	0.726704	3.12971	0.00137148	Q96JB5	CDK5RAP3
1.2979	0.42713	-0.362055	0.913338	-1.44683	-1.01906	0.189572	2.5446	0.00342657	Q00534	CDK6
0.619001	0.900466	0.93009	0.738024	-0.993215	-1.06437	-1.13	5.39305	0.000140301	P50750	CDK9
1.4986	-0.0661593	-0.538814	0.904465	-1.55107	0.196743	-0.443759	2.00556	0.00918576	Q9UKY7	CDV3
0.0990822	1.03346	1.15872	0.699676	-1.16684	-0.732063	-1.09203	3.70505	0.00067027	P17676	CEBPB
1.54555	0.145474	0.576587	0.462227	-1.24782	-1.1819	-0.30012	7.1493	7.92864e-05	Q03701	CEBPZ
0.556419	0.807596	1.04099	0.674731	-1.32192	-1.2005	-0.557308	8.90618	6.33094e-05	Q92879	CELF1
0.612944	0.441248	0.938512	0.890454	-1.02241	-1.63015	-0.230598	2.22661	0.00602851	P41208	CETN2
1.03642	0.457356	-1.33605	-1.40461	-0.0230716	0.359485	0.910464	2.58721	0.00317849	Q9Y6A4	CFAP20
-0.111143	-1.11345	-0.889181	-0.764157	1.53041	0.425529	0.921985	1.42158	0.0310563	Q9UEE9	CFDP1
0.352478	-0.657078	-0.297202	-1.75238	0.768046	1.26053	0.325602	3.28883	0.00111703	P23528	CFL1
0.643381	-1.11798	-1.01642	-1.05434	0.744979	0.988868	0.811521	4.5256	0.000268308	Q9Y281	CFL2
-0.62773	-1.67741	-0.312771	-0.0749049	1.19098	1.01796	0.483881	2.02986	0.00876512	Q9P2M7	CGN
0.7405	-0.921883	1.84783	-0.990558	-0.0592075	-0.387201	-0.229485	1.57211	0.0225072	Q96JM3	CHAMP1
0.192914	-0.0802594	-0.0711307	1.57556	-1.06107	-1.32406	0.76804	3.206	0.00124036	Q9Y6H1	CHCHD2
0.130251	-1.39769	-0.846225	-0.66229	1.35381	0.587123	0.835025	3.06448	0.00154715	Q9NX63	CHCHD3
1.00316	0.804603	0.761718	0.610401	-1.18313	-0.98875	-1.008	9.85219	7.06714e-05	O14646	CHD1
0.538707	0.721876	0.755843	0.806643	-1.53167	-1.27294	-0.0184632	2.71264	0.00258771	Q86WJ1	CHD1L
0.973053	0.649951	0.693798	0.701563	-1.34656	-1.3084	-0.363409	8.9152	6.35838e-05	Q14839	CHD4
1.87154	-0.179065	0.529611	-1.22986	0.00958827	-0.209066	-0.792746	2.75548	0.00242818	Q8IWX8	CHERP
0.214686	-0.123024	-1.03785	-1.45848	1.48821	0.234919	0.68154	1.3908	0.0332501	Q9HD42	CHMP1A
-1.67648	-0.242394	-0.485423	-0.0350485	1.2556	1.14713	0.0366176	5.82711	0.000113934	Q7LBR1	CHMP1B
-1.10573	-0.359139	1.2548	1.49522	-0.15499	-0.268853	-0.861315	1.52449	0.0249946	O43633	CHMP2A
0.506053	-0.200044	-1.20426	-1.51577	0.868406	0.711544	0.834069	2.79922	0.00230032	Q9UQN3	CHMP2B
-1.59682	0.56209	1.06398	-0.494343	-0.287914	-0.457577	1.21059	2.16342	0.00681124	Q9H444	CHMP4B
0.0816252	-1.69199	-0.44145	-0.664992	0.952271	0.760224	1.00431	2.17114	0.00672735	Q96CF2	CHMP4C
-0.725113	2.18258	-0.511249	-0.486105	-0.300919	-0.313752	0.154558	2.82153	0.00222141	Q96FZ7	CHMP6
0.890082	0.69693	0.67756	0.915837	-0.880099	-1.10596	-1.19435	10.6516	6.72269e-05	Q9UHD1	CHORDC1
0.784306	0.84434	0.830319	0.728693	-1.00749	-0.916984	-1.26319	15.3499	0	Q99653	CHP1
-0.0363331	1.25246	1.02433	0.69508	-0.897647	-1.10665	-0.931238	1.23659	0.0475324	Q8IZ52	CHPF
0.214807	-1.15683	-0.980399	-0.879853	1.24378	0.53551	1.02299	4.38442	0.000310843	Q9Y3Y2	CHTOP
1.38207	0.698993	0.600426	0.292345	-0.946822	-0.693762	-1.33325	2.60648	0.00306767	O76071	CIAO1
0.96213	0.803231	0.830607	0.519805	-0.908943	-1.42575	-0.781084	10.4462	6.43863e-05	Q6FI81	CIAPIN1
-0.874146	0.719074	0.546149	-0.17149	-0.802596	-1.04584	1.62885	4.06306	0.000461009	Q14011	CIRBP
1.04634	0.810903	0.875352	0.370916	-1.11787	-1.24057	-0.745073	9.39763	6.44122e-05	Q969X6	CIRH1A
-0.672389	-1.17729	-0.330522	-0.86461	1.32807	1.04235	0.674393	8.22671	5.91133e-05	Q9NZ45	CISD1
0.192422	0.840471	-1.47696	1.21104	0.408693	0.0247168	-1.20039	1.65342	0.0190088	Q8N5K1	CISD2
-0.160377	-1.29709	-0.881943	-0.465989	1.00098	1.47967	0.324746	3.42099	0.000940574	Q07065	CKAP4
0.977644	-1.2106	-0.818164	-1.12899	0.553238	0.762298	0.864572	3.85632	0.000578742	Q14008	CKAP5
0.417576	-0.633027	0.580545	-0.328907	-0.748777	-1.08682	1.7994	1.68837	0.0175938	P61024	CKS1B
1.27125	-0.0394412	0.319374	0.962204	-1.53027	-1.00612	0.0230106	4.95112	0.00020941	P33552	CKS2
-0.123439	0.816474	0.793376	1.36158	-0.887186	-1.23072	-0.730082	4.208	0.000380059	Q7Z460	CLASP1
-1.02204	-1.0924	-0.201869	-0.0908898	1.5149	1.16031	-0.268005	8.731	6.10264e-05	O14493	CLDN4
1.51475	0.0795448	0.235265	0.545992	-1.35665	-1.21164	0.192741	4.54595	0.000262214	Q2KHT3	CLEC16A
-0.046631	-1.02892	-0.862286	-0.944852	1.51916	0.862639	0.500889	7.58206	6.51466e-05	O00299	CLIC1
-0.663347	-0.899723	-1.04865	-0.544052	1.03473	1.19231	0.928732	11.8165	6.99708e-05	Q9Y696	CLIC4
-0.243625	-0.666181	-1.27976	-0.6417	1.62664	0.407679	0.796941	3.27741	0.00114171	Q14677	CLINT1
-1.24461	0.820488	1.18934	1.06999	-0.387181	-0.623943	-0.824088	2.50805	0.00362863	Q96JQ2	CLMN
1.47386	0.153156	0.989792	-0.261155	-1.5371	-0.237984	-0.580571	2.61609	0.00302171	P54105	CLNS1A
0.945635	0.948978	0.965066	0.105807	-1.10558	-1.32412	-0.535785	4.46401	0.000278729	Q9H078	CLPB
-0.136148	-1.28785	-0.751557	-0.810556	1.28027	0.912157	0.793691	1.65196	0.0190579	O96005	CLPTM1
0.645352	0.741787	0.815289	0.965628	-0.856908	-1.28037	-1.03078	2.17704	0.00665538	O76031	CLPX
-1.10087	-0.954564	-0.412996	-0.5539	0.71958	1.4908	0.81195	4.58301	0.000250932	Q00610	CLTC
0.0201085	-0.690771	-1.40617	-0.834772	1.05745	0.8525	1.00166	3.09624	0.00145928	P53675	CLTCL1
0.89417	0.758925	0.79045	0.735944	-1.19295	-1.16901	-0.81753	14.5892	3.07692e-05	O75153	CLUH
-0.742361	-0.711517	-0.897383	-0.837581	1.14906	1.15238	0.887398	19.0906	0	Q8NFW8	CMAS
0.615448	0.906303	0.723016	0.84437	-1.03901	-1.46271	-0.587412	6.1917	0.000102142	P30085	CMPK1
0.664544	0.942707	0.735334	0.847936	-1.12466	-1.10783	-0.958032	7.70942	6.20843e-05	Q9BQ75	CMSS1
0.689958	0.820694	0.700405	0.866016	-1.50503	-1.01958	-0.552467	9.12651	6.65658e-05	P62633	CNBP
-0.34624	-0.960377	-1.01251	-0.803436	0.962282	1.19782	0.96247	12.5071	5.71429e-05	Q99439	CNN2
-0.935071	0.856689	1.06672	1.05227	0.0216568	-0.932086	-1.13018	1.9911	0.00946703	Q6P4Q7	CNNM4
-0.0440926	0.882645	1.06269	1.06979	-0.972035	-0.965025	-1.03397	4.73872	0.000226896	A5YKK6	CNOT1
-0.369611	-1.41738	-0.112319	-0.485011	1.26823	-0.271208	1.3873	1.64312	0.0193204	Q9NZN8	CNOT2
-1.58277	-0.388971	-0.319499	-0.557612	1.23175	0.578559	1.03855	7.72976	6.25e-05	P09543	CNP
-0.806338	0.0783422	-0.247442	-0.52045	1.38386	1.29905	-1.18701	3.38998	0.000982097	Q9Y2B0	CNPY2
-1.03343	0.908127	0.266096	1.62059	-0.359368	-0.314845	-1.08717	1.26556	0.0441585	Q9BT09	CNPY3
-0.582776	-0.433568	-1.02242	-0.750703	1.69453	0.990532	0.104399	2.13135	0.0072502	Q9Y2R0	COA3
0.717879	0.962303	0.624717	0.87023	-1.05865	-1.21725	-0.899224	9.95297	7.20721e-05	Q13057	COASY
0.471775	-1.04594	1.12268	-0.754768	-0.668565	1.44332	-0.568505	1.36914	0.0349235	Q14746	COG2
-0.919901	-0.616195	-0.3687	-1.14948	1.28887	1.10329	0.662115	12.5294	5.73477e-05	Q9H9E3	COG4
0.0583167	-0.719827	-0.565734	-1.56813	0.888361	1.16776	0.73926	5.45994	0.000136331	P83436	COG7
-0.444021	-1.68009	0.184619	-0.417128	1.09685	0.0071902	1.25258	1.70451	0.0170214	Q96MW5	COG8
0.354952	0.781497	1.29922	0.542124	-1.24037	-1.21043	-0.526995	7.80387	6.37088e-05	Q8NBJ5	COLGALT1
0.373072	0.753481	1.44269	-0.0395254	-1.30686	-1.22567	0.00280786	1.78934	0.0142722	Q8N668	COMMD1
-0.27158	1.08264	1.11924	0.852709	-1.11592	-1.09761	-0.569479	4.75416	0.000222506	Q9H0A8	COMMD4
0.450735	1.01897	0.941592	0.562001	-1.61744	-0.779919	-0.575948	1.94835	0.010252	Q9P000	COMMD9
-0.615148	-0.135161	-0.469456	-1.42575	0.639993	0.32103	1.68449	1.82548	0.0132343	P21964	COMT
0.384713	0.999801	0.643654	1.02175	-1.13488	-1.32662	-0.588418	5.39433	0.000140401	Q86VU5	COMTD1
-0.270174	-0.928916	-0.883716	-1.01694	1.03698	1.1833	0.879464	11.5851	6.4e-05	P53621	COPA
-0.799607	-0.763308	-0.901455	-0.735762	1.00328	1.14517	1.05169	9.6406	6.77966e-05	P53618	COPB1
-0.946712	-0.941223	-0.656551	-0.506847	1.33625	1.22738	0.4877	9.00959	6.48968e-05	P35606	COPB2
0.417734	-1.09306	-0.768842	-1.25729	0.968387	0.964744	0.768325	6.93579	8.68744e-05	O14579	COPE
-0.794128	-0.840053	-0.753582	-0.775485	1.23948	1.19389	0.729876	10.45	6.45161e-05	Q9Y678	COPG1
-1.41816	-0.534189	-0.808805	-0.0534993	1.45702	0.710067	0.647569	4.17721	0.000396501	Q9UBF2	COPG2
2.10969	-0.761805	-0.0323333	-0.674799	-0.222216	-0.642559	0.224018	1.456	0.028922	P61201	COPS2
0.716935	1.63998	-0.444326	0.608707	-0.934574	-1.01271	-0.574021	1.57115	0.0225319	Q9UNS2	COPS3
-1.04208	-0.372061	-0.393309	-0.795007	0.0683928	0.645139	1.88892	1.22065	0.0491787	Q7L5N1	COPS6
0.656456	0.495404	0.540501	0.554348	0.225213	-2.13548	-0.336439	1.30582	0.0402231	Q9H9Q2	COPS7B
0.749104	0.262189	1.11375	0.828981	-1.21104	-1.34942	-0.393563	4.37066	0.000317308	Q99627	COPS8
0.334646	-0.554106	-1.2802	-1.20294	1.03616	0.961382	0.705067	1.58802	0.0217501	Q9Y2Z9	COQ6
-0.87269	-1.26408	0.181969	0.553997	1.48598	0.695225	-0.780404	2.91284	0.00195991	O75208	COQ9
-0.903018	-0.845632	-0.713199	-0.730449	1.18479	1.06889	0.938622	13.5195	8.24742e-05	Q9BR76	CORO1B
2.07253	-0.734459	0.129633	0.170092	-0.933492	-0.348281	-0.356022	2.3089	0.00513098	Q9ULV4	CORO1C
0.962546	0.874267	0.595396	0.315929	-0.452457	-1.86025	-0.435428	6.85775	8.85609e-05	Q14019	COTL1
-0.299514	-0.40222	-0.52986	0.176642	-1.11522	0.126429	2.04374	1.42875	0.0306008	Q5RI15	COX20
0.7029	0.11115	0.730559	0.914526	-0.00420318	-1.9725	-0.482436	2.31406	0.005105	P13073	COX4I1
1.0816	0.488354	0.410187	-0.0370185	-0.115872	0.256675	-2.08392	1.44	0.0299144	P20674	COX5A
0.156034	0.970413	0.664046	0.594753	0.067528	-0.443234	-2.00954	3.70008	0.000672414	P10606	COX5B
0.00888592	-1.14071	-0.983628	-0.850007	1.18773	0.794513	0.983214	2.08573	0.00792704	P14406	COX7A2
0.824399	0.70258	0.948445	0.641406	-0.614804	-1.31326	-1.18877	6.10238	0.000103896	O75131	CPNE3
-0.198347	1.11143	0.378832	1.07151	-0.712575	0.0586998	-1.70954	1.94658	0.0102851	Q86YQ8	CPNE8
1.16889	0.763031	0.627876	0.585707	-1.14912	-1.02011	-0.976265	7.66052	6.60066e-05	P36551	CPOX
-1.27662	0.715042	0.772295	0.40929	0.890359	-1.5173	0.00693909	1.57002	0.0225887	Q9BRF8	CPPED1
0.921615	1.04071	0.639134	0.446038	-1.5008	-0.697256	-0.849436	4.30261	0.00035413	Q9P2I0	CPSF2
1.35358	-0.983918	-0.75629	-1.2463	0.819265	0.216752	0.596918	2.50224	0.00364675	Q9UKF6	CPSF3
-0.337807	-1.14636	-0.688843	-0.887042	1.13476	0.671683	1.25362	6.56253	8.77963e-05	Q8N684	CPSF7
-0.807077	-0.693683	-0.718628	-0.947374	0.943939	0.896944	1.32588	15.3525	0	P50416	CPT1A
-0.17735	-1.00511	-0.935066	-0.950906	1.17767	0.89369	0.99707	9.43304	6.51466e-05	P23786	CPT2
0.14271	-0.789164	-0.683361	-1.36056	1.38872	0.288151	1.0135	4.22432	0.000371546	Q5TA50	CPTP
0.239098	1.14251	1.04225	0.395613	-1.12829	-1.43365	-0.257521	4.19721	0.000381064	P29373	CRABP2
-1.05139	-0.578658	-0.618218	-0.424811	1.39089	1.42866	-0.146473	2.33879	0.00484914	O75629	CREG1
-0.774899	-0.74708	-0.968615	-0.668669	1.13696	0.767696	1.2546	5.74638	0.000119084	P50238	CRIP1
-0.983651	-0.743608	-0.75365	-0.712738	1.05103	1.02994	1.11268	17.6896	0	P52943	CRIP2
-0.681844	-0.961164	-0.750018	-0.793991	1.17823	0.925438	1.08335	6.57248	8.44327e-05	P46108	CRK
-0.961559	0.545079	-0.963939	-1.06272	0.576076	0.365669	1.50139	3.66561	0.000699946	P46109	CRKL
0.110676	-0.983952	-1.03058	-0.922242	1.4024	0.963619	0.460088	4.43928	0.000286756	Q08257	CRYZ
0.509326	0.918317	0.823812	0.751168	-1.22692	-1.42286	-0.352845	7.15612	7.94439e-05	O75390	CS
1.73577	0.147307	0.603941	-0.0117953	-1.28352	-0.944414	-0.247288	6.37274	9.50764e-05	O75534	CSDE1
0.788817	0.636203	0.879054	0.813458	-1.1754	-1.33921	-0.602923	11.2532	6.87961e-05	P55060	CSE1L
-0.689627	0.972091	1.30165	0.858337	-0.52103	-1.08526	-0.836156	1.95869	0.0100548	P41240	CSK
1.25171	0.668186	0.10185	0.727478	-0.291224	-1.6422	-0.815792	5.92145	0.000106918	P68400	CSNK2A1
1.32141	-0.666255	-0.997656	-1.34943	0.610076	0.406175	0.675682	2.38763	0.0044482	P67870	CSNK2B
0.441135	-0.436054	-1.18433	-1.38843	0.668637	0.81794	1.0811	4.38002	0.000310469	P21291	CSRP1
0.909503	0.810991	0.696664	0.534358	-0.304803	-1.05062	-1.59609	8.65869	6.00273e-05	P04080	CSTB
0.55376	-1.08906	-1.31344	-0.683141	1.13981	0.542104	0.849966	4.61571	0.000242652	Q05048	CSTF1
0.659447	-1.08253	-0.69745	0.622183	1.66643	-0.410061	-0.758011	1.52279	0.0250723	P33240	CSTF2
-1.65236	1.28088	0.413572	1.02586	-0.451499	-0.231466	-0.384988	2.76875	0.00239891	O15320;Q96PC5	CTAGE5;MIA2
0.503926	0.516804	1.32894	0.626795	-0.499152	-1.20469	-1.27262	3.77419	0.000636663	Q13363	CTBP1
1.30928	0.964168	0.44842	0.139171	-0.963787	-1.39977	-0.497485	2.1695	0.00674125	P56545	CTBP2
-1.04339	-0.0775277	-0.726606	-0.978966	1.12787	1.44271	0.255902	3.4942	0.000862338	P35222	CTNNB1
1.02965	0.402898	0.954192	0.571611	-0.909622	-1.57853	-0.4702	3.0588	0.00155184	Q8WYA6	CTNNBL1
-0.749015	-0.711914	-0.813297	-0.879358	1.36805	1.01886	0.766667	13.5783	8.46561e-05	O60716	CTNND1
1.30771	0.698679	0.451088	0.376941	-1.605	-0.864139	-0.365273	6.3065	9.73971e-05	P17812	CTPS1
-0.662964	-1.72022	-0.0446573	-0.239905	1.2065	0.634457	0.826787	1.29547	0.0411918	Q9NRF8	CTPS2
-0.198541	1.23507	0.885929	0.703115	-1.44925	-0.161698	-1.01462	3.14363	0.00134112	Q6PD62	CTR9
-0.953056	-0.616326	-0.949724	-0.623201	1.28068	1.08655	0.775077	13.0004	7.01754e-05	P10619	CTSA
0.837847	0.896978	0.691923	0.74893	-0.854758	-1.28262	-1.0383	4.38639	0.000311031	P53634	CTSC
-1.03189	-0.723279	-0.778533	-0.60303	1.29476	1.10736	0.734612	14.1646	8.27586e-05	P07339	CTSD
-1.33285	-0.65935	-0.502257	-0.575112	1.19059	1.04668	0.832297	14.0026	7.64331e-05	P09668	CTSH
-1.63513	-0.286366	-0.419861	-0.448352	1.328	0.598228	0.863478	9.88042	7.1048e-05	Q9UBR2	CTSZ
-0.351689	0.329003	0.219195	0.378684	0.899756	0.618867	-2.09382	2.59714	0.00312721	Q14247	CTTN
-1.38101	-0.567274	-0.36928	-0.0698795	0.531274	0.0267423	1.82943	7.34825	6.23053e-05	Q9P2B4	CTTNBP2NL
2.20459	-0.306433	-0.614481	-0.644648	0.055707	-0.282912	-0.41182	2.95073	0.00185614	Q13616	CUL1
-0.420702	-1.12031	-0.724782	-0.830145	1.35036	0.929756	0.815819	7.11384	7.85855e-05	Q13618	CUL3
-0.957992	-0.449552	-0.152702	-0.614343	0.737528	-0.486231	1.92329	2.28523	0.0053857	Q13620	CUL4B
-1.77491	0.428147	0.345091	1.5254	0.11465	-0.277032	-0.361343	2.18172	0.00658491	Q93034	CUL5
1.73766	0.133739	0.440913	0.225525	-0.942458	-1.3252	-0.270178	5.59798	0.00012426	Q9HCG8	CWC22
0.41295	1.80683	0.0373022	0.0190089	-0.126982	-0.729851	-1.41926	1.41516	0.0314696	Q6UX04	CWC27
1.48006	-1.60592	0.506437	-0.619161	-0.537479	0.370818	0.405249	1.31642	0.0392618	Q69YN2	CWF19L1
-0.180001	-0.95421	-0.874538	-0.919084	1.32245	1.25549	0.349894	9.10326	6.5967e-05	P49447	CYB561
-0.80706	-0.851991	-0.794349	-0.746551	1.17368	1.058	0.968274	18.5756	0	Q9UHQ9	CYB5R1
-0.962453	-0.766771	-0.878906	-0.55718	0.943225	0.962184	1.2599	12.2475	5.35117e-05	P00387	CYB5R3
-1.05609	-0.685202	-0.74116	-0.673303	1.28095	1.02175	0.853062	11.4738	6.21762e-05	Q53TN4	CYBRD1
-0.0508958	0.681874	0.721219	0.979516	-0.407306	0.0465771	-1.97098	8.48735	6.23377e-05	P08574	CYC1
0.957838	0.793437	0.756787	0.521527	-0.56585	-0.876132	-1.58761	1.29204	0.0415022	P99999	CYCS
-0.28037	-1.03868	-1.03166	-0.741719	1.19403	0.963208	0.935189	12.6972	6.03774e-05	Q7L576	CYFIP1
-1.25319	-0.515814	-0.636979	-0.663238	1.17716	1.21266	0.679401	13.8364	7.22892e-05	Q9HBI6	CYP4F11
-1.69965	-0.869108	-0.332578	0.673995	0.921208	0.864405	0.441732	1.2705	0.0436116	O43739	CYTH3
-0.560899	-1.16347	-0.575908	-0.749231	1.43289	1.00682	0.609794	4.26058	0.000365998	P61803	DAD1
-1.17722	-0.568079	-0.515121	-0.728081	1.57232	0.810594	0.605594	11.7337	6.87679e-05	Q14118	DAG1
-0.331117	-0.820463	-0.637832	-1.27991	1.13157	1.05339	0.88436	5.24304	0.000167598	P51397	DAP
0.731785	0.7906	1.00941	0.641331	-1.1355	-1.16697	-0.870666	11.7574	6.91643e-05	P51398	DAP3
0.642556	0.272036	0.321141	1.44501	-0.215248	-1.57645	-0.889048	2.5586	0.00334884	P14868	DARS
-0.967245	1.09879	1.07313	1.0177	-0.759967	-0.838295	-0.624104	5.57695	0.000123985	Q6PI48	DARS2
-0.0814852	-0.883926	-1.1791	-0.531769	1.15259	0.0373877	1.4863	2.11307	0.00753288	Q96EP5	DAZAP1
0.48424	1.14435	0.68767	0.791178	-0.831587	-0.943223	-1.33263	5.87679	0.000108949	P07108	DBI
1.44627	-1.16323	-0.720417	-0.990466	0.079399	0.938551	0.409894	1.47241	0.0279217	Q16643	DBN1
-1.35875	-0.588478	-0.429454	-0.675304	1.02171	1.19139	0.838885	13.7755	6.97674e-05	Q9UJU6	DBNL
-1.05467	-0.670188	-0.930101	-0.489622	1.10966	0.891187	1.14373	13.3712	7.88177e-05	P11182	DBT
0.621462	0.678736	0.820407	1.02443	-1.32146	-0.807828	-1.01575	6.54639	8.74126e-05	Q9NV06	DCAF13
-0.832697	0.339059	0.891571	0.573173	0.815689	-1.84381	0.0570125	1.52585	0.0249233	Q5TAQ9	DCAF8
0.498548	0.686463	0.573871	0.993292	-0.842264	-1.80082	-0.109089	1.89762	0.0113985	Q96C86	DCPS
0.635988	-0.439199	-0.446154	-1.80272	0.138618	0.72885	1.18462	1.97282	0.00980575	P32321	DCTD
-1.01216	-0.689804	-0.720495	-0.72894	1.34889	0.850164	0.95234	5.56785	0.000123894	Q14203	DCTN1
0.0362977	-0.822968	-1.15191	-0.993864	1.22279	1.01306	0.696587	4.77124	0.000220654	Q13561	DCTN2
-1.00942	-0.935324	-0.763193	-0.436074	1.2018	1.01122	0.930986	7.15704	7.95229e-05	O75935	DCTN3
0.852642	1.02904	0.824614	-0.0545567	-0.969561	-0.0742067	-1.60797	1.49661	0.0265177	Q9UJW0	DCTN4
0.135722	-1.02838	-0.792103	-1.21432	0.861938	0.973345	1.0638	2.89884	0.00202139	Q9BTE1	DCTN5
1.01262	0.773017	0.773788	0.60651	-1.0945	-1.21889	-0.852535	11.6569	6.61157e-05	Q9H773	DCTPP1
2.10091	0.227489	-0.539769	-0.865147	-0.682224	-0.115722	-0.12554	3.35051	0.00102944	Q9BTE7	DCUN1D5
-0.119804	-1.46714	0.023624	-1.15767	0.986579	0.780696	0.953714	4.95823	0.000209967	Q7Z4W1	DCXR
2.11589	-0.492873	-0.800449	-0.504546	-0.27301	-0.415736	0.370726	2.77595	0.00238186	O94760	DDAH1
-0.404567	-0.928309	-0.832931	-0.98496	1.07702	1.05212	1.02163	15.331	0	O95865	DDAH2
1.38145	-0.409973	-1.61371	-0.659533	0.708546	-0.0247044	0.617922	1.30499	0.0402919	Q16531	DDB1
1.33096	-1.35388	-0.056851	0.974187	0.487644	-1.04489	-0.337176	3.18451	0.00126254	Q5TDH0	DDI2
-1.05514	-0.648481	-0.619944	-0.83091	1.1324	1.1909	0.831174	8.56046	6.38298e-05	P39656	DDOST
-0.464538	0.891419	1.44615	0.568374	-0.468722	-1.43898	-0.533702	2.34823	0.0047876	P30046	DDT
0.897319	0.0424398	1.69846	-0.109271	-1.11321	-0.873546	-0.542192	3.46904	0.000879007	Q13206	DDX10
-0.83643	-0.440676	-0.601333	-0.93614	1.18973	0.0598622	1.56499	3.49253	0.000866044	Q92841	DDX17
0.587573	0.7587	0.97049	0.805585	-1.27948	-1.19817	-0.644701	16.4565	0	Q9NVP1	DDX18
0.280062	-0.989733	-0.26604	-1.50933	1.41036	0.652545	0.422132	2.49394	0.00368407	Q9NUU7	DDX19A
1.87028	0.147821	0.334789	0.229673	-1.0926	-0.821094	-0.668874	3.91791	0.00056215	Q9UHI6	DDX20
0.912585	0.701	0.82386	0.717499	-1.35485	-1.01504	-0.785052	14.3475	5.7971e-05	Q9NR30	DDX21
-0.870202	-0.992336	-1.11589	0.336041	1.36747	0.307907	0.967004	2.14601	0.00706212	Q9BUQ8	DDX23
0.762485	0.837462	0.698684	0.900079	-1.13	-1.00047	-1.06824	12.7775	6.32411e-05	Q96GQ7	DDX27
1.13265	-1.50631	-0.690265	-0.689735	1.11058	0.154538	0.488541	1.6475	0.0192082	Q13838	DDX39B
1.13179	0.628484	0.807845	0.579408	-1.13005	-0.900052	-1.11742	6.55123	8.75657e-05	O00571	DDX3X
0.0104274	-0.842534	-0.872959	-1.08278	0.425323	0.743131	1.61939	3.94525	0.000545352	Q86XP3	DDX42
1.41207	0.561988	0.633679	0.39323	-0.864967	-1.29671	-0.839294	11.3385	7.07071e-05	Q7L014	DDX46
1.32496	0.471507	0.541435	0.735736	-1.09322	-0.8646	-1.11581	12.0326	6.34921e-05	Q9H0S4	DDX47
1.32494	0.587058	0.737858	0.240288	-1.53916	-0.765286	-0.585696	3.10414	0.00143822	Q9Y6V7	DDX49
1.3677	0.692811	0.589962	0.238353	-1.4534	-0.943472	-0.491964	9.95844	7.23327e-05	P17844	DDX5
0.979198	0.590746	0.820458	0.75533	-1.33191	-1.02848	-0.78534	13.3143	7.69231e-05	Q9BQ39	DDX50
0.554773	0.392407	1.30731	0.742755	-1.42481	-0.711578	-0.860856	4.34719	0.00032834	Q8N8A6	DDX51
1.26283	0.465455	0.84778	0.51948	-1.09019	-1.02229	-0.983072	11.955	6.17284e-05	Q8TDD1	DDX54
1.68735	0.280514	0.46491	0.273108	-1.32939	-0.502787	-0.873702	7.30029	6.57084e-05	Q9NY93	DDX56
0.66874	0.841878	0.778051	0.808866	-1.43652	-1.09633	-0.564684	6.46414	8.62069e-05	P26196	DDX6
-0.823932	-0.763676	-0.888635	-0.714682	1.21009	0.915177	1.06566	15.8696	0	Q16698	DECR1
-0.263652	-1.0654	-0.955702	-0.763859	0.737815	0.950085	1.36071	9.4127	6.48298e-05	O15121	DEGS1
-0.898174	1.05064	0.0038859	1.51445	-0.14548	-1.31556	-0.209754	1.71774	0.0165668	P35659	DEK
0.684489	0.633633	0.595907	0.762636	-0.429628	-1.98494	-0.262096	3.53967	0.000809224	O43583	DENR
-1.49571	-0.0716459	-0.578983	-0.462665	1.16238	0.0865364	1.36009	4.91109	0.00021372	Q9Y315	DERA
1.0846	0.731523	0.593832	0.57227	-0.800582	-0.548762	-1.63288	3.76923	0.000638158	O00273	DFFA
-1.617	0.497685	-0.821859	-0.568689	0.700412	0.979272	0.830183	6.38389	9.53191e-05	O60443	DFNA5
2.12513	-0.472049	-0.863099	0.132795	-0.677059	-0.0527727	-0.192945	1.73746	0.0159035	Q15392	DHCR24
1.05536	0.544726	1.02042	0.438964	-1.13918	-0.633002	-1.28729	3.63193	0.000734433	Q9UBM7	DHCR7
0.00228712	1.2367	1.08293	-0.0781055	-0.937167	-1.53644	0.229796	2.42652	0.00414158	P00374	DHFR
0.879072	0.787937	0.944691	0.487127	-1.45838	-0.866322	-0.774126	7.24732	6.4843e-05	P49366	DHPS
-0.672112	1.13716	0.779299	1.03031	-1.15736	-1.11661	-0.000694656	4.204	0.00038151	Q13268	DHRS2
-1.93871	0.09367	0.880727	-0.361295	0.942769	0.618229	-0.235394	1.85515	0.0124502	Q9BTZ2	DHRS4
1.07198	-1.64773	-0.418544	-0.813543	0.324045	0.526246	0.957541	1.69577	0.0173033	Q9Y394	DHRS7
-2.12131	-0.0468825	-0.0567957	0.295708	0.723256	0.883048	0.322974	5.86091	0.000111369	Q6IAN0	DHRS7B
0.355908	0.587603	-1.30457	-0.805727	0.594548	-0.867078	1.43932	1.37424	0.034529	Q96HY7	DHTKD1
1.95992	0.142335	-0.0470643	0.287926	-0.562704	-1.16568	-0.614738	8.63414	5.95399e-05	O43143	DHX15
0.649422	0.829893	1.06631	0.597547	-1.1937	-1.16222	-0.787248	3.91942	0.000560538	O60231	DHX16
0.0280792	1.03682	0.937664	0.872292	-1.31125	-0.368084	-1.19552	4.20293	0.000381287	Q7L2E3	DHX30
0.621065	-0.425415	0.00290125	1.9223	-0.576286	-1.09869	-0.445877	2.23674	0.00592974	Q9H2U1	DHX36
-0.0505833	0.791618	1.35656	0.769545	-1.07614	-1.19251	-0.598484	3.01516	0.00168231	Q92620	DHX38
0.544748	0.852168	0.139981	0.976841	0.274763	-1.25304	-1.53546	1.72651	0.0162728	Q6P158	DHX57
1.65562	0.141993	0.059407	0.716763	-0.871045	-1.35789	-0.344848	5.49416	0.000134209	Q08211	DHX9
-0.568056	-0.907582	-0.878241	-0.794357	1.36232	0.910709	0.875203	12.7267	6.17761e-05	Q9NR28	DIABLO
1.23741	-1.2984	-0.795762	-0.99732	0.685206	0.549455	0.619413	1.52293	0.0250684	O60610	DIAPH1
-0.514094	-1.03424	-0.417475	-1.13399	1.05757	0.988978	1.05324	3.38882	0.000981094	Q9BTC0	DIDO1
0.884039	0.477284	0.953414	0.848164	-1.1833	-0.953167	-1.02643	11.6991	6.77966e-05	Q9UNQ2	DIMT1
0.324331	-0.803143	-1.09092	-1.20208	0.995672	1.0397	0.736441	5.36813	0.000139502	Q9Y2L1	DIS3
0.0187771	1.00814	1.05819	0.87951	-1.08774	-1.20815	-0.668731	7.63015	6.57174e-05	O60832	DKC1
0.259699	-1.23643	-0.97225	-0.828813	1.27215	0.852242	0.6534	6.52893	8.69565e-05	P10515	DLAT
-0.282176	-0.89176	-0.895432	-1.04077	1.10538	0.93625	1.06851	11.5966	6.43432e-05	P09622	DLD
-0.862039	-0.721179	-0.51074	-0.201231	2.08324	-0.0852017	0.297155	2.06229	0.00822916	P36957	DLST
0.740394	0.84551	0.856268	0.729533	-1.18869	-1.20639	-0.776617	14.6721	3.1746e-05	Q86Y56	DNAAF5
0.345663	-0.711212	-1.12656	-1.25273	0.821344	1.03828	0.885215	5.71897	0.000118631	Q96JB1	DNAH8
1.05406	0.58424	0.848261	0.668468	-1.25603	-0.965535	-0.933462	8.88152	6.27675e-05	P31689	DNAJA1
0.861973	0.850942	0.877038	0.445728	-0.789317	-0.665505	-1.58086	8.00138	6.13208e-05	O60884	DNAJA2
0.811856	0.500893	0.884031	0.886664	-1.35762	-1.17109	-0.554736	11.8127	6.97674e-05	Q96EY1	DNAJA3
1.23377	0.498702	0.63457	0.672941	-1.22783	-0.57135	-1.2408	4.35676	0.000321922	Q8WW22	DNAJA4
0.670887	0.631415	0.952807	0.902675	-0.7905	-1.21239	-1.15489	8.13758	5.82524e-05	P25685	DNAJB1
-1.33244	-0.765498	-0.283138	-0.490379	1.1225	1.38855	0.360406	3.31731	0.0010777	Q9UBS4	DNAJB11
0.365772	0.839787	0.93824	0.895766	-1.51045	-0.882274	-0.646838	4.65041	0.000241814	Q9NXW2	DNAJB12
-0.759111	-0.583238	-1.02662	-0.806061	0.986822	1.17138	1.01683	13.285	7.58294e-05	P25686	DNAJB2
0.0339619	-1.23983	-0.784291	-0.965479	1.02274	0.95283	0.980065	3.19339	0.00125308	Q9UDY4	DNAJB4
0.580653	2.0081	-0.476711	-0.518025	-0.7562	-0.0933663	-0.744453	5.6662	0.000123401	O75190	DNAJB6
-0.921189	-0.877891	-0.582748	-0.788525	0.889368	1.02446	1.25653	7.67328	6.63717e-05	Q8IXB1	DNAJC10
0.478819	-1.3391	-1.38939	1.28879	0.27571	0.148399	0.536765	1.9275	0.0106989	Q96DA6	DNAJC19
1.1641	0.124615	0.748294	0.921537	-1.19341	-1.22761	-0.537529	8.55693	6.35762e-05	Q99543	DNAJC2
0.475407	0.920886	0.827002	0.902528	-1.16498	-0.708545	-1.2523	7.90323	5.99078e-05	Q13217	DNAJC3
0.991367	0.835332	0.684513	0.643947	-1.30314	-1.0333	-0.818714	12.4265	5.59441e-05	Q99615	DNAJC7
-0.0122994	1.20397	1.25663	-0.0679976	-0.32043	-1.63918	-0.420692	1.58132	0.0220543	O75937	DNAJC8
0.36519	1.00265	0.684625	0.88403	-1.21945	-1.42858	-0.288463	3.83164	0.000603104	Q8WXX5	DNAJC9
-1.48921	0.593225	0.676769	0.53261	1.17291	-0.420355	-1.06595	2.25535	0.0056913	O00115	DNASE2
2.05097	-0.366298	-0.0475424	0.286474	-0.569569	-0.268418	-1.08562	2.61947	0.00301773	O00429	DNM1L
-0.354435	-1.05025	-0.884031	-0.842878	1.1201	0.976507	1.03498	13.5269	8.29016e-05	P50570	DNM2
1.91377	0.244979	-0.191408	0.0253555	-1.25631	-0.810209	0.0738214	5.13984	0.00017894	P26358	DNMT1
-1.21735	0.964544	0.911399	1.19562	-0.302497	-0.90262	-0.649092	2.6931	0.00266547	Q9ULA0	DNPEP
-1.47308	0.85375	1.32369	0.730836	-0.650742	-0.596798	-0.187657	2.67518	0.00274454	O43598	DNPH1
1.49986	0.187299	0.562791	0.641623	-0.749025	-1.32686	-0.815685	5.10749	0.00019165	Q5QJE6	DNTTIP2
-0.439377	1.4679	0.636072	0.840671	-0.661816	-1.37103	-0.472421	2.29016	0.00532836	Q9BVM2	DPCD
-0.964243	-0.792011	-0.275178	-0.946165	1.56903	0.609088	0.799482	5.15269	0.000176674	Q9P2X0	DPM3
-1.0613	-0.659033	-0.723558	-0.711262	1.27885	1.0224	0.8539	13.6109	6.52174e-05	Q9NY33	DPP3
0.898409	0.94673	0.5856	0.04371	-0.159135	-1.94698	-0.368335	4.39637	0.000311594	Q86TI2	DPP9
-0.0534138	-0.918609	-1.00071	-0.774315	0.951413	0.178453	1.61718	1.3601	0.0355969	Q16555	DPYSL2
2.16215	-0.762447	-0.659963	-0.197319	-0.222242	-0.450486	0.130311	3.14397	0.00134177	Q14919	DRAP1
1.03345	0.66604	0.627867	0.775056	-1.46895	-0.789155	-0.844312	11.0909	6.55738e-05	Q9Y295	DRG1
1.59687	0.0241642	0.250495	0.272134	0.296963	-1.5711	-0.869528	2.43968	0.00403248	P55039	DRG2
-0.350708	-0.422789	-0.942657	-1.29921	1.14296	1.11286	0.759538	2.47645	0.00379836	Q14126	DSG2
-0.821896	-1.29442	-0.378454	-0.546706	0.965021	0.793537	1.28292	5.68634	0.000121029	P15924	DSP
0.219175	-0.892505	-0.377718	-1.49331	1.27282	1.05666	0.214877	7.2962	6.5641e-05	Q03001	DST
-0.393549	-0.849751	-0.85839	-1.04221	1.09534	1.05549	0.993074	16.3938	0	P60981	DSTN
0.806871	0.951268	0.811451	0.147407	-1.09705	-1.59998	-0.0199614	2.16759	0.00675995	Q8TEA8	DTD1
-0.623813	-0.868391	-0.852082	-0.83824	0.922957	1.02163	1.23793	6.60996	8.47308e-05	P51452	DUSP3
1.11797	0.639771	0.721563	0.563324	-1.21612	-1.33506	-0.491446	8.64894	5.97015e-05	P33316	DUT
-0.0210486	-1.49123	-0.706302	-0.607815	1.05298	1.22304	0.550382	6.20908	9.942e-05	Q14204	DYNC1H1
-0.129787	-0.940992	-0.942802	-1.03987	0.920103	1.0152	1.11815	8.26347	5.95533e-05	Q13409	DYNC1I2
2.21774	-0.397368	-0.235469	-0.551088	-0.479012	-0.578436	0.0236361	3.44073	0.000917526	Q9Y6G9	DYNC1LI1
-0.189357	-0.404321	-1.48365	-0.855109	0.964595	1.01216	0.955684	7.29087	6.55738e-05	O43237	DYNC1LI2
-0.277928	-0.988847	-0.896408	-0.937748	1.22497	0.968423	0.907533	5.97696	0.000108108	P63167	DYNLL1
-1.17644	-0.870645	0.329509	-1.04469	0.893987	1.17241	0.695877	3.41059	0.000954429	Q96FJ2	DYNLL2
-1.19632	-0.557626	-0.727854	-0.654363	1.07779	1.12874	0.929638	11.3137	7e-05	Q9NP97	DYNLRB1
-1.05357	-0.444731	-0.805719	-0.842593	1.19628	0.980493	0.969846	10.225	7.69231e-05	P63172	DYNLT1
1.16635	0.535665	0.796494	0.634784	-1.14094	-1.11626	-0.876097	14.1582	8.21918e-05	Q99848	EBNA1BP2
0.254102	1.21629	0.794365	0.754132	-1.36812	-0.93042	-0.720353	1.29601	0.0411774	Q15125	EBP
1.35209	0.830361	0.279848	0.497455	-1.36415	-0.904354	-0.691251	9.10904	6.60661e-05	O95905	ECD
-1.23739	-0.575015	-0.703698	-0.603718	1.16174	0.901963	1.05612	11.9693	6.19195e-05	Q13011	ECH1
0.228565	-1.35319	-0.957813	-0.730317	0.867264	0.869719	1.07578	6.827	8.81543e-05	Q9NTX5	ECHDC1
0.0412648	-0.788843	-0.931888	-1.26207	1.07762	0.841256	1.02265	6.1293	0.000101142	P30084	ECHS1
-0.881806	-1.02211	-0.873336	-0.351279	1.11891	0.903912	1.1057	14.4848	3.0303e-05	P42126	ECI1
0.551573	0.86919	-0.193642	0.66817	-1.82187	-0.789852	0.716427	2.06744	0.00817075	O75521	ECI2
0.81568	0.18533	0.795246	0.894427	-1.37505	-1.40337	0.0877369	2.84207	0.00217011	Q9H8V3	ECT2
-0.419008	0.656957	0.285963	0.286072	1.02439	0.200259	-2.03464	3.4551	0.000898296	Q6P2E9	EDC4
0.493738	-0.133629	1.48145	0.951785	-0.802597	-1.07307	-0.917676	4.28809	0.000358032	O60869	EDF1
-0.192728	0.5593	1.17793	1.27023	-0.983889	-0.965499	-0.86534	2.34714	0.00480201	Q15075	EEA1
1.32326	-1.42945	-0.00288246	1.11547	-0.480072	-0.807404	0.281082	3.66502	0.000698821	O75530	EED
1.56333	0.478334	0.414112	0.422979	-1.21149	-0.589476	-1.07779	8.40746	6.11465e-05	P68104	EEF1A1
0.556075	0.805351	0.674525	0.577605	-1.97741	-0.583687	-0.0524637	2.85991	0.00211352	Q05639	EEF1A2
1.18612	0.711597	0.449989	0.75416	-1.30258	-0.893271	-0.906012	9.93565	7.18133e-05	P29692	EEF1D
-0.189492	1.00829	0.944662	1.1174	-0.877659	-1.12366	-0.879538	8.109	5.76923e-05	O43324	EEF1E1
1.74901	0.341639	0.423485	0.245268	-1.01126	-0.743521	-1.00462	7.27893	6.53728e-05	P26641	EEF1G
1.49342	0.631492	0.497123	0.308081	-1.27562	-0.698801	-0.955687	9.17811	6.73813e-05	P13639	EEF2
-1.78037	-0.277674	-0.565968	-0.0485119	1.05136	0.736153	0.885008	6.45943	8.61326e-05	Q9BUP0	EFHD1
0.755474	0.863865	0.8154	0.748872	-1.07583	-1.25204	-0.855738	18.7003	0	Q96C19	EFHD2
1.53373	0.411173	0.591891	0.379756	-1.28384	-0.854714	-0.777995	8.33085	6.02258e-05	Q15029	EFTUD2
-0.122291	-1.29291	-1.14954	-0.346785	1.01185	1.09735	0.802325	7.45733	6.38298e-05	P00533	EGFR
-0.328856	-1.00214	-0.845579	-0.948044	1.05326	1.13358	0.937781	16.9109	0	Q9H4M9	EHD1
-0.701737	-0.860459	-0.726349	-0.90753	1.12536	1.08836	0.982358	11.4244	6.16967e-05	Q9NZN3	EHD3
0.658834	-1.11841	-1.00175	-0.944916	0.886416	1.24881	0.271016	3.18119	0.00126729	Q9H223	EHD4
1.57076	-0.106611	0.369055	-0.533171	-1.2711	0.847144	-0.876077	2.42327	0.00416007	P41567	EIF1
1.99453	0.586548	-0.152091	-0.765425	-0.826572	-0.285652	-0.55134	2.56606	0.00330931	Q8N9N8	EIF1AD
0.707487	0.770533	0.663154	0.754627	-1.02122	-1.67776	-0.19682	2.63201	0.0029498	P47813	EIF1AX
1.42748	0.487724	0.419541	0.634399	-0.708017	-0.920419	-1.34071	4.80724	0.000217476	O60739	EIF1B
1.91167	0.299218	0.293477	0.0313018	-0.954274	-0.853209	-0.728188	7.55308	6.47249e-05	Q9BY44	EIF2A
1.22346	0.664592	0.605807	0.518689	-1.36775	-1.1402	-0.504598	9.91642	7.14286e-05	P19525	EIF2AK2
1.85125	-0.587693	-1.17769	-0.793811	0.077926	0.260893	0.369127	2.50574	0.00364109	P49770	EIF2B2
1.60053	0.361825	0.56251	0.303438	-1.19485	-1.07858	-0.55488	4.35077	0.000326139	Q9NR50	EIF2B3
1.41598	0.501251	0.689722	0.385016	-0.960495	-0.757108	-1.27437	7.72248	6.23608e-05	Q13144	EIF2B5
0.658174	1.1844	0.611119	0.685562	-1.10824	-0.893394	-1.13763	6.23642	0.000100083	P41214	EIF2D
2.00931	0.0771475	0.216409	0.0364421	-0.878966	-0.916795	-0.543552	6.5945	8.45815e-05	P05198	EIF2S1
1.06489	0.68702	0.722456	0.695473	-1.14184	-1.13271	-0.895297	13.9162	7.40741e-05	P20042	EIF2S2
1.81139	-0.31923	0.385462	0.511896	-0.925289	-1.10506	-0.359171	4.67243	0.000235592	P41091	EIF2S3
1.82609	0.373006	0.480004	-0.0636655	-0.915131	-0.783646	-0.916654	9.66628	6.80272e-05	Q2VIR3	EIF2S3L
0.925559	0.456255	1.00815	0.651907	-1.49085	-0.960388	-0.590627	10.4454	6.4257e-05	Q14152	EIF3A
1.64946	0.392713	0.604153	0.171909	-1.15201	-0.920339	-0.745885	8.08289	5.74163e-05	P55884	EIF3B
1.2433	0.640889	0.788057	0.406422	-1.07468	-0.784795	-1.21919	8.69412	6.03567e-05	Q99613	EIF3C
1.21738	0.497603	0.796684	0.563274	-1.25316	-1.12128	-0.700505	9.19178	6.77966e-05	O15371	EIF3D
1.58152	0.481371	0.447135	0.33619	-1.35668	-0.790567	-0.698962	7.54957	6.46552e-05	P60228	EIF3E
1.61078	0.00380501	0.98301	0.0130448	-1.13528	-0.562037	-0.913316	6.32659	9.7561e-05	O00303	EIF3F
0.94344	0.732187	0.815863	0.677997	-1.27977	-0.832635	-1.05708	11.7462	6.89655e-05	O75821	EIF3G
1.33015	0.500567	0.843072	0.369521	-1.1887	-0.929394	-0.92522	9.28781	6.94006e-05	O15372	EIF3H
2.0832	-0.149154	0.226307	-0.0591878	-0.85037	-0.822792	-0.428005	6.1353	0.00010139	Q13347	EIF3I
1.0415	0.763854	0.723104	0.647722	-1.07505	-0.935943	-1.16519	14.1432	8.05369e-05	O75822	EIF3J
0.636411	0.867986	0.824092	0.850963	-1.16193	-0.845913	-1.17161	9.0975	6.58683e-05	Q9UBQ5	EIF3K
1.83685	0.10491	0.686034	-0.123425	-0.800214	-0.71665	-0.987506	7.23519	6.45812e-05	Q9Y262	EIF3L
1.51212	0.362969	0.650594	0.429356	-1.03555	-0.787169	-1.13231	7.00384	8.4453e-05	Q7L2H7	EIF3M
1.8768	0.272995	0.474531	-0.116494	-1.02459	-0.656372	-0.826879	5.88718	0.000109119	P60842	EIF4A1
-0.599941	-0.844978	-0.986501	-0.724253	0.909549	1.32123	0.924892	13.3818	7.92079e-05	Q14240	EIF4A2
1.45501	0.399171	0.535023	0.466224	-1.39375	-1.05427	-0.407414	7.76175	6.30631e-05	P23588	EIF4B
1.09687	1.0086	0.691836	0.222392	-1.12781	-0.637795	-1.2541	6.61269	8.48057e-05	P06730	EIF4E
0.630655	-0.105151	0.335435	1.70304	-0.586563	-1.36233	-0.615089	1.28795	0.0419019	O60573	EIF4E2
1.7276	0.142365	0.434746	0.350335	-1.2814	-0.908161	-0.465486	7.7808	6.33484e-05	Q04637	EIF4G1
0.973671	0.717447	0.818142	0.67395	-1.19763	-0.929184	-1.0564	10.6576	6.76533e-05	P78344	EIF4G2
0.575172	0.829387	0.877104	0.905825	-1.08355	-1.09728	-1.00666	13.7213	6.77966e-05	O43432	EIF4G3
1.33231	0.369319	0.782445	0.494096	-1.35463	-1.01082	-0.612722	6.1258	0.000104235	Q15056	EIF4H
1.37259	0.61299	0.684031	0.368852	-1.13886	-1.08217	-0.81743	9.09036	6.57698e-05	P55010	EIF5
0.925461	0.467734	1.23523	0.435462	-1.19624	-0.802906	-1.06474	6.69101	8.60987e-05	P63241	EIF5A
0.810802	0.618281	1.07861	0.663948	-1.02576	-1.04529	-1.10059	16.1073	0	O60841	EIF5B
2.20426	-0.277125	-0.745571	-0.424393	-0.521733	0.00167632	-0.237119	3.26474	0.00116825	P56537	EIF6
-0.0593888	0.889033	0.30154	1.51846	-0.773063	-1.41317	-0.463413	5.62188	0.000125	Q15717	ELAVL1
-0.202636	-0.868082	-1.67618	0.148512	1.03628	0.980789	0.581318	4.81142	0.000215165	Q8IZ81	ELMOD2
1.94916	-0.148847	0.467477	0.115573	-0.974279	-0.753177	-0.655911	4.97621	0.000211371	Q9BW60	ELOVL1
0.928074	0.702956	0.760686	0.761015	-1.39087	-0.889544	-0.872318	6.54886	8.74891e-05	Q9NYP7	ELOVL5
0.755436	0.841095	0.916609	0.684304	-1.01152	-1.06928	-1.11664	13.7937	7.01754e-05	Q9H9T3	ELP3
0.804132	-0.799694	-0.149856	-1.795	0.897772	0.276554	0.766093	3.06561	0.00154406	Q8N766	EMC1
0.0914072	0.269604	0.590229	-1.31174	1.66524	-0.988316	-0.316427	1.82287	0.0133012	Q15006	EMC2
0.953869	-0.0375202	1.56241	-0.0514243	-0.447519	-0.497527	-1.48228	3.1821	0.00126978	Q9P0I2	EMC3
-0.693929	-0.157042	1.09264	-1.5854	-0.412567	1.07042	0.685877	1.89764	0.0114028	Q5J8M3	EMC4
-0.650958	-0.644592	-1.12428	-0.570629	1.5302	1.01598	0.444275	2.69635	0.00264996	O43402	EMC8
-0.886308	-0.520213	-0.722713	-0.79753	0.191399	1.30555	1.42981	3.34803	0.00103599	P50402	EMD
1.47764	0.340236	0.49121	0.641838	-1.26426	-0.959139	-0.727518	8.45648	6.17761e-05	Q92979	EMG1
-1.3047	-0.104914	0.991084	-1.44399	0.801312	0.446295	0.614913	3.52146	0.000824635	O95834	EML2
-0.888141	-0.858184	-0.71868	-0.59097	1.59277	0.703417	0.759791	7.20695	6.4257e-05	Q9HC35	EML4
1.67395	-1.10007	-0.773088	-0.961082	0.303155	0.488428	0.368707	2.27318	0.0055	Q7Z589	EMSY
2.23218	-0.685601	-0.169002	-0.303991	-0.445629	-0.190333	-0.437629	4.30991	0.000345033	Q8N8S7	ENAH
-1.97841	0.23704	0.22327	-0.377232	0.180868	0.447867	1.2666	2.76695	0.00239855	O94919	ENDOD1
0.52669	0.949409	0.831495	0.844339	-1.15435	-1.21002	-0.787564	13.9749	7.59494e-05	P06733	ENO1
0.696643	0.968687	0.722019	0.785858	-0.96388	-0.920516	-1.28881	11.2908	6.98254e-05	P13929	ENO3
-1.34673	-0.558966	-0.832053	-0.187062	1.36611	0.960396	0.5983	8.18171	5.86797e-05	Q9Y6X5	ENPP4
0.5332	1.19893	1.31269	-0.404574	-0.667662	-0.993725	-0.978861	2.64049	0.00291152	O43768	ENSA
0.862966	0.136621	0.677863	0.800683	0.352948	-1.37109	-1.45999	1.5151	0.0254659	Q09472	EP300
-1.07686	-0.593653	-0.241396	-1.08249	1.41821	0.835003	0.741182	5.63254	0.000125373	Q9H4G0	EPB41L1
1.10005	0.703011	0.68584	0.624269	-1.23468	-1.21014	-0.668358	9.50111	6.60066e-05	O43491	EPB41L2
0.574194	0.803299	0.698168	0.873757	-1.67356	-0.92025	-0.355607	9.13396	6.67678e-05	P16422	EPCAM
0.85286	0.900555	0.83181	0.500888	-1.3512	-0.560752	-1.17416	9.22374	6.82171e-05	P29317	EPHA2
-1.68375	0.00445381	0.506172	0.435806	1.22586	0.496262	-0.984795	2.28745	0.00535649	P07099	EPHX1
-1.32745	-0.661708	-0.662077	-0.382669	1.20367	1.12903	0.701204	13.5164	8.20513e-05	P58107	EPPK1
0.0579934	-1.1279	-0.371552	-1.31561	1.37914	0.643034	0.734898	6.29632	9.73154e-05	P07814	EPRS
-0.684992	-0.572308	-0.466252	-1.27488	1.24249	1.24884	0.50711	10.7195	6.85225e-05	P42566	EPS15
0.561139	0.477075	1.15165	0.75891	-0.33137	-1.40888	-1.20852	3.7074	0.000670633	Q9UBC2	EPS15L1
-1.07074	-1.00983	-0.957258	0.126811	1.18048	0.793162	0.937382	3.93956	0.000546682	Q12929	EPS8
-1.72345	-0.355822	-0.346166	-0.19967	1.27728	0.993021	0.3548	7.31937	6.1792e-05	Q8TE68	EPS8L1
-1.03273	-0.723793	-0.679966	-0.683125	1.41335	0.970085	0.736176	15.8071	0	Q9H6S3	EPS8L2
-0.57633	0.825695	1.07948	1.0334	-1.06397	-0.0253914	-1.27287	1.43648	0.0301314	Q9C0D9	EPT1
-0.963243	-0.379081	-1.48339	0.00441787	1.16255	0.810093	0.848654	3.35375	0.00102898	Q9NZ08	ERAP1
-1.79212	-0.706301	0.0626982	-0.0486091	1.17848	0.50851	0.79734	4.97943	0.000211654	Q6P179	ERAP2
-2.1454	0.00777919	0.467652	0.889884	0.551902	0.281379	-0.0531941	3.66416	0.000698447	Q96RT1	ERBB2IP
0.0629161	-0.382815	-1.37515	-1.13331	0.986831	0.968826	0.872701	7.56195	6.48649e-05	Q8IUD2	ERC1
0.993158	-0.940428	-1.0893	-1.15383	0.710212	0.815762	0.664427	4.23457	0.000371984	O15083	ERC2
-0.529852	1.88899	-1.06914	-0.910618	0.382249	0.164917	0.0734574	3.92754	0.000554745	P18074	ERCC2
-1.57666	0.209704	-0.715533	0.485916	1.5078	0.515901	-0.427133	1.40142	0.0324522	P19447	ERCC3
-0.90687	-0.947301	-0.632684	-0.694743	1.16068	0.947136	1.07378	16.7741	0	Q969X5	ERGIC1
-0.453399	1.5283	0.0748097	1.2318	-0.638343	-0.938605	-0.804567	1.31585	0.0393117	Q96RQ1	ERGIC2
-0.292018	0.747208	1.09338	1.02094	-1.2677	-0.074644	-1.22717	3.55642	0.000799159	P84090	ERH
-1.9302	-0.169324	-0.0720737	0.121215	0.897492	-0.0382449	1.19114	3.53259	0.000815473	Q7Z2K6	ERMP1
1.7776	0.307971	0.266373	0.294996	-0.479885	-1.01648	-1.15057	2.19409	0.00642782	Q96HE7	ERO1A
-1.82662	0.81556	0.919505	0.855918	-0.508016	-0.382447	0.126097	2.4917	0.00370492	P30040	ERP29
-1.04438	-0.774135	-0.629394	-0.635702	1.48304	0.921576	0.678996	11.5807	6.38298e-05	Q9BS26	ERP44
1.99016	0.245579	-0.840638	0.120759	-0.335609	-1.06372	-0.116533	3.80447	0.000619967	P10768	ESD
0.126671	1.03398	0.974199	0.919153	-1.10039	-1.00661	-0.947	9.59884	6.72269e-05	Q9H501	ESF1
-0.527245	-1.8649	-0.43459	0.774481	0.698972	0.516614	0.836669	3.30466	0.00109768	Q9H6T0	ESRP2
-1.9035	-0.160061	-0.349717	-0.124692	0.804852	0.688265	1.04485	7.37264	6.28931e-05	Q9BSJ8	ESYT1
-1.41303	-0.782701	-0.484745	-0.119235	0.887158	0.443667	1.46889	6.14131	0.000101556	A0FGR8	ESYT2
1.89265	0.39103	0.216932	-0.00461975	-1.137	-0.650194	-0.708798	7.11937	7.86627e-05	P62495	ETF1
-1.94604	0.791385	-0.480422	0.251046	1.12133	0.152561	0.110142	2.69081	0.00267024	P13804	ETFA
-1.42446	-0.0470542	-0.564363	-0.636497	1.29526	0.132156	1.24495	3.50958	0.000847034	P38117	ETFB
-1.24498	-0.452503	-0.666872	-0.722542	1.23663	1.06205	0.788212	10.9838	6.33484e-05	O95571	ETHE1
-1.00197	-0.777091	-0.715283	-0.653108	1.27008	1.13697	0.740406	17.9109	0	Q92817	EVPL
1.07708	-1.08842	-0.842771	-1.19726	0.548204	0.550043	0.953128	2.5725	0.00326857	Q01844	EWSR1
-1.60683	-0.436556	1.74275	-0.153732	0.157443	0.369641	-0.0727086	3.15214	0.00133073	Q9NV70	EXOC1
-0.363444	-1.02814	-0.876817	-0.69234	1.0595	0.388134	1.51311	2.92818	0.00192329	Q96KP1	EXOC2
-1.95172	-0.630492	0.117087	0.620474	0.904957	0.210908	0.728789	4.25678	0.000365782	Q96A65	EXOC4
1.35817	0.788889	0.440196	0.396996	-0.833054	-1.37042	-0.780784	7.9268	6.01156e-05	Q01780	EXOSC10
0.940618	0.434232	0.874144	0.758829	-0.672567	-1.61911	-0.716144	7.49256	6.41026e-05	Q9NPD3	EXOSC4
0.936013	-0.401025	1.2906	0.90207	-0.911035	-0.950902	-0.865723	3.26566	0.00116484	Q9NQT4	EXOSC5
1.02546	0.616529	0.937687	0.414744	-0.930715	-1.54244	-0.52126	4.65202	0.000239748	Q5RKV6	EXOSC6
1.07502	1.11858	-0.020509	0.0804071	-1.76844	-0.655576	0.170524	2.1437	0.00708851	Q15024	EXOSC7
0.757382	0.885527	0.990238	0.513706	-1.29205	-0.991471	-0.863333	4.88315	0.000212459	Q96B26	EXOSC8
1.43397	-1.39824	-0.969365	-0.538551	0.522685	0.342522	0.606986	2.03234	0.0087217	P15311	EZR
-1.0729	-0.931739	-0.636487	-0.470563	1.31506	0.972124	0.824507	10.269	7.72201e-05	Q9Y624	F11R
0.748283	-1.31354	-0.946495	-0.764372	0.52459	1.33699	0.414538	4.77892	0.000220938	P13726	F3
1.36157	0.624909	0.644441	0.428655	-1.06166	-1.12858	-0.869335	13.7093	6.74157e-05	Q01469	FABP5
-0.759228	1.18996	0.833485	1.15571	-0.873449	-0.677076	-0.869402	3.08511	0.00149159	Q96CS3	FAF2
0.857693	0.801096	0.809773	0.711652	-0.907614	-0.971522	-1.30108	9.38636	6.42055e-05	P16930	FAH
-0.947006	-0.735064	-0.792307	-0.699507	1.17652	1.18154	0.815829	12.7339	6.25e-05	Q6P587	FAHD1
-0.487638	-0.890446	-0.795204	-0.981805	1.14873	1.14583	0.860531	12.4592	5.6338e-05	Q9H098	FAM107B
-1.01829	-0.282748	-1.10405	-0.673274	1.09906	1.13826	0.841044	8.33399	6.03015e-05	Q8IWE2	FAM114A1
-0.543022	-0.0302825	1.04659	1.29352	-0.659879	-1.52495	0.418031	1.72545	0.0163142	Q9NZB2	FAM120A
0.462089	0.344127	-1.09449	-1.6988	0.369432	0.544825	1.07281	1.2325	0.0479496	A6ZKI3	FAM127A
-0.628869	-0.783456	-0.701672	-1.04641	1.21667	1.10234	0.841393	16.9738	0	Q96TA1	FAM129B
-1.39621	-0.7241	-0.67267	-0.177158	0.972753	1.22383	0.773554	8.15745	5.84653e-05	Q86VR2	FAM134C
0.749916	0.876077	0.793551	0.762553	-0.856184	-1.06068	-1.26524	12.6254	5.86081e-05	Q96C01	FAM136A
0.749546	0.909744	1.02442	0.352368	-1.21853	-0.521226	-1.29632	5.53248	0.000126192	Q9GZU8	FAM192A
1.31857	0.107348	1.13376	-0.596318	-1.50571	-0.573028	0.115379	3.81803	0.000604857	Q9NSI2	FAM207A
-1.5896	-0.00277867	-0.184871	-0.85914	1.32602	0.860147	0.450219	6.02322	0.000108626	Q9BRX8	FAM213A
1.55051	0.220297	-0.048385	0.208716	-1.18179	-1.32969	0.58034	3.30927	0.00109733	Q9Y421	FAM32A
-0.414005	-1.58053	0.484553	-0.66284	-0.122899	1.09269	1.20304	2.4258	0.00414322	Q92520	FAM3C
-0.18702	-0.702186	-0.872426	-1.2268	1.20052	1.18225	0.60566	8.44043	6.13811e-05	Q9NUQ9	FAM49B
1.61703	0.563581	0.287573	0.19234	-1.41022	-0.327223	-0.923082	4.8067	0.000217195	Q658Y4	FAM91A1
0.618367	1.08048	0.859432	0.543544	-1.06578	-0.695908	-1.34013	8.987	6.43275e-05	Q9H5X1	FAM96A
-0.903224	-0.38586	-1.15115	-0.458938	1.63607	0.743515	0.519587	4.95048	0.000209133	Q52LJ0	FAM98B
0.184948	-0.882464	-1.5263	-0.466327	0.860381	1.25085	0.578912	3.18671	0.00125911	Q9BXW9	FANCD2
1.94427	-0.058662	-0.167585	-0.734612	-0.454839	-1.07115	0.542579	3.0429	0.0016042	Q9NVI1	FANCI
0.21519	0.927682	1.05362	0.88271	-0.953549	-1.19574	-0.929918	12.3228	5.36913e-05	Q9Y285	FARSA
0.773788	0.754275	0.848173	0.772012	-1.18699	-1.28453	-0.676729	13.3378	7.80488e-05	Q9NSD9	FARSB
0.597421	0.911306	0.845471	0.837523	-1.04385	-1.07866	-1.06921	14.845	0	P49327	FASN
0.648576	0.641927	0.989154	0.840936	-0.66023	-1.13251	-1.32786	5.01506	0.000207128	P62861	FAU
2.03509	0.0853479	-0.0921612	0.186872	-0.797377	-0.997749	-0.420019	5.51463	0.000128561	P22087	FBL
-0.624603	-0.795983	-1.27999	-0.297459	1.19958	1.21005	0.588408	9.28398	6.91824e-05	Q8WUP2	FBLIM1
1.11975	-0.811433	-0.384098	-1.38773	0.345354	1.35595	-0.237788	1.33784	0.037392	A6NHQ2	FBLL1
-0.616923	-0.596366	-0.953464	-0.972488	0.802653	1.3003	1.03629	10.7168	6.83761e-05	P23142	FBLN1
-2.18818	0.634043	0.568338	0.476801	0.345464	-0.169995	0.333534	2.44506	0.00399658	P09467	FBP1
-1.77592	0.918938	0.964246	0.815776	-0.106951	-0.584073	-0.232019	2.55406	0.003371	O00757	FBP2
-0.507676	0.224277	0.306656	2.0411	-0.673636	-0.76952	-0.621201	4.11068	0.000431871	Q8NFZ0	FBXO18
-0.39728	-0.916357	-0.86928	-0.77402	1.07095	1.54395	0.342036	3.38916	0.000981595	Q9UK22	FBXO2
0.333616	-0.427905	2.09405	-0.692079	-0.821586	-0.0874161	-0.398677	3.74627	0.000657205	Q8NEZ5	FBXO22
0.16095	-0.480958	-1.79688	-0.485734	0.976778	0.846859	0.77898	7.30965	6.5776e-05	P22830	FECH
0.685502	0.92941	0.808418	0.72814	-1.02054	-1.35755	-0.77338	8.87414	6.25e-05	P39748	FEN1
-1.86512	-0.0409505	1.22376	0.705564	-0.0143589	-0.5163	0.507404	1.32516	0.0384249	Q9BQL6	FERMT1
-0.0958408	1.09311	0.980483	0.967202	-1.05025	-0.970819	-0.923892	7.58249	6.52174e-05	P07954	FH
-0.618853	-0.903367	-0.922218	-0.730421	1.16917	1.14175	0.863932	17.7947	0	Q14192	FHL2
0.219343	1.02587	0.642606	1.15341	-0.801387	-1.06749	-1.17236	2.09066	0.00786015	Q9Y613	FHOD1
-1.80329	0.483117	0.972438	0.790665	-0.394215	-0.651792	0.60308	2.41785	0.00420587	Q9Y3D6	FIS1
-1.50121	0.453687	-1.15833	-0.235905	0.804722	1.09747	0.539566	1.30795	0.0400372	Q96AY3	FKBP10
-0.9244	-1.12809	-0.90779	0.538547	1.47594	0.730899	0.214891	2.13975	0.00714492	Q5T1M5	FKBP15
-2.17714	0.0746122	0.243185	-0.0246544	0.569488	0.600495	0.714017	5.87475	0.000108865	P26885	FKBP2
-1.27307	-0.366275	-0.513763	-0.336198	0.934985	-0.167819	1.72214	2.92772	0.001928	Q00688	FKBP3
1.38115	0.584146	0.607375	0.427142	-1.3649	-0.831608	-0.803303	11.242	6.84597e-05	Q02790	FKBP4
-0.375119	-0.951305	-0.842931	-0.972776	1.04145	1.10704	0.99364	9.67306	6.81431e-05	O95302	FKBP9
0.16074	-0.350879	-1.10399	-1.336	1.10804	1.24126	0.280825	1.62687	0.0200364	Q8NFF5	FLAD1
1.15736	-0.00727051	0.48898	1.12527	-1.51944	-0.81159	-0.433311	3.46392	0.000890956	Q13045	FLII
-0.577621	-0.915632	-0.9506	-0.731397	0.939818	1.17917	1.05626	16.9767	0	P21333	FLNA
-0.213808	-1.05997	-0.943322	-0.855932	1.00239	1.2081	0.862548	12.5487	5.7554e-05	O75369	FLNB
-2.06093	-0.224806	0.329137	-0.128161	0.879146	0.799805	0.40581	6.6681	8.53333e-05	O75955	FLOT1
-1.11085	-0.520227	-0.828703	-0.65108	1.27774	1.1062	0.726921	14.2117	8.57143e-05	Q14254	FLOT2
-1.25751	-1.17017	-0.258777	-0.24061	1.18916	0.857712	0.880201	2.11839	0.00744613	Q96PY5	FMNL2
-0.476248	-1.09831	-0.780213	-0.201389	0.76535	-0.0342015	1.82501	1.73772	0.0159034	Q06787	FMR1
-1.47892	-0.982589	-0.0574593	1.58695	0.32623	0.436501	0.169291	2.59434	0.00314071	Q5T0N5	FNBP1L
-0.279025	0.814344	-0.955671	-1.38655	0.224034	1.53985	0.0430176	1.96762	0.0099069	Q8N3X1	FNBP4
0.571464	-0.924587	-0.903459	-1.3291	0.799879	0.865585	0.920213	3.18601	0.00126046	Q9Y2H6	FNDC3A
-0.830588	0.962724	0.936201	1.28622	-0.734363	-0.82824	-0.791952	2.00557	0.00918936	Q53EP0	FNDC3B
0.820393	0.856795	0.589322	0.673922	-0.893916	-1.6934	-0.353115	8.78338	6.13668e-05	Q14331	FRG1
-0.188455	-0.898595	-0.913912	-1.05979	0.987818	1.22924	0.843689	11.2339	6.82927e-05	Q16658	FSCN1
-0.527452	-0.80231	-0.964281	-0.177297	1.31701	1.50347	-0.349134	3.30611	0.00109879	P02794	FTH1
1.74714	0.190278	0.519225	0.299123	-0.978432	-0.800754	-0.976577	7.22801	6.45161e-05	Q8IY81	FTSJ3
1.94784	-0.827989	-1.081	0.0632931	0.115038	-0.502902	0.285726	2.37396	0.00456926	Q96AE4	FUBP1
1.97226	-0.398314	-0.172411	0.411121	-0.0891019	-1.22201	-0.501542	4.54171	0.00026189	Q96I24	FUBP3
-1.21519	-0.696946	-0.531991	-0.691115	1.03008	1.05613	1.04902	13.7691	6.93642e-05	P04066	FUCA1
-0.920477	-0.27648	-0.882087	-1.02685	1.04819	1.14717	0.910536	7.96784	6.07477e-05	Q9BWH2	FUNDC2
0.939183	0.522684	0.581814	1.04744	-1.06791	-1.34474	-0.678472	8.14332	5.83232e-05	P35637	FUS
1.97895	-0.542157	-0.309025	-0.469268	-1.08668	-0.103383	0.53157	2.55017	0.00339755	P51114	FXR1
1.85715	-1.06293	-0.826576	-0.570825	0.000217627	-0.0378671	0.640828	2.6904	0.00267084	P51116	FXR2
-0.306583	-0.836393	-1.02004	0.206048	1.52427	-0.707372	1.14006	2.0385	0.00861575	O75084	FZD7
1.01526	0.672812	0.556373	0.866708	-1.40976	-0.953253	-0.748147	10.1644	7.63359e-05	Q13283	G3BP1
1.22635	0.543972	0.573327	0.736156	-1.35514	-0.916618	-0.808045	11.5463	6.33245e-05	Q9UN86	G3BP2
0.931583	0.627499	0.858337	0.452752	-1.33544	-1.41373	-0.121	7.00883	8.45341e-05	Q8TAE8	GADD45GIP1
-1.17221	1.47203	-0.829921	-0.784646	1.0391	0.273632	0.00201103	2.88673	0.00203616	O14976	GAK
-0.942588	1.34114	1.03489	0.58406	-0.544372	-0.226982	-1.24615	1.70181	0.0171053	Q14376	GALE
-1.30503	-1.16465	-0.0777021	-0.335855	1.12212	0.957111	0.804006	6.30748	9.7479e-05	P51570	GALK1
-0.374132	-1.03007	-0.0311484	-1.35576	1.4201	0.644307	0.726712	3.83336	0.000603774	Q01415	GALK2
-0.885203	-0.700505	-0.715778	-0.849518	1.36123	1.03108	0.7587	14.0374	7.79221e-05	Q96C23	GALM
-1.33867	0.887094	1.02289	1.14275	-0.807191	-0.508583	-0.398292	3.63035	0.00073617	Q10472	GALNT1
0.170104	-2.11777	0.292771	-0.24358	0.597081	0.913129	0.388266	1.51724	0.0253262	Q14435	GALNT3
0.277112	0.984472	1.13763	0.630242	-0.924446	-1.36273	-0.742281	7.26285	6.50407e-05	Q86SF2	GALNT7
-1.07411	-0.75678	-0.473687	-0.805095	1.32524	1.05449	0.729949	8.11447	5.78313e-05	Q9H2C0	GAN
-0.681736	-0.82098	-0.871012	-0.813723	1.08015	0.890345	1.21695	9.02624	6.51852e-05	Q14697	GANAB
0.544027	1.37383	-0.0679599	0.638646	-1.43707	-1.15271	0.101226	4.29553	0.000356083	P04406	GAPDH
1.25604	1.04365	0.729569	-1.31215	-0.764102	-0.332999	-0.620003	2.3874	0.00444613	Q14C86	GAPVD1
0.961156	-0.773139	-1.15438	-1.19372	1.05098	0.529569	0.579539	2.91669	0.00195614	P41250	GARS
1.13104	0.712204	0.686933	0.598414	-1.20966	-1.15836	-0.760565	13.9099	7.36196e-05	P22102	GART
0.878595	0.474127	0.794869	0.692623	-1.40168	-1.38723	-0.0513121	4.51954	0.000267813	Q86YP4	GATAD2A
1.0585	-1.38835	0.0475675	-1.36692	0.380967	0.377215	0.891012	1.98091	0.00967626	Q8WXI9	GATAD2B
-1.18551	-0.640439	-0.631484	-0.615058	1.39599	0.67512	1.00138	7.32337	6.19195e-05	A0A0B4J2D5;P0DPI2;P30042	GATD3B;GATD3A;C21orf33
-0.956582	-1.01493	-0.573121	-0.580351	1.3045	1.0343	0.786194	11.2609	6.89655e-05	P04062	GBA
-0.93472	-0.664206	-0.94318	-0.518962	1.03114	0.566263	1.46366	5.53064	0.000129032	O75323	GBAS
-0.245386	-1.32428	-0.262122	-0.642326	1.06715	1.59123	-0.184274	2.10604	0.00764303	Q04446	GBE1
-1.13277	-0.428911	0.98529	1.24698	-0.245442	0.750884	-1.17603	2.0411	0.00859598	Q92538	GBF1
-0.182783	1.20847	0.855194	1.00089	-1.0126	-0.954153	-0.915023	2.25873	0.00565364	O75600	GCAT
-1.80665	-0.304212	-0.117147	1.10015	-0.18562	0.145681	1.16779	4.04621	0.000467622	P48506	GCLC
0.734138	0.736739	0.701106	0.900525	-1.37489	-1.22596	-0.471659	9.63784	6.75676e-05	P48507	GCLM
0.747498	0.773032	0.853222	0.830801	-1.07204	-1.03182	-1.10069	6.90904	8.98036e-05	Q92616	GCN1L1
-0.526056	-0.90035	-0.589669	-1.11588	0.861769	1.14568	1.12451	11.3659	7.1066e-05	P31150	GDI1
0.668647	0.654293	1.64195	-1.00503	-0.828798	-0.78019	-0.350872	3.11189	0.00142498	P50395	GDI2
-1.18752	-0.750484	-0.750469	-0.416396	1.24315	1.00692	0.854796	7.87639	5.95647e-05	Q7L5L3	GDPD3
1.13079	0.596671	0.657869	0.731283	-1.30887	-1.06297	-0.744766	11.5098	6.28272e-05	P57678	GEMIN4
1.3068	0.687366	0.544127	0.475269	-1.42173	-0.865079	-0.726746	10.8372	7.11111e-05	Q8TEQ6	GEMIN5
1.47626	0.582587	0.177713	0.541149	-0.431301	-0.843077	-1.50333	3.52499	0.000820888	P55789	GFER
0.812063	0.706308	0.826156	0.800696	-1.18781	-1.28807	-0.669344	12.4124	5.53633e-05	Q96RP9	GFM1
-0.54715	-1.07815	-0.716428	-0.710064	0.911722	1.51701	0.623055	3.5364	0.000810471	Q969S9	GFM2
-0.921178	-0.819735	-0.797401	-0.64214	0.922162	1.25354	1.00475	11.2143	6.74699e-05	Q06210	GFPT1
0.0706876	1.1558	0.721454	1.02414	-1.02485	-1.24155	-0.705687	3.40438	0.000964176	Q9UJY5	GGA1
-1.56416	-0.0418106	-0.224499	-0.550912	0.678382	0.0491765	1.65382	4.42839	0.000288835	O75223	GGCT
-1.57041	-0.727702	-0.200045	-0.394846	0.918763	0.899322	1.07492	6.0392	0.000109062	P38435	GGCX
-1.2832	-0.409652	0.255618	0.523878	-1.04821	0.339237	1.62233	1.28701	0.0419877	Q92820	GGH
-1.13274	-1.04541	-0.707214	0.00621511	1.44991	0.725713	0.703527	6.44237	8.91938e-05	Q8N2G8	GHDC
0.481483	1.34095	0.545989	0.65818	-0.957752	-1.33556	-0.733284	5.646	0.000125749	Q6Y7W6	GIGYF2
0.213146	0.762224	0.803478	1.20525	-1.28707	-1.14758	-0.54946	4.8299	0.000213125	Q9BRX5	GINS3
0.701216	0.0143656	1.3048	0.794445	-0.895037	-1.47495	-0.44484	3.34376	0.00104357	Q9BRT9	GINS4
-0.964314	-1.12715	1.38287	-0.966754	0.610259	0.613352	0.451732	4.00677	0.000484366	Q9Y2X7	GIT1
-1.34981	1.18843	1.01533	0.597131	-0.204077	-1.15219	-0.0948201	1.63172	0.0198106	P06280	GLA
-1.20271	-0.0983396	-0.345187	-1.20071	1.35195	0.884809	0.61018	8.01292	6.14657e-05	P16278	GLB1
-0.72234	-0.850655	-0.759754	-0.8623	0.968454	1.02094	1.20565	11.6595	6.62983e-05	Q92896	GLG1
1.09387	0.7992	0.654459	0.457883	-0.490284	-1.00912	-1.50601	6.3496	9.81387e-05	Q04760	GLO1
-1.00717	-0.530579	-0.81141	-0.800949	1.14054	0.799625	1.20994	11.0095	6.39269e-05	Q9HC38	GLOD4
-0.828425	-0.599458	-1.02854	-0.715927	1.18373	1.04626	0.942357	9.72467	6.88468e-05	P35754	GLRX
0.0654689	1.0819	0.846575	1.0199	-1.11578	-0.844011	-1.05404	1.79708	0.014024	O76003	GLRX3
-1.16548	-0.876072	-0.445022	-0.558052	1.42467	0.916932	0.703028	9.98853	7.29927e-05	Q9NZD2	GLTP
-0.761636	-0.811092	-0.693646	-0.908954	1.18508	0.808393	1.18186	9.52933	6.64452e-05	P00367	GLUD1
-0.246655	-0.174991	-1.73614	-0.0109352	1.60263	0.57077	-0.00467698	2.85492	0.00212448	P15104	GLUL
-0.272898	0.732038	-0.50669	-1.91311	0.759518	0.896099	0.305045	2.01187	0.00909447	P60983	GMFB
-1.13445	-0.714072	-0.589873	-0.532077	1.45154	1.15412	0.364814	2.23795	0.00591745	Q96IJ6	GMPPA
-0.764322	-0.562295	-0.495817	-1.27908	1.07623	0.947143	1.07815	11.8998	6.00601e-05	Q9Y5P6	GMPPB
-0.888549	-1.03849	0.373917	-0.995004	0.488152	1.59662	0.463349	1.90126	0.0113305	Q9P2T1	GMPR2
0.843337	0.847568	0.816613	0.608605	-1.27511	-1.24653	-0.594484	12.8108	6.45161e-05	P49915	GMPS
-0.77733	-0.924928	-0.783975	-0.702687	1.09147	0.905674	1.19177	14.0406	7.84314e-05	P29992	GNA11
-0.581292	-1.07764	-0.80077	-0.566916	1.37649	1.20055	0.449568	6.95755	8.77863e-05	Q14344	GNA13
-0.885758	-0.458394	-0.862456	-0.943368	0.94193	1.25662	0.951426	10.7079	6.79406e-05	P63096	GNAI1
-0.794506	-0.732523	-0.730815	-0.935909	1.18444	1.02175	0.987557	10.5655	6.57084e-05	P04899	GNAI2
-0.367342	-0.671835	-0.420064	-1.47657	1.31572	0.892304	0.727784	5.39829	0.000140603	P08754	GNAI3
-1.51347	-0.252311	-0.618321	-0.571737	1.03016	0.859932	1.06575	8.88427	6.28571e-05	P50148	GNAQ
-1.19039	-0.742309	-0.539683	-0.633667	1.31405	0.954236	0.837765	8.9725	6.41399e-05	P63092;Q5JWF2	GNAS
-1.16355	0.687989	-1.23089	-0.768943	0.893463	0.882953	0.698979	6.8614	8.86427e-05	P62873	GNB1
-0.803654	-0.704073	-0.71351	-0.946335	1.25879	1.1085	0.800286	12.6929	6.01504e-05	P62879	GNB2
1.90682	-0.0532559	0.49978	0.135759	-0.889825	-0.905428	-0.693845	5.5186	0.000128655	P63244	GNB2L1
-1.31429	-0.444851	-0.205053	-0.545877	1.68738	0.935311	-0.112616	2.44099	0.00401881	Q9UBI6	GNG12
0.0592663	-1.05766	-0.93522	-1.03059	1.04599	0.89898	1.01923	11.0406	6.43678e-05	P36915	GNL1
1.46571	0.316392	0.665024	0.542118	-1.15323	-0.916175	-0.919845	9.87593	7.0922e-05	Q9BVP2	GNL3
0.169436	-0.847721	-0.815563	-1.30951	1.28698	0.940801	0.575575	3.26439	0.00116966	P46926	GNPDA1
1.52771	0.594011	0.465876	0.227551	-1.28536	-1.09817	-0.43162	8.65189	5.97826e-05	Q96EK6	GNPNAT1
-0.87856	-0.735185	-0.839876	-0.738647	1.22202	0.950698	1.01955	10.5797	6.59794e-05	P15586	GNS
-1.73902	0.443219	0.683405	-0.144866	1.06212	0.594828	-0.899686	1.36324	0.0353759	Q08379	GOLGA2
-1.26703	-1.17427	-0.297632	-0.169297	0.778225	0.954528	1.17547	2.08575	0.00793019	Q08378	GOLGA3
-0.671896	-0.620284	-0.0724414	-1.52681	0.858551	0.90694	1.12594	4.01317	0.000483466	Q8TBA6	GOLGA5
0.185966	-1.2178	-0.378689	-1.29472	1.26074	0.599986	0.84452	4.60146	0.000244389	Q7Z5G4	GOLGA7
-0.759128	-0.654692	-0.862311	-0.766167	1.24365	1.39946	0.399182	9.11991	6.64653e-05	Q14789	GOLGB1
0.304931	1.05358	0.726986	0.966236	-0.957722	-1.38256	-0.71145	5.43704	0.000138728	O00461	GOLIM4
1.07037	-1.22513	-0.726317	-1.09759	1.09786	0.322248	0.55856	1.96271	0.00999303	Q8NBJ4	GOLM1
-0.406196	-1.336	-0.63729	-0.696915	1.06019	1.03766	0.978543	8.13299	5.81114e-05	Q9HD26	GOPC
-1.18324	1.04109	0.899936	1.18997	-0.709956	-0.719048	-0.518755	2.36428	0.00464733	Q9H8Y8	GORASP2
-1.27876	-1.01186	-0.287226	-0.37175	0.774138	1.36578	0.809672	1.73185	0.0160772	O14653	GOSR2
1.98449	0.168842	-0.845053	0.0281718	-0.0323171	-1.13526	-0.168877	2.1256	0.00733094	P00505	GOT2
0.1818	-1.37702	-1.30058	-0.159424	0.873311	0.932959	0.848962	3.71575	0.000665944	Q8IXQ4	GPALPP1
-1.89731	-0.48463	0.0260408	-0.148958	1.01316	0.787082	0.704615	6.83283	8.83165e-05	P35052	GPC1
-0.767315	-0.81628	-0.911209	-0.679623	1.30787	0.942834	0.923727	10.7974	7.01754e-05	P43304	GPD2
1.04858	0.865312	0.762998	0.481768	-0.994087	-1.1396	-1.02497	10.4342	6.38723e-05	Q9NQX3	GPHN
1.76761	0.237785	0.472842	0.124939	-1.09968	-1.09836	-0.405144	2.21328	0.00619554	P06744	GPI
-0.0926884	-0.754464	0.465444	-0.546061	1.6897	0.55766	-1.31959	1.62509	0.0201062	Q9Y653	GPR56
-0.600082	-1.09865	-0.948143	-0.408095	1.2909	1.15124	0.612835	11.6095	6.50407e-05	Q8NFJ5	GPRC5A
-1.87214	-0.105195	0.87199	0.257172	0.599634	0.920221	-0.671682	3.70098	0.000672776	Q9NZH0	GPRC5B
2.02329	-0.736337	0.108493	-0.512693	-0.700812	-0.63032	0.44838	3.61807	0.000750266	Q13098	GPS1
-1.2131	0.645409	-1.08869	-0.870572	0.990643	0.708185	0.828126	5.7501	0.000119266	P07203	GPX1
-0.724827	-0.942962	-0.785112	-0.743659	1.00939	1.04214	1.14504	6.94005	8.72038e-05	Q8TED1	GPX8
-0.306215	-1.13078	-0.699215	-0.945943	1.19834	1.07126	0.812556	11.4318	6.18557e-05	P62993	GRB2
-1.03874	-0.317143	0.213618	1.73797	-1.24276	0.339185	0.307863	2.45947	0.00391248	Q6ISB3	GRHL2
-0.918666	-0.703727	-0.730176	-0.844033	1.11886	0.989269	1.08847	16.5755	0	Q9UBQ7	GRHPR
-1.23619	-0.807845	-0.475267	-0.463638	1.42576	1.03666	0.52052	4.95765	0.000209827	P28799	GRN
0.825051	0.801809	0.768608	0.809383	-1.11466	-1.08765	-1.00254	20.7218	0	Q9HAV7	GRPEL1
1.14832	0.719804	0.768356	0.486484	-1.27883	-0.908524	-0.935615	11.1384	6.61939e-05	Q12849	GRSF1
1.25409	0.423222	0.763707	0.626404	-1.21186	-1.13068	-0.724891	11.9065	6.06061e-05	Q9BQ67	GRWD1
-1.60587	-0.379486	0.376324	1.72428	-0.16122	-0.237161	0.283127	2.03508	0.0086832	P57764	GSDMD
-0.7156	-0.807848	-0.841318	-0.839226	1.06699	1.09425	1.04276	20.2879	0	P06396	GSN
0.84475	0.790339	0.896331	0.652093	-1.2524	-0.968783	-0.962327	12.8969	6.639e-05	P15170	GSPT1
0.316053	0.266892	0.172628	1.68845	-1.32984	-0.028382	-1.0858	1.82317	0.0133017	Q8IYD1	GSPT2
-2.11469	0.110422	0.116447	0.0849861	1.11724	0.419789	0.265814	4.4864	0.000272059	P00390	GSR
-1.73979	-0.0102764	-0.227109	-0.618398	0.937659	0.451148	1.20677	3.36625	0.001	P48637	GSS
-1.22581	-0.552659	-0.729257	-0.605261	1.23911	0.900345	0.973532	14.8028	0	Q9Y2Q3	GSTK1
-2.17912	0.233368	0.0333157	0.0704419	0.589368	0.454559	0.79807	3.25111	0.00119124	P09488	GSTM1
-1.28012	-0.545449	-0.600993	-0.643793	0.947901	0.799321	1.32313	14.4951	3.05344e-05	P21266	GSTM3
-1.61983	-0.177808	-0.875373	0.122657	0.429962	0.804961	1.31544	6.70002	8.62534e-05	Q03013	GSTM4
1.78323	-1.26196	0.437476	-0.14011	0.381222	-0.875028	-0.324827	2.29052	0.00532394	P78417	GSTO1
-0.831455	-0.712379	-0.866902	-0.790313	1.00949	1.04809	1.14348	13.709	6.70391e-05	P09211	GSTP1
-1.10584	-0.726774	-0.644789	-0.687196	1.13997	0.935336	1.08929	10.7268	6.86695e-05	O43708	GSTZ1
0.824349	-0.0427435	-1.87471	-0.780668	0.738856	0.615921	0.519	3.74236	0.000656847	P13984	GTF2F2
0.540686	-0.599288	-0.865228	-1.53034	1.20295	0.744092	0.507132	2.30902	0.00513311	Q92759	GTF2H4
1.32718	0.426533	0.811489	0.0615203	-1.19612	-1.401	-0.0296073	8.72576	6.09418e-05	Q12789	GTF3C1
-0.393013	0.902284	0.391591	1.64467	-0.757429	-0.874353	-0.913751	4.26397	0.000366214	Q8WUA4	GTF3C2
1.92798	-0.176283	-0.504282	-0.0430859	-1.02537	-0.770756	0.591798	4.80673	0.000217335	Q9UKN8	GTF3C4
0.645104	0.894384	0.933712	0.46741	-1.5208	-1.14168	-0.278127	7.08043	7.77454e-05	Q9Y5Q8	GTF3C5
1.28774	0.585203	0.665537	0.559949	-1.15992	-0.873232	-1.06528	9.52427	6.6335e-05	Q9BZE4	GTPBP4
-1.16681	-0.904543	1.29303	-1.02783	0.645657	0.60982	0.550679	3.58246	0.000770449	Q16774	GUK1
1.07262	-1.68047	-0.211274	-0.36737	-0.280494	0.145623	1.32137	1.40887	0.0319072	P46976	GYG1
-0.830439	-1.11134	-0.527577	-0.684412	0.965876	1.12687	1.06103	9.23291	6.84292e-05	P13807	GYS1
-0.0230662	-0.823752	-0.902286	-1.19981	0.955915	0.707145	1.28585	3.37518	0.000992864	P07305	H1F0
-1.68639	0.51516	0.491201	1.1717	0.47979	-1.02167	0.0502081	2.1046	0.00764954	Q92522	H1FX
1.19017	-0.472333	0.116242	0.557645	-0.094688	-1.91062	0.613579	2.67775	0.00273506	P16104	H2AFX
-0.862647	-0.838641	-0.634869	-0.822029	1.36623	0.924264	0.867696	8.51281	6.27451e-05	O75367	H2AFY
0.652396	0.766342	0.854835	0.783344	-1.01915	-1.5326	-0.505162	7.87129	5.94966e-05	P0C0S5;Q71UI9	H2AFZ;H2AFV
0.625547	-0.26723	-1.65587	-0.820097	0.831645	1.19267	0.0933356	1.4258	0.0307653	P84243	H3F3A
-1.39715	-0.599151	-0.646672	-0.406412	1.02479	0.957844	1.06676	8.82152	6.17978e-05	O95479	H6PD
-0.633903	-0.919751	-1.11913	-0.464787	1.01018	1.07745	1.04994	13.6406	6.59341e-05	Q6Y1H2	HACD2
0.246337	0.459401	1.43814	0.490286	-1.4762	-1.11285	-0.0451222	3.60127	0.000758073	Q9P035	HACD3
-0.147878	1.0655	-1.53517	1.42358	-0.117773	-0.667232	-0.0210254	2.13767	0.00717567	Q16836	HADH
-0.21434	-0.932654	-1.02061	-0.920699	1.12862	0.958467	1.00122	13.0233	7.11111e-05	P40939	HADHA
-1.0441	-0.757845	-0.760283	-0.59912	1.22207	0.858555	1.08073	12.1323	5.19481e-05	P55084	HADHB
1.66861	0.595789	0.385714	0.16047	-1.08659	-0.763198	-0.960793	8.23308	5.91862e-05	Q92839	HAS1
-0.446677	-1.06424	-1.09231	-0.477385	0.843383	1.24694	0.990292	10.3302	6.26223e-05	P69905	HBA1
-0.157002	-0.84028	-1.03959	-1.02349	1.1329	0.963569	0.963889	9.11407	6.6365e-05	P68871	HBB
-0.038545	-0.660921	-1.14721	-1.13317	0.967428	1.0254	0.987015	5.7882	0.000116564	P69891;P69892	HBG1;HBG2
1.24428	-1.18412	-1.16925	-0.732156	0.522882	0.61456	0.703803	1.57133	0.0225314	P51610	HCFC1
-0.153385	1.08531	1.10129	0.771571	-1.02453	-1.31209	-0.468164	7.2776	6.53061e-05	Q13547	HDAC1
0.834584	0.663791	0.69765	0.918254	-1.33383	-1.18077	-0.599674	6.87913	8.88889e-05	Q92769	HDAC2
1.02024	0.640943	1.0914	0.326144	-0.985624	-1.25725	-0.835853	3.12253	0.00139409	Q7Z4H3	HDDC2
-0.703923	0.930032	0.738228	1.05728	0.359377	-1.10992	-1.27108	2.53429	0.00348061	P51858	HDGF
-1.03192	1.26754	1.34015	0.183222	-0.0863445	-0.621147	-1.0515	2.57865	0.00323483	Q7Z4V5	HDGFRP2
-0.298986	-1.09361	-0.671188	-1.02256	1.17431	0.879915	1.03212	7.14818	7.91296e-05	Q08623	HDHD1
-1.03981	-0.85789	-0.475068	-0.755009	1.27575	1.07527	0.776755	1.76506	0.0149937	Q9BSH5	HDHD3
1.13327	0.565444	0.786064	0.673213	-1.03903	-1.04794	-1.07103	13.6075	6.45161e-05	Q9H583	HEATR1
0.295975	1.06651	0.165188	1.33493	-0.974953	-1.2855	-0.602157	3.11598	0.00141211	Q7Z4Q2	HEATR3
-1.60652	-0.345463	-0.947707	0.841203	0.987276	0.265848	0.805358	4.46089	0.000278558	Q9P2D3	HEATR5B
-0.234891	-0.641208	-0.537366	-1.25389	0.234901	0.642171	1.79028	8.38958	6.08365e-05	Q9NRV9	HEBP1
-1.80999	-0.0806522	0.101088	0.0512272	1.63685	0.151124	-0.0496412	1.63359	0.0197231	Q9Y5Z4	HEBP2
-0.816133	-0.703823	-0.869199	-0.811427	1.14661	1.01078	1.04319	12.7324	6.22568e-05	P06865	HEXA
-1.24226	-0.554468	-0.593983	-0.715418	1.24932	0.932124	0.924691	11.4957	6.26632e-05	P07686	HEXB
1.48362	0.483088	0.562114	0.238195	-1.40339	-1.06493	-0.298698	7.72649	6.24303e-05	Q9BTY7	HGH1
-0.870144	-0.727659	-0.751699	-0.817074	1.33688	1.01376	0.815943	7.47957	6.38978e-05	P31937	HIBADH
-1.88146	0.982133	0.907	0.522561	0.251982	-0.267887	-0.514326	1.7434	0.0157041	Q8IV36	HID1
0.787681	0.80768	0.739825	0.746492	-0.689307	-1.57418	-0.818193	6.67451	8.56378e-05	P16401	HIST1H1B
0.174951	0.911889	0.810803	0.971704	-0.778041	-1.65562	-0.435691	5.36317	0.000139403	P16403	HIST1H1C
-0.671591	1.19359	1.05414	0.940305	-0.808215	-0.945466	-0.762763	2.54386	0.00342882	P16402	HIST1H1D
-0.999815	0.655584	0.325347	1.22531	0.809598	-0.636721	-1.3793	3.78997	0.000622662	P10412	HIST1H1E
-0.0670993	0.6125	0.824829	1.08744	-1.41342	-1.30138	0.257132	4.1012	0.00043804	P06899;P23527;P33778;Q16778	HIST1H2BJ;HIST1H2BO;HIST1H2BB;HIST2H2BE
0.444303	1.2234	1.03204	-1.07839	-0.389914	-1.37979	0.148353	2.37138	0.00459091	O60814;P58876;P62807;Q5QNW6;Q93079;Q99877;Q99879	HIST1H2BK;HIST1H2BD;HIST1H2BC;HIST2H2BF;HIST1H2BH;HIST1H2BN;HIST1H2BM
-0.142801	-0.971541	-0.341441	-0.033361	1.21854	-1.16788	1.43848	1.28288	0.0423687	P68431	HIST1H3A
0.184614	1.10794	0.146081	1.29721	-0.415903	-1.45173	-0.868219	5.6322	0.00012528	P62805	HIST1H4A
0.801278	-0.117351	0.379029	0.826732	-0.392834	-2.0217	0.524843	4.20514	0.000381957	Q8IUE6	HIST2H2AB
-0.468639	0.750454	1.14766	1.18866	-0.787322	-1.22474	-0.60607	6.89149	8.91365e-05	Q16777;Q6FI13	HIST2H2AC;HIST2H2AA3
1.26899	0.606249	0.601815	0.590858	-1.27802	-0.700497	-1.0894	4.51539	0.000267649	P52789	HK2
-1.36708	0.0595976	-0.956556	-0.550889	1.28235	0.9787	0.553881	6.67224	8.54853e-05	P05534	HLA-A
-1.40655	0.61292	-0.40992	1.80249	-0.0665796	-0.0627016	-0.469663	2.59622	0.00312759	P10316	HLA-A
-0.652597	-0.974012	-1.07239	-0.361747	1.03963	1.34316	0.677959	8.38757	6.06827e-05	Q29836	HLA-B
-1.1608	-0.620746	-0.687708	-0.663156	1.19529	1.12601	0.811103	14.1731	8.33333e-05	P04222	HLA-C
1.46578	0.499628	0.383623	0.203581	-1.23917	-1.36916	0.0557102	2.03296	0.00872069	Q96FZ2	HMCES
0.33712	0.813836	0.999876	0.837895	-0.424141	-1.11835	-1.44624	9.9559	7.22022e-05	P17096	HMGA1
0.898277	0.858932	0.850328	0.482347	-1.29436	-1.22357	-0.571955	7.94211	6.03248e-05	P09429	HMGB1
-1.56052	0.273207	0.122093	0.234943	1.04458	-1.13473	1.02043	1.91863	0.0109031	P26583	HMGB2
-0.604452	-0.798055	-0.557782	-0.431755	-0.018286	0.312126	2.0982	2.44712	0.00397773	O15347	HMGB3
-0.83263	-0.604483	-0.784047	-0.943011	1.30015	1.00148	0.862541	15.7544	0	P35914	HMGCL
0.6844	1.19367	0.965633	0.207581	-0.920565	-0.98238	-1.14834	4.74243	0.000227186	Q01581	HMGCS1
-1.07881	1.30001	0.977297	0.739054	-0.15939	-1.02786	-0.750302	2.18987	0.00648181	P05114	HMGN1
1.21346	-0.219251	-0.40518	1.48075	-0.623541	-0.136569	-1.30966	1.53758	0.0242513	P09601	HMOX1
1.17608	0.555287	0.773288	0.362671	-1.61287	-0.936106	-0.318348	10.3348	6.27451e-05	P30519	HMOX2
1.08407	0.761968	0.707105	0.576336	-1.34087	-0.979611	-0.808991	7.45148	6.36943e-05	Q9UK76	HN1
1.56872	1.10478	0.174195	-0.46149	-0.55424	-0.7038	-1.12816	4.0075	0.000484917	Q9H910	HN1L
-0.482183	0.847233	0.965765	1.24677	-0.53477	-0.713139	-1.32967	2.70971	0.00260152	Q13151	HNRNPA0
1.40103	-0.264148	0.779079	0.508147	-0.964741	-1.47351	0.0141361	2.08964	0.00787932	P09651	HNRNPA1
0.923944	0.0527025	0.652388	0.998836	-0.687936	-1.79621	-0.143729	4.60717	0.000244694	P22626	HNRNPA2B1
-0.670835	-1.43329	-0.29038	-0.571132	1.28078	0.955035	0.729825	4.21897	0.000373459	P51991	HNRNPA3
0.504196	0.785883	0.920422	0.902704	-1.38081	-1.03779	-0.694602	12.3997	5.51724e-05	Q99729	HNRNPAB
1.2029	0.214014	0.535724	0.934366	-0.797925	-1.55854	-0.530535	7.09903	7.82014e-05	P07910	HNRNPC
0.956595	0.473769	-0.09843	1.06984	-1.76281	-0.763669	0.124704	3.43107	0.000927506	Q14103	HNRNPD
0.790487	-0.910926	-0.330028	-0.319977	-1.03497	-0.000924616	1.80634	2.51235	0.00358854	O14979	HNRNPDL
1.47448	-0.955727	-1.13295	-0.430441	-0.0414303	-0.109717	1.19578	3.09262	0.001475	P52597	HNRNPF
0.683276	0.517976	0.853903	1.06892	-0.762465	-1.28835	-1.07326	9.40289	6.46204e-05	P31943	HNRNPH1
-0.372521	0.802048	0.952824	1.28862	-0.859066	-1.2734	-0.538504	4.72747	0.000229008	P31942	HNRNPH3
0.655183	0.606415	1.06357	0.845315	-1.02904	-1.01861	-1.12284	9.5976	6.71141e-05	P61978	HNRNPK
0.081858	-0.344966	1.04457	1.24423	-0.20776	-1.78631	-0.0316123	1.33097	0.0379523	P14866	HNRNPL
1.92692	-0.992264	-0.724044	-0.688367	0.501618	-0.173767	0.1499	1.52256	0.0250733	P52272	HNRNPM
-1.25766	-0.478154	-0.449702	-0.847875	1.32721	0.692574	1.0136	8.28373	5.97015e-05	Q9BUJ2	HNRNPUL1
-0.685766	-0.737495	-0.918742	-0.78739	1.39044	0.673964	1.06499	11.1008	6.57277e-05	Q1KMD3	HNRNPUL2
-0.200359	0.531433	-0.118771	1.98597	-0.479811	-0.938194	-0.780269	2.94616	0.0018713	Q9UJC3	HOOK1
-2.1562	0.501215	0.624492	0.61446	0.1269	-0.225674	0.514802	5.27176	0.000165382	Q5SSJ5	HP1BP3
1.04183	0.73751	0.754718	0.645342	-1.12496	-1.09314	-0.961299	16.0586	0	P37235	HPCAL1
1.12425	0.764117	0.638929	0.633572	-1.02822	-0.991489	-1.14116	3.70903	0.000670996	Q96IR7	HPDL
1.2898	0.681806	0.557728	0.437588	-1.28672	-1.22856	-0.451641	11.6912	6.72269e-05	P00492	HPRT1
-0.584194	-1.19384	-0.950102	-0.339302	1.11121	0.794457	1.16177	1.36267	0.0353945	Q99714	HSD17B10
0.519005	0.97911	0.987784	0.64245	-1.32569	-0.92661	-0.876054	8.02122	6.16114e-05	Q53GQ0	HSD17B12
0.601377	1.18191	0.169821	1.03918	-0.690677	-1.09183	-1.20978	4.5708	0.000258065	P56937	HSD17B7
1.35915	-0.402632	0.934009	0.772767	-0.573541	-1.11033	-0.97942	5.13935	0.000178817	Q6YN16	HSDL2
0.723888	1.43462	0.54298	0.2884	-1.08741	-0.79687	-1.10561	3.58998	0.000763617	Q00613	HSF1
0.941325	0.79147	0.82648	0.628952	-1.17608	-0.980568	-1.03158	14.968	0	P07900	HSP90AA1
1.19667	0.706627	0.586306	0.65212	-1.11819	-0.980671	-1.04287	14.074	8e-05	P08238	HSP90AB1
0.885838	0.775834	0.81593	0.645996	-1.36955	-0.635871	-1.11818	4.4244	0.00028866	Q58FF8	HSP90AB2P
1.80138	-1.08049	-0.553272	-0.963724	0.378295	0.456194	-0.0383919	3.08438	0.00149087	Q58FF6	HSP90AB4P
-0.185519	1.04991	0.984674	1.035	-0.779731	-1.06619	-1.03814	5.74308	0.000118993	P14625	HSP90B1
0.916133	0.835162	0.65274	0.777074	-1.197	-1.11882	-0.865292	9.27441	6.88576e-05	Q0VDF9	HSPA14
0.276802	0.695673	0.152489	1.57172	-1.07672	-0.322944	-1.29702	2.86926	0.00209533	P0DMV8;P0DMV9	HSPA1A;HSPA1B
1.43228	0.505393	0.48742	0.476663	-1.44869	-0.534216	-0.918853	7.24174	6.47118e-05	P54652	HSPA2
1.21437	0.40825	0.848112	0.594458	-1.25448	-1.09627	-0.714452	7.17425	6.76617e-05	P34932	HSPA4
0.411082	-0.274904	-1.06439	-0.65589	0.803897	1.66323	-0.883024	1.60037	0.0211563	P11021	HSPA5
0.5459	0.290963	1.41736	0.759176	-1.00143	-0.954919	-1.05705	4.90111	0.000213018	P17066	HSPA6
1.26987	0.509652	0.416124	0.780951	-1.36689	-0.504304	-1.1054	8.93826	6.36758e-05	P11142	HSPA8
0.501288	0.87965	0.875491	0.918574	-1.04361	-1.1111	-1.02029	13.347	7.84314e-05	P38646	HSPA9
0.644657	0.788759	0.805668	0.949854	-1.15863	-0.954094	-1.07621	14.1536	8.10811e-05	P04792	HSPB1
0.369025	1.10006	1.03259	0.585812	-1.18628	-1.07248	-0.828736	9.18527	6.75883e-05	Q9NZL4	HSPBP1
1.20027	0.607181	0.465484	0.78983	-0.690656	-1.01329	-1.35882	11.7119	6.83761e-05	P10809	HSPD1
1.3426	0.610754	0.212143	0.834858	-0.960134	-0.820987	-1.21923	6.17346	0.00010189	P61604	HSPE1
0.941902	0.666814	0.749199	0.790973	-1.33032	-0.739147	-1.07942	10.7847	6.95652e-05	Q92598	HSPH1
-0.648982	-0.749806	-0.820772	-0.952813	1.28763	0.964427	0.920315	8.07739	5.72792e-05	Q9BUP3	HTATIP2
-0.452407	-0.32468	-1.46243	-0.735067	1.05507	0.793262	1.12625	2.89521	0.00201857	O43464	HTRA2
-0.162145	-0.703805	-0.633994	-1.11878	1.4686	1.28449	-0.134368	1.46867	0.0281336	P42858	HTT
-2.14482	0.202709	0.0826246	0.492415	0.970165	-0.0129253	0.409833	3.82269	0.00060586	Q7Z6Z7	HUWE1
-1.16207	-0.662848	-0.771639	-0.536324	1.0878	1.18484	0.860238	4.76897	0.000220513	Q4G0P3	HYDIN
1.53053	0.353725	0.435147	0.60544	-1.16241	-0.691293	-1.07114	6.26891	0.000100334	Q9Y4L1	HYOU1
0.226895	0.575307	1.17195	1.04655	-0.806513	-1.26041	-0.953784	6.70279	8.64086e-05	P41252	IARS
-0.56815	-0.0122599	-1.30098	-1.00976	1.1106	0.61982	1.16073	3.14442	0.00134048	Q9NSE4	IARS2
-0.67838	0.0786599	1.34653	1.41416	-0.728354	-0.430014	-1.0026	1.39975	0.0325672	Q5T440	IBA57
-1.04485	-0.833154	-0.784504	-0.498339	1.11535	1.10737	0.938125	16.334	0	P05362	ICAM1
0.684354	1.11133	0.506946	0.687042	-1.11135	-1.47229	-0.406027	2.62632	0.00296894	Q14197	ICT1
0.790054	0.922221	0.839846	0.586282	-1.11017	-1.31982	-0.708408	9.55907	6.6778e-05	P14735	IDE
-1.56849	0.858603	0.461856	0.825696	0.86672	-0.484261	-0.96012	2.44222	0.00401369	O75874	IDH1
-1.99779	-0.185387	-0.108213	-0.104586	0.72473	0.713092	0.958158	7.14001	7.88177e-05	P48735	IDH2
1.45262	0.982907	0.367717	-0.128547	-0.39483	-1.23287	-1.04699	6.13458	0.000101307	P50213	IDH3A
1.83404	-0.940888	0.309538	-1.26791	0.161121	-0.140289	0.0443897	1.77609	0.0146851	O43837	IDH3B
-0.79226	-1.58116	-0.66073	0.690925	0.763925	0.537046	1.04226	2.5436	0.00342732	P51553	IDH3G
0.333338	1.27316	0.765598	0.705095	-1.02803	-0.905661	-1.1435	3.33841	0.00104911	Q13907	IDI1
-1.17789	-0.947518	-0.367563	-0.572979	1.29094	0.818527	0.956488	10.5633	6.55738e-05	P80217	IFI35
-0.16721	1.02282	0.964686	0.745555	-1.6409	-0.0630389	-0.861904	2.04674	0.00848423	Q9BW83	IFT27
-1.05302	-0.644401	-0.334676	-0.753269	1.01352	1.66037	0.111469	4.04258	0.000469376	P78318	IGBP1
-0.43979	-0.71504	-0.496773	-1.3927	1.12885	0.96562	0.949837	6.90919	8.99719e-05	P08069	IGF1R
0.948748	-1.24426	-1.02322	-0.860281	1.03715	0.707029	0.434834	3.01763	0.00166983	Q9NZI8	IGF2BP1
0.762287	0.49689	0.630914	0.869615	0.0439631	-1.19505	-1.60862	3.23557	0.00120616	Q9Y6M1	IGF2BP2
-0.39883	-0.976142	-0.863291	-0.897934	0.963322	0.931768	1.24111	12.35	5.38721e-05	O00425	IGF2BP3
-0.626466	-0.775239	-0.883054	-0.683032	1.56197	1.11054	0.295287	5.69764	0.000121212	P11717	IGF2R
1.03273	-1.39001	-1.13706	-0.554972	0.687471	0.697176	0.664663	4.91339	0.000213861	P17936	IGFBP3
0.548902	0.90647	1.02306	0.681472	-0.932719	-1.20252	-1.02467	9.63813	6.76819e-05	O95163	IKBKAP
0.399557	-1.16134	-1.01394	-0.553947	0.0260146	1.65314	0.650506	1.854	0.0124816	Q14116	IL18
0.708487	0.686948	0.761915	0.994864	-0.917055	-1.35937	-0.875791	10.5726	6.58436e-05	Q12906	ILF3
0.665365	1.18163	0.420031	0.833267	-1.1148	-1.18822	-0.797269	9.49489	6.56814e-05	Q9H0C8	ILKAP
-1.05006	-0.868948	-0.0874201	-0.957638	1.30235	0.565516	1.09621	3.00344	0.00170914	A1L0T0	ILVBL
-0.16993	-1.19178	-0.942162	-0.576411	1.313	0.348506	1.21878	3.5478	0.000803778	Q16891	IMMT
0.688102	0.811946	0.816264	0.884601	-1.10903	-1.06204	-1.02985	5.73548	0.000118812	Q9NV31	IMP3
0.56681	0.726669	0.988728	0.865539	-0.840902	-0.986	-1.32084	3.10675	0.00143312	Q96G21	IMP4
-0.323918	-0.615727	-0.968312	-1.16626	1.06494	0.823711	1.18556	7.66828	6.62252e-05	P29218	IMPA1
1.06457	0.700002	0.748166	0.610081	-1.26163	-1.17658	-0.684598	13.6952	6.66667e-05	P12268	IMPDH2
0.906752	0.705252	0.832309	0.297228	-1.73666	-0.0674366	-0.937443	3.15965	0.00130337	Q16352	INA
-1.39114	-0.82854	-0.890703	0.486248	1.04765	0.852344	0.724145	3.49145	0.000865594	Q8NI35	INADL
-0.967372	1.10772	1.04227	1.04498	-0.788212	-0.748439	-0.690945	5.02931	0.000202429	Q27J81	INF2
0.86545	-1.40257	-0.804953	-0.687742	0.871587	-0.0260559	1.18428	1.95026	0.0102198	P55103	INHBC
-0.221434	-1.0891	-0.720373	-1.00821	0.944524	1.31527	0.779328	9.58864	6.70017e-05	O15327	INPP4B
0.105314	-1.35595	-1.12113	-0.462256	0.964782	0.965254	0.903982	5.6689	0.000123494	O15357	INPPL1
0.322805	0.929223	1.18353	0.618586	-1.22326	-1.11105	-0.719835	1.56662	0.0227595	Q68E01	INTS3
-0.267713	1.41863	1.37734	-0.2785	-0.682146	-1.13536	-0.432252	2.51258	0.00358489	Q96HW7	INTS4
0.0926384	1.09684	1.0528	0.646644	-0.397972	-1.22268	-1.26827	2.46994	0.00383663	Q9UI26	IPO11
1.02272	0.846466	0.836156	0.315956	-1.20491	-1.31875	-0.497644	11.9844	6.25e-05	Q8TEX9	IPO4
1.24107	0.654224	0.722867	0.496507	-1.17605	-0.984453	-0.954164	12.1606	5.21173e-05	O00410	IPO5
1.15894	0.809733	0.712661	0.364405	-1.42705	-0.892834	-0.725856	9.18806	6.76923e-05	O95373	IPO7
0.720304	0.873462	0.982439	0.365437	-1.65444	-0.479453	-0.807753	1.67867	0.0179875	O15397	IPO8
0.860833	1.2087	0.886926	0.035785	-0.873868	-1.09572	-1.02266	6.20234	9.91736e-05	Q96P70	IPO9
-1.06796	-0.740205	-0.846477	-0.505398	1.08659	1.10504	0.968408	12.9957	6.95652e-05	P46940	IQGAP1
-1.11454	-0.268834	-0.374004	0.176539	0.339731	-0.726459	1.96757	1.45682	0.0288726	Q8IU81	IRF2BP1
1.2682	0.774297	0.73499	0.275653	-1.1336	-1.11558	-0.803957	5.64141	0.000125561	Q7Z5L9	IRF2BP2
0.158216	1.01438	0.970913	0.921786	-1.05092	-1.10808	-0.906294	6.39226	9.54003e-05	Q9H1B7	IRF2BPL
-0.225916	-0.138139	-1.9396	-0.119709	0.824048	0.486959	1.11235	1.67177	0.0182315	Q14653	IRF3
-0.707491	-0.443033	-1.08363	-0.870913	0.712643	1.21532	1.1771	2.70301	0.00262007	Q8WZA9	IRGQ
0.757965	0.627194	0.99321	0.0878122	-0.639317	0.0766431	-1.90351	1.93497	0.0105513	Q86U28	ISCA2
0.642924	-1.45849	-0.421664	-1.15445	0.889528	0.872392	0.629754	1.9797	0.0096874	P05161	ISG15
-0.744576	-0.975554	0.0192731	-1.21766	0.94066	0.697344	1.28051	4.76811	0.000220372	Q96CN7	ISOC1
-1.07757	-0.513091	-1.23009	-0.19048	1.0417	1.01222	0.957309	8.47732	6.21762e-05	Q96AB3	ISOC2
-1.01706	-0.93783	-0.666698	-0.484992	1.34209	1.03789	0.726591	13.2562	7.54717e-05	P53990	IST1
-0.717353	0.946287	1.05863	1.15316	-0.94311	-1.00238	-0.495234	4.27677	0.000362345	Q9NPH2	ISYNA1
1.46026	0.327462	0.297053	-0.0618176	-1.06823	0.54035	-1.49507	3.42112	0.000941056	P17301	ITGA2
-0.979385	1.14448	1.31483	0.0141603	-0.383897	-1.34197	0.231779	1.845	0.0127005	P26006	ITGA3
0.546767	0.829888	0.869495	0.931722	-0.946576	-1.07783	-1.15347	15.7504	0	P38570	ITGAE
-1.13844	-0.804894	-0.60892	-0.587012	1.09567	1.18319	0.860415	10.3683	6.32411e-05	P06756	ITGAV
1.86135	-0.1275	0.0858532	-0.23923	-1.16511	0.503229	-0.918586	1.40927	0.031896	P05556	ITGB1
-2.08615	0.725526	0.220314	0.185927	0.887469	0.386062	-0.319153	1.79121	0.0142244	P18084	ITGB5
0.824148	1.27635	0.497407	0.384737	-1.14076	-0.534485	-1.30739	1.4515	0.0292123	P18564	ITGB6
0.266086	-0.736714	-1.14431	-1.18163	0.710392	1.04748	1.0387	6.70068	8.63309e-05	P19823	ITIH2
-0.750897	-0.822512	-0.812156	-0.735949	1.41827	1.07117	0.632077	9.8303	7.00525e-05	Q9Y287	ITM2B
0.433989	1.03636	0.740927	0.923074	-0.867548	-1.21919	-1.04762	8.44649	6.15385e-05	Q9BY32	ITPA
-0.324003	1.69651	0.777292	0.364305	-1.06664	-0.94128	-0.506187	2.72971	0.00252812	Q13572	ITPK1
-1.03992	-0.865221	-0.651599	-0.564784	1.13935	1.27725	0.70493	8.08072	5.73477e-05	Q14571	ITPR2
0.788414	0.659643	1.0978	0.493735	-0.981146	-1.4837	-0.574747	2.37103	0.00459066	Q14573	ITPR3
-2.178	0.149962	0.145314	0.392451	0.949137	0.346203	0.194929	3.96403	0.000531374	P26440	IVD
0.983834	0.566887	0.921555	0.671933	-1.32429	-0.918819	-0.901101	5.33416	0.000144272	Q6NYC1	JMJD6
-1.47693	-0.536764	-0.502001	-0.303189	1.39098	1.05479	0.373119	7.96828	6.08187e-05	P14923	JUP
1.9273	0.402866	-1.10629	-0.797673	-0.485837	-0.0824999	0.142128	4.95692	0.000209549	Q9P2N6	KANSL3
1.48352	0.151695	0.695762	0.574765	-1.10756	-1.14229	-0.655888	10.7589	6.91145e-05	Q15046	KARS
-0.813304	1.08484	0.926771	1.14121	-0.818025	-1.05548	-0.466017	2.03153	0.00873713	Q8IYT4	KATNAL2
-1.78781	1.13261	1.12685	0.15417	0.0442948	-0.313948	-0.356158	1.22534	0.0487095	Q4G0X4	KCTD21
0.527966	0.772372	0.776682	0.985316	-1.0995	-1.43713	-0.525707	9.28807	6.95103e-05	O60341	KDM1A
1.03903	0.176675	0.534296	0.932919	-0.751306	-1.77307	-0.158542	1.7001	0.017164	Q9Y2K7	KDM2A
0.735857	0.191448	1.19459	0.785715	-1.57651	-0.72116	-0.60994	4.34449	0.000330341	Q7LBC6	KDM3B
-2.06368	0.400952	0.406325	-0.441046	0.751437	0.796053	0.149958	1.78671	0.0143469	Q06136	KDSR
1.08291	0.574372	0.808454	0.617749	-1.29549	-1.19849	-0.589512	3.06001	0.00154685	Q14145	KEAP1
0.0291248	-1.01809	-0.967938	-1.02428	0.918083	0.979079	1.08403	4.97518	0.000210948	Q07666	KHDRBS1
0.0294363	0.567265	0.891766	1.34376	-0.619566	-1.45605	-0.756615	2.17163	0.00672683	Q92945	KHSRP
1.07129	0.542911	0.751179	0.769911	-1.28397	-0.787347	-1.06397	1.60991	0.020757	Q15397	KIAA0020
-1.74108	-0.66407	0.114265	0.00613321	1.44998	0.595837	0.238942	3.10798	0.00142802	Q12768	KIAA0196
0.347875	-1.0854	-0.919624	-1.11229	1.09989	0.920062	0.749489	4.34596	0.000328144	Q6ZU35	KIAA1211
-1.02238	-0.0346449	0.087284	-1.53689	1.19061	1.04556	0.270463	1.64207	0.0193587	Q9P206	KIAA1522
0.936352	0.779823	0.766775	0.622871	-1.39058	-1.11692	-0.598325	12.2041	5.26316e-05	Q8TCG1	KIAA1524
-0.675014	-0.851663	-1.12248	-0.472554	1.00031	1.2668	0.854599	7.35711	6.26305e-05	Q9NS87	KIF15
0.418073	0.324276	1.29939	0.950596	-1.27942	-0.96608	-0.746837	3.04129	0.00160724	Q96EK5	KIF1BP
-1.05916	0.954451	0.973531	1.17589	-0.376642	-0.606412	-1.06166	3.57407	0.000781876	O43896	KIF1C
0.5328	-1.20943	-1.45791	-0.268342	0.693416	1.09338	0.616087	2.78916	0.00234351	Q14807	KIF22
1.12216	0.779388	0.807565	0.235127	-1.32235	-1.23637	-0.385521	2.82811	0.00220247	O00139	KIF2A
0.703788	0.750005	0.762901	0.82683	-1.09607	-1.51171	-0.435747	13.2076	7.47664e-05	O95239	KIF4A
0.136127	-0.797395	-0.852729	-1.24964	0.364123	1.04896	1.35056	3.13865	0.00135471	P33176	KIF5B
1.22505	0.425805	0.799684	0.583843	-1.39539	-0.665676	-0.97331	6.37568	9.51572e-05	O60282	KIF5C
0.718276	-1.38405	-0.585986	-0.458018	0.100811	-0.120392	1.72936	2.32287	0.00502337	Q9H0B6	KLC2
0.994034	0.626175	0.814042	0.683401	-1.44404	-0.790113	-0.8835	4.64168	0.000241509	Q92876	KLK6
1.17252	-0.110862	-0.753694	-1.78075	0.346443	0.318794	0.807553	2.99286	0.0017416	P52294	KPNA1
1.91823	0.121303	0.14324	0.260485	-1.18198	-0.742021	-0.519265	5.02981	0.000202566	P52292	KPNA2
2.15709	-0.390045	-0.097845	-0.0456805	-0.791718	-0.091546	-0.740254	3.28714	0.00112048	O00505	KPNA3
1.42646	-0.63905	1.0293	0.581503	-0.864248	-0.423652	-1.11032	3.37274	0.000996434	O60684	KPNA6
0.351971	1.1384	0.662984	0.694053	-1.32826	-1.36815	-0.151005	5.37217	0.0001398	Q14974	KPNB1
0.769049	0.747161	0.843242	0.830114	-1.19779	-1.12213	-0.869641	10.5132	6.50407e-05	Q13601	KRR1
0.211194	-0.279647	-1.07222	-1.50151	1.02549	0.56903	1.04766	1.37316	0.0345981	P04264	KRT1
0.481824	-0.0875902	-0.904163	-1.77747	0.642443	0.72876	0.916201	2.96068	0.00182588	P13645	KRT10
-2.05388	-0.136821	-0.139037	0.140644	0.949593	0.455701	0.783802	5.17597	0.000171745	P13646	KRT13
-1.00391	-0.818705	-0.660561	-0.644381	1.12905	0.684171	1.31433	9.00454	6.47059e-05	P02533	KRT14
-0.837645	1.00451	0.850952	1.20176	-0.986084	-1.05712	-0.176364	2.96898	0.00179538	P19012	KRT15
-2.08478	-0.0291589	-0.0909684	0.344503	0.702264	0.153588	1.00455	3.34937	0.00103448	P08779	KRT16
0.746424	0.688954	0.824006	0.914783	-1.01161	-1.29423	-0.868317	11.7071	6.81818e-05	P05783	KRT18
-1.00237	-0.00935269	-0.0140283	0.500859	-0.758245	-0.651864	1.935	6.8112	8.79927e-05	P08727	KRT19
-0.345388	-0.256002	-1.30184	-1.06517	0.839984	0.977191	1.15123	2.42388	0.00415509	Q9C075	KRT23
-1.4839	-0.664751	-0.818855	0.382682	1.11534	0.406497	1.06299	4.10208	0.000438293	O76015	KRT38
-0.456991	-0.381537	-0.412295	-0.610503	-0.0156646	-0.354001	2.23099	2.9879	0.0017513	P19013	KRT4
0.393077	0.85387	0.93711	0.94243	-1.1342	-1.19493	-0.797359	8.25988	5.94796e-05	P13647	KRT5
-0.371844	0.934707	0.842283	1.27291	-1.11341	-1.09425	-0.470396	7.35378	6.2435e-05	P04259	KRT6B
-1.40042	0.610948	1.02672	0.990189	-0.552766	-1.07822	0.403549	3.54326	0.000809649	P08729	KRT7
-0.360635	0.83315	0.926424	1.30332	-0.97664	-1.15963	-0.565991	5.4153	0.000141312	Q5XKE5	KRT79
-0.219588	0.920058	0.970944	1.16702	-1.03424	-1.12948	-0.674707	7.53	6.44468e-05	P05787	KRT8
-0.617076	-0.95964	-0.722183	-0.870453	0.840026	1.1812	1.14813	11.2213	6.76329e-05	Q6KB66	KRT80
-1.0786	-1.02495	-0.638971	0.0240395	1.06705	1.48717	0.16426	3.57489	0.000780179	Q86UP2	KTN1
0.323057	-0.972488	-1.08621	-1.06663	0.838672	0.958304	1.0053	7.72027	6.22914e-05	Q9UN81	L1RE1
0.944053	0.637535	0.808037	0.548963	-1.72367	-0.747057	-0.46786	11.3164	7.01754e-05	O00515	LAD1
-1.09608	-0.412189	-0.84859	-0.72936	1.18175	1.24086	0.663597	10.3283	6.25e-05	Q16787	LAMA3
-1.04156	-1.0718	0.201188	-0.926854	1.26567	0.903329	0.670027	9.62022	6.74536e-05	O15230	LAMA5
0.10846	-1.54267	0.799257	-1.24634	0.541826	0.333886	1.00558	3.53393	0.000813808	P07942	LAMB1
-0.665443	-1.06026	-0.595707	-0.825874	1.14995	1.19746	0.799881	11.6983	6.76056e-05	Q13751	LAMB3
-0.620894	-1.06488	-0.912724	-0.518789	1.18578	1.19691	0.734606	9.69998	6.84932e-05	P11047	LAMC1
-0.224437	-1.52134	-0.33507	-0.822705	0.979399	1.09553	0.828622	11.5483	6.34921e-05	Q13753	LAMC2
-0.559373	-0.83593	-0.846996	-0.657558	1.74113	0.839832	0.318897	7.69734	6.64452e-05	P11279	LAMP1
-0.883319	-0.747086	-0.793673	-0.579785	1.32458	1.35493	0.324357	13.0478	7.17489e-05	P13473	LAMP2
-0.723348	-0.660187	-0.719374	-1.00776	1.29545	1.20939	0.605834	9.90689	7.13012e-05	Q6IAA8	LAMTOR1
-0.656348	-1.08246	-0.843811	-0.516134	0.968928	1.39062	0.739205	2.581	0.00321655	Q9Y2Q5	LAMTOR2
-1.57369	-0.701617	0.367574	-0.389574	1.05452	1.27717	-0.034375	4.11884	0.00043237	Q9UHA4	LAMTOR3
-1.27844	-0.738676	-0.662053	-0.4055	1.11015	0.854187	1.12033	3.58527	0.000769149	O43813	LANCL1
-1.34693	0.608549	1.09259	0.864441	-0.929109	-0.840923	0.551383	2.84515	0.00215087	Q9NS86	LANCL2
-0.793744	0.00160978	-0.74949	-1.00192	1.28725	-0.195938	1.45224	2.26799	0.00555748	P28838	LAP3
0.717985	0.813227	0.876574	0.731067	-1.44085	-0.88549	-0.812515	9.4261	6.50407e-05	Q6PKG0	LARP1
1.11784	0.823008	0.689897	0.511339	-1.16592	-0.879219	-1.09694	8.47475	6.20155e-05	Q71RC2	LARP4
1.12728	0.499085	0.768626	0.757903	-1.07932	-1.04553	-1.02805	7.33593	6.21118e-05	Q92615	LARP4B
-1.14075	0.754834	0.86083	1.41293	-0.396165	-0.992819	-0.49886	1.43958	0.0299307	Q4G0J3	LARP7
0.0427273	0.726298	1.45597	0.628519	-0.788268	-1.35026	-0.714988	7.24644	6.47773e-05	Q9P2J5	LARS
-0.328009	0.914113	1.01615	1.11004	-0.438972	-1.04908	-1.22425	5.14988	0.000176552	Q15031	LARS2
0.631588	0.9501	0.577255	0.872867	-0.598497	-0.839441	-1.59387	3.03644	0.00162131	Q9Y4W2	LAS1L
-0.85201	-0.726473	-0.859078	-0.701361	1.37778	1.06402	0.697126	11.9153	6.09756e-05	Q14847	LASP1
1.60753	0.673838	0.341245	0.215163	-0.926796	-1.19441	-0.716571	8.47054	6.19355e-05	Q14739	LBR
0.254802	-0.890163	-0.864136	-1.21125	1.05674	0.355699	1.29831	1.43227	0.0303975	Q6UWP7	LCLAT1
-1.60778	1.00835	0.805949	0.84854	0.198163	-0.307124	-0.946092	3.14114	0.00134436	P80188	LCN2
0.204647	-1.00064	-0.973902	-1.03603	1.17873	1.14653	0.480667	7.35878	6.26959e-05	P13796	LCP1
1.77832	-0.395869	-0.749594	-1.12111	0.0119184	-0.373599	0.84993	2.39903	0.00434421	P00338	LDHA
1.3106	0.711786	0.530736	0.509162	-1.14655	-1.16423	-0.751505	11.9767	6.23053e-05	P07195	LDHB
1.20561	0.841625	0.587744	0.236353	-1.49191	-0.329384	-1.05004	1.67661	0.0180567	P01130	LDLR
-1.50361	-0.593421	-0.35357	-0.387398	1.42838	0.902491	0.507125	3.82139	0.000605525	Q8NC56	LEMD2
0.725855	0.753399	0.7389	0.945166	-1.12156	-1.2698	-0.771959	1.95965	0.010034	Q8WVC0	LEO1
1.40231	0.26214	0.504057	0.616198	-0.594682	-0.556824	-1.6332	7.90059	5.98389e-05	O95202	LETM1
1.51452	0.44244	0.447174	0.571245	-0.868707	-0.980839	-1.12583	5.78684	0.000116475	P09382	LGALS1
-1.22751	-0.730931	-0.663087	-0.490491	1.19432	1.04107	0.876624	12.9772	6.77966e-05	P17931	LGALS3
-1.2646	-0.474985	-0.367476	-0.710853	1.50947	1.10162	0.20683	11.1276	6.60377e-05	Q08380	LGALS3BP
1.15468	1.21965	0.266265	0.287549	-1.18882	-1.0929	-0.646426	1.57763	0.0222336	O00214	LGALS8
1.65609	-0.319023	0.439849	-0.0326623	-0.659376	-1.52677	0.441893	3.59326	0.000759788	P18858	LIG1
0.551191	-0.205537	-0.19847	0.292648	1.70353	-1.47782	-0.665543	1.65291	0.0190238	P49916	LIG3
-1.32503	-0.705081	-0.644101	-0.407614	1.01472	1.03793	1.02917	12.4917	5.69395e-05	Q9UHB6	LIMA1
-0.115438	-1.56149	-0.757202	-0.37095	1.30853	0.696358	0.800191	5.20709	0.000172222	Q9UPQ0	LIMCH1
0.981062	-1.23589	-1.19945	-0.556701	0.146767	0.96635	0.897855	1.27623	0.0429928	Q9UGP4	LIMD1
-0.87848	-0.368451	-0.698627	-1.08127	0.548097	1.41661	1.06212	5.40712	0.000140906	P48059	LIMS1
0.421756	0.995579	0.346036	1.20839	-1.32036	-1.09411	-0.557289	4.53304	0.000266502	Q9NUP9	LIN7C
-0.691613	-0.649034	-0.608838	-0.896541	1.56389	1.21477	0.0673649	5.54065	0.000123439	P38571	LIPA
-1.65802	0.656279	0.962841	0.903197	0.452659	-0.710195	-0.606761	1.40788	0.0319522	Q99732	LITAF
-1.47345	-0.579658	-0.133017	-0.707699	1.26392	0.970873	0.659037	11.0693	6.51163e-05	Q6P1M3	LLGL2
-1.06661	-0.83167	-0.592544	-0.63695	1.34837	0.81027	0.969133	7.32074	6.18557e-05	P49257	LMAN1
-1.34968	-0.72528	-0.719596	-0.202662	1.23621	0.966109	0.794903	10.1538	7.59013e-05	Q12907	LMAN2
-0.7561	-0.900895	-0.779822	-0.714622	1.36213	1.03901	0.750298	12.6301	5.88235e-05	P02545	LMNA
0.0452385	-1.18407	-0.88943	-0.885605	1.10974	0.6178	1.18632	6.93393	8.67107e-05	P20700	LMNB1
-0.316708	-1.20321	-0.671437	-0.751951	1.14204	0.396053	1.40521	5.02731	0.00020202	Q03252	LMNB2
-0.961807	-0.980879	-0.673166	-0.54524	1.1495	1.10003	0.911564	19.1797	0	Q8WWI1	LMO7
-1.18925	-1.57418	0.654405	0.85805	0.887924	0.392282	-0.0292324	1.74463	0.0156756	Q9UIQ6	LNPEP
0.250391	0.155053	1.00514	1.09305	-0.81238	-1.74509	0.0538319	2.21636	0.00615997	Q8NF37	LPCAT1
1.83028	0.267485	0.127619	0.252479	-0.856789	-0.335941	-1.28513	5.2533	0.000167832	Q7L5N7	LPCAT2
-0.407999	-0.716875	-1.3747	-0.515516	1.23057	1.06182	0.722702	6.1908	0.000102058	Q93052	LPP
-0.535395	-0.878901	-0.838587	-0.904596	1.19203	0.799785	1.16567	5.3804	0.00014	P50851	LRBA
-0.354084	-1.20589	-0.523663	-0.82563	0.394316	1.52819	0.986763	6.77641	8.74317e-05	Q9Y2L9	LRCH1
0.549563	0.842076	1.0549	0.560243	-1.54131	-0.970163	-0.495311	4.11089	0.00043212	P30533	LRPAP1
0.647152	0.81378	0.840638	0.889553	-1.07095	-1.17516	-0.945019	18.7505	0	P42704	LRPPRC
-1.33004	-0.793952	-0.380481	-0.526776	1.25362	1.00462	0.773012	12.2283	5.33333e-05	Q9BTT6	LRRC1
1.38125	0.693093	0.501121	0.438017	-1.2094	-0.703554	-1.10053	4.35148	0.000326335	Q96AG4	LRRC59
0.807792	0.595741	0.779746	0.755831	-1.55546	-0.22461	-1.15904	3.27381	0.00115115	Q32MZ4	LRRFIP1
-0.416918	-1.13884	-0.792423	-0.262254	1.45549	-0.146096	1.30104	1.36363	0.0353589	Q9Y608	LRRFIP2
0.619072	1.05294	0.871822	0.600837	-1.29366	-0.912966	-0.938048	1.50477	0.0260586	Q9UFC0	LRWD1
1.16523	0.370869	0.921863	0.457919	-1.40628	-1.15984	-0.349756	7.75265	6.27803e-05	Q9H089	LSG1
-0.051758	-1.62031	-0.698594	-0.457149	0.892532	0.914504	1.02077	7.77132	6.32054e-05	O15116	LSM1
0.938665	0.121281	1.31655	0.361071	-1.22396	-1.30312	-0.210487	3.43955	0.000917053	Q9BX40	LSM14B
0.977605	-1.01435	-1.02965	-1.09168	1.09348	0.555308	0.509287	1.78704	0.0143403	P62310	LSM3
-0.504549	1.01681	0.999544	1.15445	-0.89846	-0.813489	-0.954304	3.1656	0.0012955	Q9UK45	LSM7
0.040211	-1.25996	-0.648125	-0.12472	1.79513	-0.506773	0.704235	1.28268	0.0423789	Q86X29	LSR
1.15023	0.954882	0.428212	0.541175	-0.72623	-1.1276	-1.22067	5.09953	0.000199317	P09960	LTA4H
0.399162	-0.687959	-1.05777	-1.32174	0.59971	1.06834	1.00025	6.20675	9.93377e-05	P02788	LTF
0.787435	0.760093	0.946328	0.703317	-1.01025	-1.08663	-1.10029	7.99388	6.11765e-05	Q9NQ29	LUC7L
0.357527	0.840499	0.838687	1.05723	-1.0779	-1.28236	-0.733684	8.30891	6e-05	Q9Y383	LUC7L2
0.883848	0.789205	0.627595	0.883483	-0.941236	-1.22228	-1.02061	8.54014	6.31579e-05	O95232	LUC7L3
-0.843887	-0.805383	-0.799921	-0.742688	1.19729	1.10922	0.885368	22.296	0	Q86V48	LUZP1
-1.38963	-0.287415	-0.147689	-0.496107	1.62017	1.00147	-0.300798	5.91478	0.00010675	Q14210	LY6D
0.961982	0.715852	0.830254	0.646462	-0.77026	-1.2901	-1.09419	5.85704	0.000111111	Q9NX58	LYAR
-0.117662	-1.03616	-0.867484	-0.998983	1.10633	1.18769	0.726269	4.57288	0.000255742	P07948	LYN
1.42503	0.150399	0.493331	0.435087	-0.561591	-0.161053	-1.7812	3.09407	0.0014675	O95274	LYPD3
0.792252	0.81747	0.905651	0.637966	-0.956594	-1.37128	-0.825462	7.18936	6.39361e-05	O75608	LYPLA1
-1.35195	-0.0941558	-1.07953	-0.372696	1.03157	0.771334	1.09544	5.24232	0.000167481	Q5VWZ2	LYPLAL1
-1.13274	1.2926	0.946792	0.836785	-0.357745	-0.972101	-0.613591	1.69352	0.0173928	Q9NQ48	LZTFL1
-1.42328	-0.293141	-0.272993	0.372024	1.34532	1.0922	-0.820128	1.67057	0.0182687	P20645	M6PR
1.50926	-0.725123	-0.721499	-1.11057	-0.248406	1.168	0.128332	1.46936	0.0280853	Q9UPN3	MACF1
-1.28913	-0.930709	-0.300789	-0.453559	1.12297	0.608451	1.24277	3.57301	0.000781464	Q9BQ69	MACROD1
-0.175631	-1.68973	-0.561814	0.283105	0.78691	-0.0888974	1.44605	1.33574	0.0375449	Q9Y6D9	MAD1L1
1.63041	0.504291	0.579388	-0.891365	-0.555346	-1.28396	0.0165794	2.59854	0.00312682	Q13257	MAD2L1
0.549158	0.890682	1.04154	0.678467	-1.18582	-1.03918	-0.934843	7.34905	6.23701e-05	P43358	MAGEA4
1.07565	0.834519	0.177305	0.662666	-1.0997	-0.0820168	-1.56842	2.27813	0.00544959	P43360	MAGEA6
-0.0844621	0.978871	0.720821	0.331261	0.273068	-0.143453	-2.07611	1.90781	0.0111924	O60732	MAGEC1
-1.26525	-0.481325	-0.407855	-0.656717	1.1151	1.5144	0.181648	6.55734	8.77193e-05	Q9UNF1	MAGED2
2.01642	-0.916778	-0.620742	-0.511412	-0.240305	-0.282968	0.555789	2.13458	0.00721631	P61326	MAGOH
1.71406	-0.710189	0.0637382	-0.407065	0.111172	-1.40511	0.633394	1.43917	0.029947	Q96A72	MAGOHB
-0.00302435	-1.11848	-0.93745	-0.843902	1.35904	0.52766	1.01616	5.30671	0.000149612	Q9H0U3	MAGT1
1.61061	0.0641155	0.500488	0.645309	-0.728289	-1.13491	-0.957323	2.55448	0.00337248	Q9BXY0	MAK16
-1.66701	0.191297	-0.617456	-0.555612	1.18599	0.826507	0.636275	6.71869	8.66426e-05	Q969L2	MAL2
0.420152	-1.19396	-1.45261	-0.0758122	0.763059	1.27718	0.261997	4.17672	0.000398601	Q16706	MAN2A1
0.387317	0.991136	0.946442	0.720398	-0.734521	-0.806421	-1.50435	6.07275	0.000106796	P55145	MANF
-0.352429	-0.861139	-0.930705	-0.78125	0.256476	1.45696	1.21208	4.73354	0.000226607	P46821	MAP1B
-0.328724	-0.983044	-0.950024	-0.85882	1.06445	1.16681	0.889352	7.71385	6.22222e-05	A6NCE7;Q9GZQ8	MAP1LC3B2;MAP1LC3B
-1.38083	-0.547281	-0.708968	-0.340766	1.35158	0.699326	0.926939	8.68753	6.0274e-05	Q66K74	MAP1S
0.688766	0.467468	0.71499	1.21603	-1.2986	-1.01906	-0.7696	1.96223	0.00999303	P36507	MAP2K2
0.625168	0.927396	0.820009	0.729939	-1.27351	-0.561355	-1.26764	4.08274	0.000448534	P46734	MAP2K3
0.355439	0.440574	1.2817	0.938227	-1.27886	-0.790046	-0.94703	3.20407	0.00124111	P52564	MAP2K6
-0.72984	-0.738937	-0.735315	-0.809722	1.49339	1.17186	0.348562	8.05627	5.70749e-05	P27816	MAP4
2.08992	-0.172743	0.432004	-0.685548	-0.654471	-0.440368	-0.568796	4.24212	0.000372203	O95819	MAP4K4
0.439832	1.09752	0.983597	0.603833	-1.07947	-0.941946	-1.10337	11.6839	6.70391e-05	Q14244	MAP7
-0.159838	-0.360995	-1.74532	-0.477151	0.827044	0.799595	1.11667	8.0047	6.13932e-05	P28482	MAPK1
0.829079	0.857144	0.680445	0.637854	-0.555473	-0.776977	-1.67207	3.68565	0.000688913	O15264	MAPK13
-1.09312	-0.809034	-0.702521	-0.546438	1.05364	1.20454	0.892932	10.7927	6.97168e-05	Q8TD08	MAPK15
-1.5315	-0.240335	-0.266709	-0.841312	1.13701	0.815491	0.927359	9.36683	6.41026e-05	P27361	MAPK3
0.104918	-0.908587	-1.13669	-0.963314	1.10768	0.670316	1.12567	3.16911	0.00128501	Q8IW41	MAPKAPK5
-0.686433	0.986604	1.08176	1.12278	-0.970525	-0.820876	-0.713314	3.7795	0.000628226	Q15691	MAPRE1
0.701961	-0.980397	-1.10419	-1.10905	0.883089	0.912043	0.696545	4.00801	0.000485194	Q9UPY8	MAPRE3
0.493081	-0.171737	0.494762	0.867003	0.536647	-0.11508	-2.10468	2.38943	0.00443486	P29966	MARCKS
-0.323774	-0.34045	0.0668441	1.41596	0.895319	0.00893218	-1.72284	2.06798	0.00816449	P49006	MARCKSL1
-0.454207	-1.2712	-0.473207	-0.856864	1.28603	0.896111	0.873339	7.03321	8.50242e-05	Q7KZI7	MARK2
0.609545	0.646667	0.914643	0.987812	-1.26775	-0.983939	-0.90698	10.5103	6.49087e-05	P56192	MARS
1.51889	0.732045	0.464962	0.149342	-1.29977	-0.826417	-0.739054	6.21197	9.95851e-05	P31153	MAT2A
-1.2343	-0.673842	-0.516984	-0.479044	1.45064	0.299603	1.15393	2.23256	0.00596411	Q9NZL9	MAT2B
0.186471	0.889004	1.20278	0.748152	-0.968757	-1.26656	-0.791092	8.45147	6.16175e-05	P43243	MATR3
-0.576691	-1.4694	-0.355915	-0.603999	0.980484	1.05808	0.967437	4.97319	0.000210807	Q9Y6X3	MAU2
-0.846999	-0.944504	-0.757575	-0.53998	1.40365	1.10201	0.583403	6.68373	8.58676e-05	Q7Z434	MAVS
0.825007	0.0147371	1.084	0.136648	-0.901254	-1.72878	0.569643	2.33275	0.00492192	P56270	MAZ
0.140658	-1.01947	-1.18822	-0.735818	0.724397	0.650082	1.42837	2.09698	0.0077662	Q9NR56	MBNL1
-0.961916	-0.751948	-0.9148	-0.512643	0.993348	0.833118	1.31484	10.2903	6.96325e-05	Q5VZF2	MBNL2
0.80158	0.829322	0.74124	0.772452	-0.86073	-0.846377	-1.43749	1.95392	0.0101567	Q6ZWT7	MBOAT2
-1.11184	0.954628	1.21565	0.738028	-0.672786	-1.17259	0.0489055	4.10735	0.00043393	Q96N66	MBOAT7
0.708248	0.629382	0.794951	0.675049	0.0210879	-1.33264	-1.49608	3.86666	0.000577803	Q8IVS2	MCAT
-0.630599	-1.10889	-0.569456	-0.832871	1.24531	1.00106	0.89545	8.81408	6.16246e-05	Q96RQ3	MCCC1
-1.31723	-0.500121	-0.907812	-0.274286	1.27451	0.821647	0.903291	9.23004	6.8323e-05	Q9HCC0	MCCC2
0.614634	0.717552	0.901019	0.701932	-1.34961	-1.3946	-0.190929	9.0744	6.56716e-05	P49736	MCM2
0.659209	0.800896	0.720061	0.812114	-1.26384	-1.43647	-0.291967	8.36086	6.03774e-05	P25205	MCM3
0.892982	0.780123	0.688651	0.669573	-1.3403	-1.31734	-0.373694	12.7106	6.06061e-05	P33991	MCM4
0.445471	0.913711	0.889694	0.808282	-1.38905	-1.15112	-0.516992	8.443	6.14597e-05	P33992	MCM5
0.902891	0.51141	0.859292	0.604943	-1.3225	-1.43349	-0.122548	6.12798	0.000101059	Q14566	MCM6
0.870348	0.544333	0.81643	0.671656	-1.28328	-1.46942	-0.150067	7.89339	5.97701e-05	P33993	MCM7
1.04362	0.452093	1.09965	0.370955	-1.4146	-1.0539	-0.497821	6.27585	0.000100587	Q9ULC4	MCTS1
-0.60553	-1.17928	-0.77831	-0.48589	1.35979	0.594604	1.09462	1.82772	0.0131623	Q8NE86	MCU
0.645366	0.743355	0.81376	0.849667	-1.4754	-1.1252	-0.451542	10.3583	6.31164e-05	Q14676	MDC1
-0.863032	-0.500692	-0.823376	-0.934068	1.2533	0.670473	1.1974	9.94169	7.19424e-05	P40925	MDH1
-1.80311	-0.110288	-0.489776	-0.265221	1.02425	0.708723	0.935421	3.24048	0.00120139	P40926	MDH2
-0.393658	0.948352	1.1599	1.02024	-0.801898	-1.12182	-0.81111	5.87436	0.00010878	P48163	ME1
0.763064	0.735386	0.81573	0.81868	-1.11281	-1.37241	-0.647645	9.83376	7.01754e-05	P23368	ME2
-0.759135	1.50309	0.830404	0.0581535	0.466619	-1.20861	-0.890514	3.0182	0.00166872	Q96RN5	MED15
-0.505473	0.882926	1.3333	0.853799	-0.818043	-1.23652	-0.509995	1.52427	0.0249914	Q9NVC6	MED17
-0.894065	0.953044	1.08527	1.15147	-0.62004	-0.826285	-0.849393	12.992	6.89655e-05	O75448	MED24
0.647231	-0.731875	-1.4807	-0.81491	0.780175	0.412659	1.18742	2.16944	0.00673854	Q9NPJ6	MED4
0.934469	0.883376	0.803556	0.550114	-1.16218	-0.884852	-1.12448	12.3966	5.49828e-05	Q9Y316	MEMO1
1.51279	-0.664356	-0.63311	-1.37812	0.0593111	0.128837	0.97465	2.27302	0.00550103	Q14696	MESDC2
1.88713	-0.520442	-0.697645	-0.923226	-0.170958	-0.382923	0.808065	3.11078	0.00142553	P53582	METAP1
1.69055	0.34957	0.430465	0.372603	-0.927121	-0.973577	-0.942493	4.65892	0.000240202	Q8N6R0	METTL13
1.14471	-1.53765	0.934218	0.798923	-0.636865	-0.0676729	-0.635662	1.72692	0.0162625	P55001	MFAP2
-2.20008	0.186383	0.0621666	0.313183	0.383403	0.837835	0.417112	1.36287	0.0353915	Q9GZY8	MFF
-0.835841	-0.703387	-0.892816	-0.765773	0.978911	1.07042	1.14849	17.8811	0	P08582	MFI2
0.485056	-0.928554	-0.576664	-1.53312	0.707833	1.01119	0.834258	2.41251	0.0042483	Q8IWA4	MFN1
-0.438057	-1.09164	-0.558905	-1.02357	1.08874	1.12093	0.9025	6.93884	8.71212e-05	Q14728	MFSD10
-0.635988	-0.197093	-1.58218	-0.215302	0.636597	1.55097	0.442999	3.89301	0.000574623	P26572	MGAT1
-0.935142	-0.722757	-0.853129	-0.567099	1.36739	1.1875	0.523228	7.75539	6.29213e-05	O60502	MGEA5
-0.191755	0.326743	0.288341	0.153163	0.567087	-2.11685	0.973266	1.83502	0.0129634	P16455	MGMT
-1.56134	-0.872879	0.382423	0.04825	-0.125672	1.49424	0.634978	1.75655	0.0152745	P08493	MGP
1.07693	0.83533	0.210178	0.704198	-0.790466	-0.345581	-1.69059	3.71387	0.000665583	P10620	MGST1
-1.20827	-0.782807	-0.298625	-0.585713	1.4973	0.299486	1.07863	3.32174	0.00107273	O14880	MGST3
-0.759019	-0.476113	-0.869236	-1.05052	1.11864	0.935859	1.10039	5.50144	0.000134307	Q8N3F8	MICALL1
0.265766	-1.36614	0.162525	-1.35819	0.529459	1.30234	0.464242	2.56292	0.00332221	Q8IYU8	MICU2
1.49694	0.40543	0.680566	0.314042	-1.33028	-0.917716	-0.648978	6.9075	8.96359e-05	Q8IUF8	MINA
-0.632977	0.878704	1.10852	1.13782	-0.85471	-0.477514	-1.15984	3.62529	0.000746411	Q5TGZ0	MINOS1
0.423842	0.912425	0.868591	0.3473	0.214747	-1.72898	-1.03793	2.58114	0.00321797	Q99797	MIPEP
0.046453	-1.4	-1.35126	0.278142	0.871306	1.06564	0.48972	5.33805	0.000144476	Q8IVT2	MISP
0.942034	0.640933	0.793487	0.417137	-1.31631	-1.47154	-0.00573527	9.17127	6.72783e-05	P46013	MKI67
0.851006	0.647326	1.01952	-1.35553	-1.11652	-0.627967	0.582161	1.23038	0.0481524	Q15773	MLF2
-1.79469	0.94651	0.624261	0.964706	0.0372425	-0.748724	-0.0293013	1.75667	0.0152742	P55196	MLLT4
-0.108486	-0.870759	-1.221	-0.763537	0.717863	0.879278	1.36664	2.11809	0.00744475	Q8N4V1	MMGT1
0.293708	-0.20132	1.98189	-0.772451	0.0931813	-0.269161	-1.12584	1.34976	0.0364199	Q96T76	MMS19
0.00283396	-1.15286	-0.943495	-0.874286	0.983618	1.19252	0.791674	8.54003	6.30749e-05	Q9Y3A3	MOB4
-0.383712	-0.336957	-0.551381	-1.58549	1.06719	1.19506	0.595285	4.65467	0.000239899	O95396	MOCS3
-1.1431	-0.727843	-0.641967	-0.432373	1.4192	1.20231	0.323771	6.23668	0.000100167	Q13724	MOGS
0.67722	0.637926	1.01032	0.731454	-1.13651	-1.43084	-0.489568	2.34013	0.00484149	Q15014	MORF4L2
-0.125094	-0.263273	1.3919	1.40772	-0.934668	-0.86524	-0.611341	3.99285	0.000498866	P56378	MP68
-1.42739	-0.843954	-0.186091	-0.451638	0.699174	0.903662	1.30623	5.10466	0.000194122	O75352	MPDU1
0.538088	1.14559	0.881775	0.512884	-0.775101	-1.37996	-0.923275	6.69035	8.60215e-05	P29372	MPG
1.1549	0.62495	0.0757918	1.02598	-0.672315	-1.5076	-0.701711	4.84701	0.000213681	O00566	MPHOSPH10
-0.839293	1.01086	1.03617	1.14518	-0.623098	-0.911141	-0.818677	4.29886	0.000356295	Q8N3R9	MPP5
0.403156	0.788892	0.991782	0.921852	-1.12654	-1.26713	-0.712012	3.57925	0.000772152	Q9NZW5	MPP6
-0.795843	-0.883421	-0.663098	-0.850773	1.17331	0.954312	1.06551	4.42019	0.000295578	Q6WCQ1	MPRIP
-0.783198	-0.305191	-0.319564	-1.37492	1.12729	0.253483	1.40211	1.6361	0.0196006	P25325	MPST
-0.445916	-0.630812	-1.62464	-0.0917749	1.05146	0.612895	1.12879	8.14585	5.83942e-05	P49959	MRE11A
-0.160352	0.953916	0.869829	1.14771	-0.709511	-1.42412	-0.677477	3.96685	0.000524887	Q9BV20	MRI1
-0.855808	-0.725449	-0.661907	-0.950297	1.07117	1.04292	1.07938	6.70295	8.64865e-05	Q8NDA8	MROH1
1.05152	0.626322	0.751226	0.743328	-0.918308	-1.15361	-1.10047	6.95319	8.75357e-05	Q9BYD6	MRPL1
1.0945	0.786477	0.289095	0.78201	-0.818644	-1.58751	-0.545935	5.78168	0.000116386	P52815	MRPL12
0.57181	0.76508	0.832062	1.00106	-0.949153	-0.995865	-1.22499	9.40108	6.45161e-05	Q9BYD1	MRPL13
0.953498	0.689702	0.717817	0.687335	-0.425187	-1.3672	-1.25597	7.44128	6.35593e-05	Q6P1L8	MRPL14
0.945637	0.684404	0.533825	0.818098	-1.14989	-1.50025	-0.331825	6.59201	8.4507e-05	Q9P015	MRPL15
1.84648	0.0472749	0.37507	0.011624	-1.18114	-1.02301	-0.0763006	4.81004	0.000215026	Q9NRX2	MRPL17
-0.452625	1.29842	1.42303	0.172005	-0.955776	-0.881189	-0.60386	2.43879	0.00403416	Q9H0U6	MRPL18
1.10738	0.579211	0.809356	0.644589	-0.93332	-1.27781	-0.929405	11.8875	7.16418e-05	P49406	MRPL19
0.995707	0.770197	0.907072	0.456553	-1.10447	-0.773931	-1.25113	8.20697	5.89681e-05	Q5T653	MRPL2
1.37086	-0.268453	0.526137	-0.114591	0.750148	-1.6946	-0.569508	1.38033	0.0340575	Q9BYC9	MRPL20
0.898335	0.986274	0.113329	0.98283	-1.31022	-1.08965	-0.580895	5.60633	0.000124444	Q16540	MRPL23
0.645283	1.05281	0.511274	0.912835	-0.788509	-1.03321	-1.30048	5.14488	0.000176309	Q96A35	MRPL24
0.509236	1.37402	0.857861	0.199223	-0.875558	-0.733329	-1.33145	2.39548	0.00438273	Q13084	MRPL28
1.23816	0.0394097	0.784172	0.786621	-0.916008	-1.47883	-0.453531	4.80368	0.000219496	P09001	MRPL3
0.781271	0.403539	0.743389	1.13886	-0.628269	-1.28478	-1.15401	4.97584	0.00021123	Q8TCC3	MRPL30
1.25919	0.536117	0.755318	0.546265	-1.18982	-1.06304	-0.844021	10.6401	6.69456e-05	Q96DV4	MRPL38
1.06079	0.559663	-0.123734	1.1967	-1.29042	-1.18354	-0.219454	2.00116	0.00928488	Q9NYK5	MRPL39
0.686583	0.8936	0.988795	0.52745	-0.896328	-1.45399	-0.746115	11.2324	6.81265e-05	Q8N983	MRPL43
0.36326	0.939983	0.887102	0.921205	-1.29831	-1.00505	-0.808184	3.4314	0.000927984	Q9H9J2	MRPL44
1.84462	0.0895038	0.142566	0.466177	-0.786805	-1.18689	-0.569175	6.67816	8.57909e-05	Q9BRJ2	MRPL45
0.588618	0.794443	0.851139	0.91738	-1.26717	-1.13604	-0.748369	9.49525	6.57895e-05	Q9HD33	MRPL47
0.321206	0.680038	1.33511	0.68863	-0.718795	-1.18231	-1.12388	3.38298	0.000986721	Q13405	MRPL49
0.534	0.576395	1.09139	0.702255	-0.971412	-0.300296	-1.63233	2.63003	0.00295783	Q96EL3	MRPL53
-0.315835	1.07769	0.712084	1.2772	-0.896713	-1.12339	-0.731038	2.76562	0.00240109	P82664	MRPS10
0.632527	0.654783	1.15743	0.492476	-1.42584	-1.21058	-0.30079	3.58485	0.000770855	O15235	MRPS12
1.84079	0.474968	0.379547	-0.117185	-0.80428	-0.950204	-0.823632	5.59842	0.000124352	Q9Y3D3	MRPS16
1.09075	0.834879	0.924093	0.245869	-1.06758	-0.977394	-1.05062	3.94266	0.000546989	Q9Y2R5	MRPS17
1.55578	0.424059	0.149626	0.477576	-0.404397	-1.63043	-0.572207	2.1983	0.00638543	Q9NVS2	MRPS18A
0.870742	0.739941	0.887411	0.644744	-0.792935	-1.40005	-0.949858	7.59423	6.54308e-05	Q9Y676	MRPS18B
1.89838	-0.171704	0.500372	0.237362	-0.923573	-0.870136	-0.6707	3.43494	0.00092482	Q9Y399	MRPS2
1.62732	0.323066	0.531264	0.309535	-0.833855	-1.33819	-0.619138	6.27468	0.000100503	P82650	MRPS22
0.945589	0.710289	0.87947	0.625741	-1.22742	-1.14038	-0.793289	14.6377	3.10078e-05	Q9Y3D9	MRPS23
0.206938	0.695961	1.16131	0.974927	-1.08728	-1.18408	-0.767775	4.3152	0.000345444	P82663	MRPS25
0.627246	-0.966667	-0.827618	-1.15157	0.99776	0.0306569	1.29019	1.44731	0.0294855	Q9BYN8	MRPS26
0.573328	0.814178	0.943699	0.83593	-0.993751	-1.2734	-0.899988	12.9163	6.69456e-05	Q92552	MRPS27
-0.185101	0.922623	1.13944	1.01113	-1.05344	-0.940911	-0.893732	8.65824	5.98639e-05	Q9Y2Q9	MRPS28
0.45156	0.797868	0.941847	0.921	-0.978439	-1.37531	-0.758525	9.49906	6.58979e-05	Q92665	MRPS31
0.708654	1.07769	0.383514	0.956728	-0.946412	-1.11947	-1.0607	9.49255	6.55738e-05	P82930	MRPS34
1.31447	-0.931335	1.48849	-0.887485	-0.135907	-0.532172	-0.316056	3.96394	0.000531073	P82673	MRPS35
0.0493325	-0.973105	-1.11667	-0.91677	1.14407	0.833901	0.979241	7.8034	6.36364e-05	P82909	MRPS36
-0.07513	1.04024	0.540637	1.34418	-0.685142	-1.09921	-1.06558	1.31905	0.0390321	P82675	MRPS5
1.02455	0.0704983	1.03037	0.833847	-1.14383	-1.24839	-0.567045	4.87288	0.000212181	P82932	MRPS6
0.640078	0.782625	0.827828	0.931686	-1.0373	-1.22759	-0.917324	4.39455	0.000311406	Q9Y2R9	MRPS7
0.123255	1.06432	0.754048	1.09483	-1.01242	-1.08778	-0.936243	10.3371	6.28684e-05	P82933	MRPS9
-0.313445	1.02018	1.15454	0.943498	-0.876031	-1.03638	-0.892367	4.41835	0.0002954	Q96E11	MRRF
1.44844	0.419359	0.652301	0.469185	-1.14946	-1.10263	-0.7372	7.04601	8.51888e-05	Q9UKD2	MRTO4
1.63189	-0.847574	-0.546302	-1.17883	-0.0243316	0.000838665	0.964301	2.40571	0.00429542	P43246	MSH2
1.78854	-0.22759	-0.408058	-0.551587	-0.792068	-0.808221	0.99898	3.75727	0.000645161	P52701	MSH6
-0.0219981	1.18452	1.11726	0.5861	-1.03035	-0.558292	-1.27724	3.19145	0.00125641	Q15800	MSMO1
1.38432	-0.144881	-1.00577	0.484973	-1.56328	0.509958	0.334682	3.28439	0.00112538	P02795;P13640;P80297	MT2A;MT1G;MT1X
-0.171042	0.0676548	0.692278	1.8466	-0.984401	-0.891564	-0.559524	2.24716	0.00579361	Q13330	MTA1
0.717687	0.77498	0.876827	0.681913	-1.42497	-1.19878	-0.427658	9.01486	6.50888e-05	O94776	MTA2
1.62718	0.0057456	0.57281	0.493244	-0.863895	-1.33633	-0.498755	4.45334	0.00027771	Q9BTC8	MTA3
0.629121	0.997887	0.402922	0.932251	-1.02435	-1.53905	-0.398786	4.52122	0.000268143	Q13126	MTAP
-0.717277	-1.01487	-0.599529	-0.738523	1.43299	0.538403	1.09881	5.77784	0.000116297	P00846	MT-ATP6
-1.04863	-1.40287	-0.352477	0.0146725	1.21187	1.00677	0.570656	5.38959	0.0001402	Q9NZJ7	MTCH1
-0.322202	-1.27814	-0.614857	-0.849235	1.09566	1.09573	0.873046	8.13311	5.81818e-05	Q9Y6C9	MTCH2
0.188717	0.910972	0.988842	0.980817	-0.842083	-1.06243	-1.16484	7.37454	6.29591e-05	Q86UE4	MTDH
0.777358	0.923574	0.639023	0.674474	-1.40868	-1.25335	-0.352393	7.36001	6.27615e-05	P11586	MTHFD1
1.91967	-0.753743	-0.750121	-0.835333	0.0177065	-0.249214	0.65103	3.53625	0.000810047	Q6UB35	MTHFD1L
1.39601	0.604346	0.565381	0.362987	-1.43618	-0.916617	-0.575929	11.318	7.03518e-05	P13995	MTHFD2
-0.638446	-0.270117	1.23812	1.32546	-1.41546	-0.433958	0.194397	1.30308	0.0404652	Q13613	MTMR1
0.226771	-1.714	-0.583335	-0.458361	1.20313	0.921761	0.404035	5.41166	0.000141109	P03891	MT-ND2
-0.0603507	-1.43957	-0.829835	-0.531803	1.16371	1.12909	0.568753	5.30556	0.00015222	P03905	MT-ND4
1.47125	0.414012	0.333753	0.630991	-0.815756	-1.47535	-0.558899	6.00411	0.000108453	Q9NVV4	MTPAP
-0.188873	1.30055	0.97082	0.732776	-0.736892	-0.826324	-1.25205	2.35591	0.00472178	P58546	MTPN
-0.949087	-1.23377	-0.145618	-0.478211	1.61198	0.510629	0.684076	9.01458	6.49926e-05	O75431	MTX2
0.515899	0.419903	1.7108	0.104076	-0.667649	-1.08949	-0.993543	1.24796	0.046189	Q8WXI7	MUC16
-0.972245	-0.575206	-1.02664	-0.585135	1.06465	1.03301	1.06156	6.84861	8.83978e-05	P22033	MUT
-0.456997	-0.532359	-1.42023	-0.45189	1.42628	0.384196	1.051	5.07419	0.000200814	Q96EY5	MVB12A
-0.966438	-0.735109	-0.77321	-0.641466	1.41594	1.03168	0.668603	14.1775	8.39161e-05	Q14764	MVP
0.244729	-0.68704	-1.20931	-1.03007	0.926771	1.39988	0.355039	6.0664	0.000106624	Q96S97	MYADM
1.39131	0.199142	0.77554	0.565446	-1.34091	-0.937525	-0.653007	9.73693	6.92042e-05	Q9BQG0	MYBBP1A
-0.575935	-0.538855	-0.795173	-1.19756	0.981008	1.27312	0.853398	2.07315	0.00809976	Q969H8	MYDGF
-0.775033	-0.595303	-0.910018	-0.187177	0.227495	2.02033	0.219702	2.86733	0.00209991	P35749	MYH11
-0.506218	-0.987623	-0.896754	-0.763862	1.20181	1.09865	0.85399	18.6705	0	Q7Z406	MYH14
-0.615317	-1.02379	-0.805313	-0.727148	1.1315	1.15183	0.888234	18.2429	0	P35579	MYH9
-1.68602	-0.0767738	-0.2271	0.481542	0.900253	1.27169	-0.663588	4.96681	0.000210386	P05976;P08590	MYL1;MYL3
-0.92708	-0.855581	-0.832539	-0.560567	1.04587	1.20472	0.925185	18.7953	0	O14950;P19105	MYL12B;MYL12A
-1.34322	-0.389224	-0.603359	-0.0859914	1.38281	1.30081	-0.261829	6.34024	9.7973e-05	P60660	MYL6
-0.739658	-0.662444	-1.14774	-0.0954673	1.50367	1.1933	-0.0516537	3.17673	0.00127647	P14649	MYL6B
-0.322189	-1.39278	-0.522098	-0.474935	1.33978	1.28683	0.0854008	5.34586	0.000144578	O43795	MYO1B
-0.785115	-0.858018	-0.809188	-0.74005	1.14952	1.15729	0.885556	19.8639	0	O00159	MYO1C
1.25158	0.619163	0.634246	0.543079	-1.28321	-0.609495	-1.15536	7.6626	6.60793e-05	Q12965	MYO1E
0.557769	0.232874	1.31935	0.909249	-0.97717	-0.904103	-1.13797	2.99638	0.00173864	O00160	MYO1F
-0.945744	-0.74264	-0.738988	-0.715618	1.41497	0.882394	0.845628	17.469	0	Q9UM54	MYO6
1.06476	0.406187	0.585106	0.52159	-0.650846	-0.0128649	-1.91393	4.32884	0.000336918	Q9NZM1	MYOF
1.47374	0.549217	0.544078	0.393238	-1.30463	-0.78803	-0.867608	7.45325	6.3762e-05	P41227	NAA10
1.53893	0.45072	0.559519	0.286372	-1.26708	-1.09885	-0.469616	11.7189	6.85714e-05	Q9BXJ9	NAA15
0.630497	0.793292	0.899353	0.830241	-1.28993	-1.12522	-0.738234	12.2058	5.29801e-05	Q14CX7	NAA25
0.542375	0.191599	-0.212638	1.3873	-0.912828	-1.58653	0.590726	2.53351	0.00348629	Q86UY6	NAA40
1.88507	-0.860031	-0.684338	-1.00648	0.09421	0.122521	0.449054	3.28063	0.00113484	Q9GZZ1	NAA50
2.10507	0.261911	-0.220252	-0.341062	-0.800948	-0.809785	-0.19493	2.93567	0.00190628	Q9BQ15	NABP2
1.25747	0.670698	0.695001	0.470778	-0.98311	-0.868424	-1.24242	8.11511	5.79011e-05	E9PAV3;Q13765	NACA
0.519301	1.42582	0.593221	0.490741	-0.840664	-1.05359	-1.13484	5.27626	0.000165614	Q96RE7	NACC1
-0.634426	-1.13021	0.851943	-1.33979	0.792471	0.50038	0.959632	3.08309	0.00149136	Q4G0N4	NADK2
-0.283124	-0.954428	-0.927282	-0.808366	1.57428	0.838669	0.560256	4.68222	0.000233651	Q6IA69	NADSYN1
-0.951024	-0.747322	-0.750749	-0.745787	1.15196	1.06308	0.979845	18.3779	0	Q9UJ70	NAGK
-0.88111	-0.750601	-0.806906	-0.733961	1.31682	0.842686	1.01308	13.2965	7.61905e-05	Q9NR45	NANS
1.29967	0.689502	0.620914	0.479095	-1.19121	-0.937559	-0.96041	8.49462	6.25815e-05	P55209	NAP1L1
2.02633	0.129482	0.136374	0.028133	-0.594068	-0.949539	-0.776714	4.14008	0.000422274	Q99733	NAP1L4
-1.63896	-0.296469	-0.316822	-0.605191	0.91548	1.10433	0.837629	9.19933	6.79012e-05	P54920	NAPA
-2.01958	0.441086	0.410356	0.444429	-0.133167	-0.270135	1.12701	2.96164	0.00182298	Q6XQN6	NAPRT
0.795237	-1.11279	-1.15172	-0.935297	0.779807	0.814247	0.810523	2.31054	0.00512573	Q96I59	NARS2
0.772782	0.760025	0.701161	0.946286	-1.26015	-1.01796	-0.902146	8.58726	6.40854e-05	P49321	NASP
0.982409	0.564418	0.920588	0.698402	-1.08189	-1.18196	-0.901965	11.4192	6.15385e-05	Q9H0A0	NAT10
-1.88422	-0.288359	0.495253	-0.576315	0.58955	1.00085	0.663243	2.46654	0.00386082	A2RRP1	NBAS
-0.844899	-1.22429	-0.363133	-0.305875	0.413325	0.575719	1.74915	3.70278	0.000669546	O60934	NBN
0.588294	0.78444	1.01201	0.706155	-1.3061	-1.22187	-0.562927	12.7114	6.08365e-05	Q15021	NCAPD2
0.868306	0.754271	0.755602	0.704054	-1.29658	-1.30215	-0.4835	14.721	3.2e-05	Q9BPX3	NCAPG
1.10315	0.633879	0.182304	-0.00541993	-1.68756	-0.971814	0.745465	5.44998	0.000136133	Q86XI2	NCAPG2
0.82564	0.691479	0.749855	0.67824	-0.845093	-1.7203	-0.37982	10.1594	7.61905e-05	Q15003	NCAPH
0.785569	1.34215	0.464602	-0.175927	-1.76531	-0.382355	-0.268727	1.63947	0.0194759	P52298	NCBP2
0.218304	0.442544	1.92602	-0.154402	-0.686596	-0.990596	-0.755268	2.21674	0.0061601	Q53F19	NCBP3
-0.55801	1.03992	1.12854	0.95605	-0.726798	-0.604362	-1.23534	5.21469	0.000169798	Q6ZVX7	NCCRP1
2.03537	0.383981	-0.261149	-0.8598	-0.672362	0.0435786	-0.669621	5.61929	0.000124907	Q9UBB6	NCDN
1.00643	0.889323	0.82237	0.384789	-0.974228	-0.784101	-1.34459	9.43872	6.53595e-05	Q6PIU2	NCEH1
-1.58984	0.0542481	-0.899195	-0.299178	0.994258	1.05636	0.683343	2.96362	0.00181441	P16333	NCK1
-0.64476	1.30664	1.40113	0.235209	-0.693232	-0.590453	-1.01453	1.3565	0.0358788	O43639	NCK2
0.00316999	-1.15689	-0.699832	-1.09648	1.13387	1.03975	0.776414	8.73283	6.11111e-05	Q9Y2A7	NCKAP1
-0.343899	0.185599	-1.53084	-1.01235	0.726262	1.00697	0.968258	3.10902	0.00142871	Q9NZQ3	NCKIPSD
1.01386	0.710604	0.796011	0.64777	-1.20024	-1.11962	-0.848388	15.4295	0	P19338	NCL
0.654238	-1.56712	-0.546967	-0.887946	1.13096	0.54101	0.675824	1.87414	0.0119696	Q9HCD5	NCOA5
-0.802839	-0.879696	-0.792956	-0.428918	1.67158	0.944068	0.288759	15.8248	0	Q92542	NCSTN
-1.58854	-0.654762	-0.562565	0.00399865	0.818119	0.774667	1.20909	3.58649	0.000769556	Q92597	NDRG1
-1.11311	-0.547089	-0.95267	-0.472683	1.33461	0.784367	0.966571	5.12903	0.000181319	Q9UGV2	NDRG3
0.453138	-1.14526	-0.835527	-1.07212	1.32437	0.452987	0.822405	4.03238	0.0004757	O95299	NDUFA10
-1.63958	-0.912251	-0.289297	0.539237	1.2415	0.502153	0.558239	1.21755	0.0495078	Q86Y39	NDUFA11
-0.428429	0.331868	1.24075	1.29817	-1.02735	-1.16851	-0.246495	1.74472	0.0156785	Q9UI09	NDUFA12
0.0329438	-0.91822	0.177466	1.84173	0.311988	-1.26594	-0.179972	1.34224	0.0370413	Q9P0J0	NDUFA13
0.226966	-0.215204	-1.95888	-0.0736111	-0.00729201	0.975089	1.05294	2.0395	0.00860993	O43678	NDUFA2
0.41588	0.939729	0.986339	0.810186	-1.04506	-1.08999	-1.01708	8.16983	5.86081e-05	O00483	NDUFA4
0.225208	0.54401	1.57006	0.334745	-0.655067	-1.5613	-0.457656	5.86838	0.000108527	P56556	NDUFA6
-0.269053	-0.917004	-1.57769	0.0378537	1.18289	0.714509	0.828496	5.46655	0.000136628	O95182	NDUFA7
-0.540968	0.356293	1.21406	1.389	-0.422113	-1.05478	-0.941487	4.13954	0.000422029	Q16795	NDUFA9
0.95821	0.644412	0.812878	0.76933	-1.01573	-1.20646	-0.962638	13.7416	6.81818e-05	Q8N183	NDUFAF2
0.682442	0.690221	0.895005	0.849736	-1.25371	-1.26824	-0.595457	3.11803	0.00141279	Q9BU61	NDUFAF3
1.57559	0.626242	0.608219	-0.196684	-1.2719	-0.986337	-0.35513	4.38961	0.000311218	Q9P032	NDUFAF4
-1.34715	-1.1882	0.101144	-0.293961	1.04012	1.1357	0.552349	4.33404	0.000337119	O75438	NDUFB1
-0.502158	-1.01709	-0.653266	-0.909319	1.30647	0.590261	1.1851	7.09483	7.8125e-05	O96000	NDUFB10
-1.07353	0.732606	1.50434	0.833325	-0.607744	-0.596198	-0.792799	3.48051	0.000870918	Q9NX14	NDUFB11
0.377634	-0.692558	-1.61765	-0.681256	0.881247	0.964599	0.767986	2.59045	0.00316049	O95168	NDUFB4
0.0868484	0.999046	-0.332024	1.23665	-0.224172	-1.81714	0.0507933	2.05175	0.00839305	P17568	NDUFB7
-1.27237	0.842792	1.08694	0.660807	0.287846	-1.38618	-0.219839	2.00828	0.00914062	Q9Y6M9	NDUFB9
-0.54921	1.37851	0.907135	0.850826	-0.77775	-0.836855	-0.972656	1.6719	0.0182309	O95298	NDUFC2
-1.53803	-0.814171	-0.106978	0.291662	1.6331	0.0865867	0.447831	2.3815	0.00449283	P28331	NDUFS1
-0.0352504	-0.664967	-0.94879	-1.31298	0.916029	1.03635	1.00961	5.08883	0.000201498	O75306	NDUFS2
0.000251542	0.103468	0.85643	1.2431	0.434566	-1.46491	-1.1729	2.49567	0.0036838	O75489	NDUFS3
0.636014	-0.839528	-1.82424	-0.11689	0.812383	0.636468	0.695789	3.15213	0.00133008	O75380	NDUFS6
-0.829236	1.02539	1.00413	1.15982	-0.611877	-0.923895	-0.824328	4.99242	0.000209256	O00217	NDUFS8
0.620226	0.404865	0.788786	1.11404	-0.350539	-1.55684	-1.02054	1.22347	0.0488975	P49821	NDUFV1
-0.301119	-0.180717	2.10646	0.293544	-0.362197	-0.854247	-0.701721	1.23269	0.0479455	P19404	NDUFV2
-0.0982834	-1.17033	-0.194007	-1.31299	1.32545	0.565751	0.884418	4.45468	0.000277879	Q9NVZ3	NECAP2
1.14739	0.813149	0.63578	0.550115	-1.11373	-1.08379	-0.948913	13.5513	8.37696e-05	Q96PU5	NEDD4L
-0.550017	-0.718912	-0.955527	-0.940638	1.0546	1.2028	0.907693	5.23904	0.000170153	Q15843	NEDD8
0.412347	-0.677868	-1.81329	-0.335275	0.891506	0.851134	0.671442	2.30715	0.00515046	Q8TDX7	NEK7
-0.654396	-0.531313	-0.919051	-1.04215	1.07425	1.20479	0.867876	7.79322	6.35641e-05	Q8TD19	NEK9
-0.282336	-1.4939	0.559672	0.418465	1.28949	-1.08733	0.595932	1.29414	0.041315	Q8WX92	NELFB
-0.602846	-1.02453	-0.914863	-0.385782	1.11096	0.310186	1.50687	3.48214	0.000869295	P18615	NELFE
0.4469	1.02392	1.26106	-0.235955	-1.36599	-1.11343	-0.0165015	3.17417	0.00128368	P08651	NFIC
1.05086	0.667843	0.611914	0.719058	-0.580997	-0.939838	-1.52884	2.86726	0.00209894	Q8NEJ9	NGDN
0.105499	1.16316	0.461256	1.16851	-1.36079	-0.878047	-0.659583	2.57866	0.00323625	Q8NBF2	NHLRC2
1.07308	0.15043	0.586635	0.435623	-1.87178	-0.78635	0.412365	1.96176	0.01	Q9NX24	NHP2
0.915269	0.702239	0.876984	0.690831	-1.14931	-1.13885	-0.89716	11.8303	7.07965e-05	Q9BYG3	NIFK
1.22288	0.549738	0.761016	0.585699	-1.19456	-0.942051	-0.982722	6.49576	8.67303e-05	Q9Y221	NIP7
-1.99707	-0.120384	-0.328542	0.092675	0.642594	0.808132	0.902596	6.13602	0.000101473	Q9BPW8	NIPSNAP1
-0.646834	-0.998721	-0.958674	-0.56381	1.03703	1.08991	1.0411	10.8604	6.25e-05	Q9UFN0	NIPSNAP3A
-0.496339	-0.637181	-0.762767	-1.21291	1.25273	0.895702	0.960767	8.64741	5.96206e-05	Q9NQR4	NIT2
0.597359	0.968833	1.2204	0.180439	-1.19801	-1.18669	-0.582329	1.4268	0.0307184	Q8N5F7	NKAP
1.74854	-0.122278	0.713598	0.222603	-1.12067	-0.912751	-0.529038	3.75958	0.000641489	O15226	NKRF
0.850687	0.279309	0.836851	0.60258	-1.72175	-1.06071	0.213026	2.49408	0.00368566	Q9NVX2	NLE1
0.994388	0.570342	0.829031	0.508328	-0.855524	-1.69933	-0.347235	2.31568	0.00509212	Q9BYT8	NLN
0.148025	0.690195	0.793554	0.632734	-0.894622	0.48403	-1.85392	1.48441	0.0272242	Q9NX02	NLRP2
0.876954	0.791079	0.808551	0.706177	-1.23432	-1.09862	-0.849821	18.2147	0	P15531	NME1
1.21441	0.769475	0.447758	0.618266	-1.31392	-1.11003	-0.625966	10.7272	6.88172e-05	P22392	NME2
-1.43193	-0.881356	-0.359514	-0.296056	1.09868	0.938201	0.931977	8.37149	6.04534e-05	Q13232	NME3
-0.224416	-1.14617	-0.419519	-1.19514	0.892543	1.19676	0.895946	1.8696	0.0120729	Q9HBL8	NMRAL1
1.14348	0.075473	1.18607	-0.602414	0.475718	-1.35758	-0.920744	2.78295	0.00236545	P30419	NMT1
-0.786261	-0.8482	-0.809288	-0.759144	1.07262	0.98911	1.14116	18.5969	0	Q13423	NNT
1.23021	0.792601	0.267879	0.37727	-1.59824	-1.04366	-0.0260498	9.38747	6.43087e-05	Q9ULX3	NOB1
1.91147	0.118014	0.372835	0.0804297	-0.971223	-0.530766	-0.980761	6.26428	0.000100251	Q9Y3T9	NOC2L
0.831506	0.741816	0.820228	0.77564	-1.18756	-1.22554	-0.75609	8.51986	6.28272e-05	Q9BVI4	NOC4L
0.949908	0.771502	0.732592	0.646797	-1.28345	-1.26138	-0.555973	3.27076	0.001154	Q9BSC4	NOL10
1.41858	0.711345	0.643926	0.150088	-1.16295	-1.14644	-0.614555	10.5999	6.639e-05	Q9H8H0	NOL11
-0.0791645	0.581581	0.782676	1.52857	-1.07224	-1.01283	-0.728595	6.19233	0.000102226	Q9H6R4	NOL6
1.13739	0.495065	0.784506	0.704975	-1.18522	-1.1536	-0.783122	7.61748	6.55022e-05	Q9UMY1	NOL7
0.951379	0.770731	0.223412	-2.0782	0.145173	-0.241682	0.22919	1.46425	0.0284261	Q5SY16	NOL9
1.17279	0.690508	0.254169	0.884983	-1.26805	-1.17374	-0.560664	9.3542	6.4e-05	Q5C9Z4	NOM1
-0.563649	-0.982757	-0.944424	-0.674814	1.142	1.10522	0.918428	8.94235	6.37681e-05	Q15155	NOMO1
1.43661	-1.08436	-1.09129	-0.739522	0.417011	0.908393	0.153155	2.96762	0.00179642	Q5JPE7	NOMO2
1.8607	-1.28843	-0.340198	-0.420506	0.319079	-0.552582	0.421937	2.86281	0.00210624	Q15233	NONO
1.23447	0.322452	0.75132	0.740365	-1.12056	-1.23344	-0.694604	8.31889	6.01504e-05	P78316	NOP14
0.910912	0.605577	0.677609	0.780943	-0.838605	-1.6802	-0.456232	4.02099	0.000477714	Q9Y3C1	NOP16
1.23889	0.643664	0.73553	0.432457	-1.31282	-1.0804	-0.657309	11.5568	6.36605e-05	P46087	NOP2
1.33652	0.375262	0.982759	0.294797	-0.833203	-1.05073	-1.10541	9.58464	6.68896e-05	O00567	NOP56
0.836813	0.787965	0.761262	0.771699	-0.914679	-1.39677	-0.846286	8.4823	6.22568e-05	Q9Y2X3	NOP58
0.0937219	-1.29528	-0.723008	-0.982629	1.02351	0.983363	0.900326	5.44192	0.000136035	Q9UM47	NOTCH3
-1.33393	-0.380757	-0.169223	-0.705519	1.35125	1.31077	-0.0725927	7.59318	6.53595e-05	P61916	NPC2
-0.657373	-0.778377	-0.805018	-0.940292	1.20649	1.09845	0.876128	15.5058	0	P55786	NPEPPS
-2.21769	0.028917	0.601245	0.529714	0.453082	0.143043	0.461693	3.75918	0.000641138	Q8TAT6	NPLOC4
1.02453	0.653725	0.775995	0.728184	-1.12889	-1.08856	-0.964988	17.8233	0	P06748	NPM1
0.676474	0.789067	0.922785	0.798544	-1.11724	-1.17736	-0.892261	16.6454	0	O75607	NPM3
-0.815784	0.216652	0.467114	0.121565	0.958477	0.883657	-1.83168	2.29648	0.00525207	Q9Y639	NPTN
-0.564505	0.949246	1.09197	1.08415	-0.775104	-1.22245	-0.563314	3.86775	0.000578125	P15559	NQO1
-0.108923	1.95033	-0.507797	-0.847265	-0.0465514	-0.964795	0.524999	1.59589	0.0213807	Q86WQ0	NR2C2AP
-0.510511	-1.88483	-0.113205	-0.0267683	0.98087	0.815876	0.738572	3.73482	0.000655773	P01111	NRAS
0.314963	-1.01905	-0.953262	-1.11647	1.19393	0.919555	0.660339	1.85324	0.0124951	Q9UHY1	NRBP1
2.03157	-0.106988	0.323928	-0.377644	-0.683165	-1.06379	-0.123909	2.22403	0.00606268	O43847	NRD1
-0.343875	1.08111	1.11223	0.836466	-0.523862	-1.36782	-0.794251	2.75712	0.00242315	Q92686	NRGN
0.236619	0.890068	0.961971	0.857351	-0.620073	-0.714708	-1.61123	5.41397	0.00014121	Q15738	NSDHL
-1.00902	-0.856719	-0.577285	-0.727952	1.20395	1.0016	0.965425	14.6486	3.125e-05	P46459	NSF
0.867513	0.760996	0.678802	0.83781	-1.42036	-0.842559	-0.882202	10.6244	6.66667e-05	Q08J23	NSUN2
1.56868	0.0476469	0.664647	0.0719328	-1.64215	-0.620693	-0.0900615	3.32772	0.00106168	Q96P11	NSUN5
-0.963347	-0.498029	-0.537432	-1.02212	1.38773	0.476804	1.15639	2.73747	0.0024991	Q8TCD5	NT5C
0.35131	-0.707983	-1.05478	-1.26258	0.810731	1.30276	0.560536	2.56393	0.0033184	P49902	NT5C2
1.35997	0.443723	0.139145	0.0147997	-1.9269	-0.347461	0.316727	2.82592	0.00220778	Q9H0P0	NT5C3A
0.81896	-0.948893	-0.946604	-1.25519	0.736774	0.530489	1.06447	3.2591	0.00118046	Q5TFE4	NT5DC1
1.23695	0.654173	0.679946	0.538182	-1.24154	-0.981036	-0.886676	9.33441	6.36943e-05	Q9BV86	NTMT1
0.17003	1.50222	0.163116	0.971944	-0.662771	-1.02552	-1.11902	1.94417	0.0103535	Q9BSD7	NTPCR
-0.661088	-0.350731	-0.833905	-1.23806	1.04613	0.874989	1.16266	2.78296	0.00236653	Q9Y5A7	NUB1
0.897076	-0.82416	-1.21059	-1.11544	0.533352	0.713219	1.00655	2.88822	0.00203525	P53384	NUBP1
0.0888774	1.10881	0.997929	0.815109	-1.1484	-1.08835	-0.773969	5.08593	0.000201224	Q9Y5Y2	NUBP2
1.3011	0.651272	0.744549	0.360712	-1.12473	-1.14737	-0.785534	14.8029	0	Q9Y266	NUDC
1.64626	0.516609	0.577126	0.0771138	-0.871603	-0.846776	-1.09873	5.79353	0.000116743	Q96RS6	NUDCD1
1.09012	0.896541	0.570509	0.198354	-0.427232	-0.551754	-1.77653	3.88604	0.000574302	Q8WVJ2	NUDCD2
2.02081	-0.00306085	-0.0729531	-0.767483	-0.406373	-1.04107	0.27013	2.18798	0.00650404	Q8IVD9	NUDCD3
0.645053	0.982459	0.898189	0.649861	-1.06579	-1.17351	-0.936258	6.64321	8.5031e-05	P36639	NUDT1
-1.29607	1.2844	0.717527	0.846211	-0.485159	-1.09696	0.030048	1.25251	0.0456885	P50583	NUDT2
0.811496	-1.17675	-0.750536	-0.747683	0.900421	-0.401621	1.36467	2.31326	0.00510621	O43809	NUDT21
0.446918	0.895456	1.13055	0.6318	-1.04802	-1.26046	-0.796244	8.04041	5.70071e-05	A0A024RBG1;Q9NZJ9	NUDT4B;NUDT4
0.938451	0.941541	0.543026	0.743522	-1.11633	-1.16155	-0.888658	4.78541	0.000221364	Q9UKK9	NUDT5
-0.17401	0.753272	0.995413	1.1256	-0.869038	-1.5125	-0.318737	1.77139	0.0148185	Q9BW91	NUDT9
0.985206	0.0868266	0.389149	1.25143	-1.58473	-0.844002	-0.283884	3.85416	0.000580645	Q9BZD4	NUF2
1.04596	0.920285	0.752997	0.322124	-0.655824	-1.43021	-0.955333	5.08606	0.000201361	Q7Z417	NUFIP2
-0.880914	-1.04074	-0.641675	-0.533525	1.3375	0.647422	1.11194	7.66652	6.61521e-05	Q14980	NUMA1
-0.109782	-1.321	-0.892281	-0.658887	0.96594	0.854055	1.16196	2.47461	0.00381051	Q8WUM0	NUP133
0.760734	0.490686	0.301676	1.39771	-1.16376	-1.19751	-0.589527	2.78453	0.00235958	P49790	NUP153
-0.513144	0.745354	1.54953	0.600405	-0.945821	-1.21491	-0.221418	3.84155	0.0006	Q12769	NUP160
0.942093	0.277594	-0.123737	1.15777	-1.8102	-0.611929	0.168411	1.31195	0.0396595	Q5SRE5	NUP188
1.36964	-0.211218	0.25385	0.0120981	0.685587	-1.86704	-0.242915	1.44386	0.0296835	Q8TEM1	NUP210
0.915269	-1.4624	-0.791045	-0.789328	0.567175	0.436741	1.12359	1.56016	0.0230663	Q8NFH5	NUP35
1.13662	0.596451	0.485401	0.590871	-0.190049	-0.921634	-1.69766	2.33727	0.00487051	Q8NFH4	NUP37
1.74354	0.167436	0.207127	0.376633	-1.31202	-0.995371	-0.187345	6.46619	8.62813e-05	Q9UKX7	NUP50
-0.509277	-1.06436	-0.964598	-0.58285	1.26835	0.847106	1.00564	4.12412	0.000428241	Q7Z3B4	NUP54
0.453318	-1.23723	-0.9032	-0.825711	1.27764	1.04828	0.186901	1.95071	0.0102191	P37198	NUP62
-0.477912	-1.17396	1.51796	-1.03725	0.964012	-0.0732631	0.28041	3.24333	0.00119662	Q99567	NUP88
0.940968	0.634272	0.913994	0.603609	-1.09199	-1.39943	-0.601431	5.62809	0.000125093	Q8N1F7	NUP93
-1.0548	-0.933447	-0.254063	-0.759194	1.45487	0.596594	0.950047	4.01715	0.000481735	P52948	NUP98
-0.301765	-0.215774	-2.01361	0.272684	0.857219	0.792339	0.608909	2.2436	0.0058347	Q9BVL2	NUPL1
-0.22053	0.343809	1.46231	1.11328	-0.843388	-1.03426	-0.821221	1.31489	0.0393974	Q9BXS6	NUSAP1
-0.0286683	-0.673758	-1.17742	-1.0773	1.16639	1.0267	0.76405	4.68246	0.000233799	P61970	NUTF2
1.19974	0.541683	0.319297	0.976368	-0.94128	-1.30261	-0.793198	3.07485	0.00151222	Q9UBU9	NXF1
0.800837	0.847215	0.73039	0.795517	-0.930102	-0.907413	-1.33644	14.1886	8.4507e-05	P04181	OAT
-1.26499	-0.567995	-0.587046	-0.661988	1.31211	0.828336	0.941578	11.201	6.71463e-05	O75147	OBSL1
-0.492102	-1.0385	-0.938419	-0.65234	1.21769	0.753787	1.14988	8.84308	6.21469e-05	Q9NX40	OCIAD1
-0.769938	-0.968512	-0.88365	-0.446592	1.45361	0.996848	0.618234	12.8374	6.50407e-05	Q16625	OCLN
0.751019	-0.595663	-0.696329	-1.69655	0.870189	0.569726	0.797609	2.64287	0.0028968	Q01968	OCRL
-0.562549	-0.908194	-0.81379	-0.899065	1.10003	1.10283	0.980731	17.5507	0	Q02218	OGDH
-1.16572	0.119479	0.167604	-1.58171	0.885366	0.978282	0.59669	2.23578	0.00594038	O15294	OGT
1.23642	0.604189	0.78311	0.433385	-1.20721	-1.1864	-0.663498	11.2725	6.94789e-05	Q9NTK5	OLA1
0.248301	-1.00243	-0.828134	-1.23505	1.09218	0.718663	1.00647	6.79428	8.77514e-05	O60313	OPA1
-1.25022	0.0895024	0.445067	-1.50039	0.294529	1.11379	0.807727	1.87031	0.0120607	Q9P0S3	ORMDL1
-1.42507	1.12643	0.863958	1.02501	-0.675402	-0.337952	-0.57697	2.21853	0.00614396	Q8N138	ORMDL3
-0.815558	-0.758211	-0.892148	-0.730101	0.99739	1.19738	1.00124	6.37682	9.52381e-05	P22059	OSBP
-0.0137555	-0.923576	-0.636234	-1.05193	1.41081	-0.066204	1.28089	2.45506	0.00393656	Q9H1P3	OSBPL2
1.04949	0.953612	0.133828	0.906176	-0.825671	-1.03843	-1.17901	2.78333	0.00236579	Q9H4L5	OSBPL3
0.519648	-1.01253	-0.394693	-1.23152	1.19518	1.22912	-0.305205	1.37039	0.0348406	Q9BZF1	OSBPL8
-0.898346	-0.94649	-0.717945	-0.601902	0.971795	1.28438	0.908511	4.77965	0.00022108	Q96SU4	OSBPL9
-0.48804	-0.938968	-0.988641	-0.731748	1.23276	0.871658	1.04298	5.68158	0.000123774	Q9NRP0	OSTC
0.105439	-0.230342	-0.435093	-0.562173	1.86041	0.551979	-1.29022	3.46954	0.000879462	Q96FW1	OTUB1
0.809482	0.92811	0.727661	0.660861	-1.4043	-1.03804	-0.683779	14.894	0	Q8N6M0	OTUD6B
-1.49226	0.829266	-0.653329	-0.483102	1.51085	-0.0803814	0.368953	2.30922	0.00513358	Q8WZ82	OVCA2
1.31713	-0.875944	-1.13138	-0.945785	1.03651	0.113558	0.485912	1.47004	0.0280541	Q15070	OXA1L
0.407008	-0.318618	-0.375654	-1.91272	0.572941	0.438487	1.18856	7.1055	7.82779e-05	P55809	OXCT1
-0.577647	-1.06343	-0.697289	-0.820496	1.21779	1.03807	0.902996	15.9705	0	O95747	OXSR1
0.886338	0.812285	1.04855	0.151251	-1.52283	-0.398719	-0.976867	6.41391	9.57265e-05	P13674	P4HA1
-0.871465	-0.795044	-0.755283	-0.770414	0.908086	1.0671	1.21702	13.9705	7.54717e-05	P07237	P4HB
1.2477	0.665718	0.615232	0.572628	-1.13535	-1.17295	-0.792989	11.2126	6.73077e-05	Q9UQ80	PA2G4
0.245076	-0.748904	-1.0524	-1.26428	0.945852	0.83403	1.04062	6.42841	9.2545e-05	Q9BRP4	PAAF1
1.12759	0.664668	0.705923	0.625961	-1.35031	-0.885557	-0.888276	10.8145	7.07965e-05	P11940	PABPC1
0.00351586	-1.41101	-0.851787	-0.659607	1.01878	0.898599	1.00151	4.78826	0.000218931	Q13310	PABPC4
-0.893685	-1.30325	0.290127	-0.874023	0.700267	1.04359	1.03698	7.92037	6.00462e-05	Q6VY07	PACS1
-0.756674	-0.823846	-0.785673	-0.835352	1.13536	1.10389	0.962298	18.7612	0	Q9UNF0	PACSIN2
0.307109	0.906909	1.14281	0.694012	-0.753743	-0.937524	-1.35958	10.0027	7.33945e-05	Q9UKS6	PACSIN3
-1.17211	-0.574012	-0.554731	-0.711418	1.49954	0.544192	0.968542	3.80369	0.000619625	P68402	PAFAH1B2
-1.69417	-0.200626	-0.546174	-0.00474688	0.667244	0.270964	1.50751	2.19412	0.00642718	Q15102	PAFAH1B3
0.974347	0.790649	0.702182	0.617297	-1.35603	-1.195	-0.533444	13.5353	8.33333e-05	P22234	PAICS
-0.706575	-1.0079	0.550456	1.67987	0.748188	-0.607088	-0.656951	1.22165	0.0490543	Q9H074	PAIP1
0.178487	1.25693	1.03879	0.456932	-1.29122	-1.03029	-0.609633	1.34101	0.0371068	Q13153	PAK1
1.83288	0.725275	-0.293989	-1.14205	-0.823771	-0.130068	-0.168271	3.49751	0.000856549	Q13177	PAK2
0.462047	-1.12288	-1.00469	-0.93433	0.489116	1.35238	0.758358	4.35599	0.000321729	Q8WX93	PALLD
0.825246	-0.0743835	-0.209322	-0.10304	-0.497569	1.6122	-1.55314	1.29162	0.0415402	Q96RD7	PANX1
0.0180746	-0.84286	-1.22628	-0.509532	1.18369	1.45553	-0.0786268	2.40865	0.00427188	O43252	PAPSS1
0.319101	0.852708	0.77674	0.0333485	-2.1228	-0.0882884	0.229196	2.21898	0.00613995	Q8TEW0	PARD3
-0.737095	-0.964708	-0.62962	-0.843518	1.23922	1.03462	0.901108	15.7418	0	Q9BYG5	PARD6B
-1.17517	0.852568	0.66776	1.34079	-0.150727	-1.24054	-0.294675	1.4326	0.030387	Q99497	PARK7
-0.852997	0.891901	1.22638	0.670207	-1.1973	0.270325	-1.00852	2.50693	0.00363226	O95453	PARN
1.65041	0.0833286	0.571005	0.327751	-0.708434	-1.45339	-0.470674	3.79552	0.000620804	P09874	PARP1
-0.196261	-0.429465	-0.398547	-1.5575	1.32761	1.19425	0.0599058	1.42376	0.0309123	Q9UKK3	PARP4
0.20904	-1.23832	-1.02723	-0.791698	0.981517	1.06611	0.800575	2.33959	0.00484281	Q9NVD7	PARVA
-0.197303	-1.07302	-1.0131	-0.769432	1.11991	1.15218	0.780763	8.73837	6.11961e-05	Q96IZ0	PAWR
0.840147	0.988092	0.573166	0.497957	-0.430353	-0.730451	-1.73856	3.86849	0.000578448	Q9BVG4	PBDC1
-1.10872	1.24076	0.8056	1.09243	-0.595325	-0.666389	-0.768354	3.13635	0.00136183	Q9H0N5	PCBD2
1.5585	0.439907	0.513365	-0.0809552	0.0555238	-1.16115	-1.32519	4.63314	0.000241206	Q15365	PCBP1
0.884944	0.716434	0.960009	0.579266	-1.15639	-1.25722	-0.727042	10.2624	7.70713e-05	Q15366	PCBP2
2.06354	-0.462479	-0.980744	0.235124	-0.52608	-0.464503	0.135144	3.65255	0.000701229	P57721	PCBP3
0.373663	-0.0479314	-1.07141	-1.66291	0.722506	0.869975	0.816103	3.16228	0.00130073	P05166	PCCB
1.79414	0.348628	0.214576	0.181725	-0.954486	-0.337355	-1.24723	3.72491	0.000661229	Q5JVF3	PCID2
0.237087	-0.842624	-0.943522	-1.27389	0.795016	0.886559	1.14137	3.3591	0.00102392	Q16822	PCK2
-0.411914	-0.903073	-0.932994	-0.847485	1.22581	0.638464	1.23119	7.27598	6.52396e-05	P22061	PCMT1
0.487435	0.798616	0.915975	0.807032	-1.12701	-1.48559	-0.396456	8.06234	5.71429e-05	P12004	PCNA
0.993186	0.897714	0.592051	0.57152	-0.7165	-1.54588	-0.792088	8.20166	5.88957e-05	Q8WW12	PCNP
-0.68697	-0.458804	-0.903825	-1.07993	1.23871	0.866588	1.02423	8.55938	6.3745e-05	Q9UHG3	PCYOX1
-0.692089	0.492738	1.22065	1.19215	-0.57997	-1.40688	-0.226603	2.00855	0.00914107	Q8NBM8	PCYOX1L
-0.660117	-1.54109	-0.195097	-0.475166	1.29664	0.7419	0.832926	5.65971	0.000126032	P49585	PCYT1A
2.08015	-0.845635	-0.58967	-0.777246	0.0338759	0.0536827	0.044839	1.88823	0.0116195	Q13442	PDAP1
-0.102996	-0.816134	-0.874083	-1.05702	1.39093	0.259247	1.20005	6.18779	0.000101974	Q9BUL8	PDCD10
1.17125	0.621583	0.31346	0.903078	-0.801853	-1.45623	-0.751288	5.10343	0.000196721	Q14690	PDCD11
-1.77821	-0.177646	-0.320671	-0.315342	1.19078	0.380662	1.02043	4.01996	0.00048201	Q53EL6	PDCD4
1.16575	0.724404	0.741727	0.500735	-1.19513	-0.897727	-1.03976	12.8552	6.58436e-05	O14737	PDCD5
-1.05847	-0.589075	-0.822878	-0.66146	1.32889	1.01686	0.786131	6.33947	9.78903e-05	O75340	PDCD6
-0.163725	-0.924705	-0.710315	-1.17827	1.39113	0.920386	0.665504	7.57591	6.50054e-05	Q8WUM4	PDCD6IP
1.73783	0.802869	0.237267	-0.892099	-0.58413	-0.26696	-1.03477	4.90004	0.000212878	Q9H2J4	PDCL3
-1.08101	0.21077	0.703367	-1.69761	0.698043	0.931668	0.234775	2.087	0.00791905	Q8NB37	PDDC1
1.14712	0.720395	0.678513	0.612002	-1.08478	-0.990287	-1.08296	12.7476	6.27451e-05	Q6L8Q7	PDE12
-0.250969	-0.669522	-1.34588	-0.772571	1.01323	1.04527	0.980445	6.78018	8.75114e-05	O43924	PDE6D
-1.09784	-0.787893	-0.491341	-0.559712	1.46274	1.18047	0.293577	6.85579	8.84793e-05	P08559	PDHA1
-1.39639	-0.685286	-0.702004	-0.20662	1.19787	0.939235	0.853194	6.13156	0.000101224	P11177	PDHB
-0.890322	1.01294	0.96953	1.21115	-0.830386	-0.728066	-0.744843	2.36994	0.00459882	P30101	PDIA3
-0.132644	1.08513	0.861454	1.10004	-0.864365	-0.974284	-1.07533	7.0279	8.48602e-05	P13667	PDIA4
-1.07717	-0.979682	-0.0444646	-0.328318	0.43057	1.89022	0.108839	1.47981	0.0274817	Q14554	PDIA5
-0.0413276	0.868303	0.952662	1.16551	-1.02401	-0.755162	-1.16598	5.08389	0.000201087	Q15084	PDIA6
-0.925328	-0.761116	-0.790033	-0.723977	1.07592	1.03268	1.09186	20.9348	0	O00151	PDLIM1
0.113375	-0.819636	-1.45201	-0.694236	1.0361	0.877579	0.938829	7.56956	6.49351e-05	Q96JY6	PDLIM2
-0.204432	-1.07494	-1.05554	-0.693086	1.19347	1.14206	0.692463	13.8118	7.14286e-05	Q96HC4	PDLIM5
1.09363	-0.985324	-1.3488	-0.790233	0.584838	0.754942	0.690948	5.35137	0.000144784	Q9NR12	PDLIM7
-0.574594	-0.94644	-0.844793	-0.802336	1.26289	1.01072	0.894553	8.40286	6.09137e-05	Q8NCN5	PDPR
1.25387	0.882654	0.937524	-0.375907	-0.780623	-1.25932	-0.658197	4.01113	0.000483191	Q29RF7	PDS5A
-1.34332	0.532009	1.09369	-1.19114	0.598527	-0.512393	0.82263	1.56608	0.0227859	Q9NTI5	PDS5B
-1.60612	-0.469144	-0.281028	-0.533677	1.15038	0.865203	0.874381	6.62419	8.48806e-05	O00764	PDXK
-0.594549	-0.695295	-0.750819	-1.02853	1.3394	1.21943	0.51037	7.03177	8.49421e-05	Q15121	PEA15
-1.1153	-0.0872397	-0.404215	-0.733089	0.228454	0.115884	1.99551	1.22528	0.0486984	P30086	PEBP1
-0.552886	-0.909787	-1.00088	-0.710669	1.03786	1.05054	1.08582	8.09668	5.7485e-05	Q9UBV8	PEF1
-0.269853	0.96481	1.21179	0.919185	-0.870215	-1.05946	-0.896257	3.37668	0.000991331	Q9BRX2	PELO
-0.969438	-0.570967	-0.914457	-0.711077	1.12133	0.872755	1.17185	3.95307	0.000536943	P12955	PEPD
1.60404	0.353922	0.554886	0.390526	-1.07975	-0.991499	-0.832133	9.03221	6.52819e-05	O00541	PES1
0.863962	1.14489	-0.0280915	0.376945	-1.57626	0.319916	-1.10135	1.80436	0.0138202	P50542	PEX5
1.84343	0.229037	0.457097	-0.184334	-1.02101	-1.10207	-0.222154	5.28211	0.000162921	O60925	PFDN1
0.724786	0.599212	0.879724	0.697402	-0.244042	-1.69306	-0.96402	5.54414	0.00012362	Q9UHV9	PFDN2
-0.124436	0.52502	0.888377	1.43906	-0.964859	-0.455287	-1.30787	2.75895	0.00242062	Q9NQP4	PFDN4
1.09313	0.817294	0.357107	0.819634	-1.31072	-1.03294	-0.743509	7.01696	8.46154e-05	Q99471	PFDN5
0.581542	0.817533	0.909036	0.854776	-1.01715	-1.29622	-0.849524	17.7658	0	O15212	PFDN6
0.47022	-1.58807	-1.0556	-0.250799	0.55147	0.831593	1.04119	1.92922	0.0106733	O60825	PFKFB2
-1.1614	-0.536675	-0.656463	-0.78594	0.948349	1.01726	1.17486	8.79181	6.14525e-05	P17858	PFKL
0.391332	0.952902	0.967769	0.834897	-1.0883	-0.99855	-1.06005	8.69981	6.05227e-05	P08237	PFKM
1.6538	0.383474	0.716706	-0.0526116	-1.05393	-0.56522	-1.08223	7.58022	6.50759e-05	Q01813	PFKP
0.546797	1.12316	0.590516	0.794673	-1.01859	-1.43541	-0.601148	11.162	6.65083e-05	P07737	PFN1
0.259272	1.26595	1.26096	-0.111853	-0.980787	-1.25396	-0.439588	3.75976	0.00064184	P35080	PFN2
0.364275	0.802127	1.06534	0.843154	-1.081	-1.32987	-0.664035	7.96361	6.05355e-05	P18669	PGAM1
1.01629	0.594729	0.721658	0.772589	-1.25113	-1.25229	-0.601842	13.956	7.5e-05	Q96HS1	PGAM5
-0.629053	1.32586	0.777578	0.960138	-0.345129	-0.949789	-1.1396	1.89376	0.0114861	P52209	PGD
-0.986816	-0.5751	-0.866631	-0.745626	0.934611	1.17948	1.06008	12.7117	6.10687e-05	O95336	PGLS
0.0749546	-0.949205	-1.02137	-1.03365	0.871719	0.799504	1.25804	6.90772	8.97196e-05	P36871	PGM1
-1.01748	-0.685228	-0.726922	-0.705211	1.39206	0.952015	0.790762	16.6994	0	Q96G03	PGM2
-0.792894	-0.728255	-0.846266	-0.829205	0.958514	1.20244	1.03566	18.2631	0	O95394	PGM3
-0.817564	-0.660971	-0.692962	-0.943239	0.913121	1.4665	0.735114	7.2813	6.54397e-05	O15173	PGRMC2
0.666734	0.121314	0.870008	1.19617	-0.324811	-1.10895	-1.42047	2.19555	0.00641522	P35232	PHB
0.743015	0.678954	0.696229	0.991534	-0.592751	-1.25052	-1.26646	8.89126	6.29471e-05	Q99623	PHB2
0.336934	0.4637	1.0804	0.521155	-0.949279	-1.79322	0.340308	5.5214	0.000128749	Q8IWS0	PHF6
-1.46015	-0.550586	-0.312708	-0.510855	0.541588	0.769218	1.5235	3.35028	0.00102892	O43175	PHGDH
-0.473262	-1.00765	-0.813234	-0.837423	0.975298	1.32519	0.831085	11.9344	6.13497e-05	Q13492	PICALM
0.146321	-0.921954	-0.728618	-1.34345	0.798101	0.858277	1.19132	5.83102	0.00011094	Q969N2	PIGT
0.76464	0.824553	0.951349	0.489257	-0.892849	-1.57372	-0.56323	3.47577	0.000874158	Q9NWS0	PIH1D1
1.64871	0.749375	0.386347	-0.742658	-0.851715	-0.0537952	-1.13626	3.51942	0.000826291	O00443	PIK3C2A
0.331974	0.770599	1.30595	0.39901	-1.46256	-0.232204	-1.11277	3.03926	0.00161524	Q99570	PIK3R4
0.273017	-0.00513379	-0.707402	-1.24458	-0.639573	0.542465	1.78121	2.4733	0.0038192	Q13526	PIN1
-0.111709	-0.655511	-1.16278	-1.08193	1.03784	1.05619	0.917901	2.68257	0.00270893	Q9Y237	PIN4
-0.542299	-0.442925	-0.616765	-1.42786	0.938525	0.938695	1.15263	5.68095	0.00012368	P78356	PIP4K2B
-0.712561	-0.775265	-0.717053	-0.965719	1.16951	1.19356	0.807524	16.0825	0	Q8TBX8	PIP4K2C
-0.992995	-0.522884	-0.646346	-0.971469	1.18445	0.779244	1.16999	7.9643	6.06061e-05	O00625	PIR
1.0079	-0.535561	-1.25166	-1.27603	0.801776	0.43464	0.818932	1.78219	0.0144602	Q9GZP4	PITHD1
-0.684503	-0.822197	-0.665718	-0.984586	1.18616	1.20195	0.768895	2.43941	0.00403246	Q00169	PITPNA
1.18604	0.783053	0.830246	0.241532	-1.29952	-0.988089	-0.753262	8.5402	6.32411e-05	P48739	PITPNB
0.612249	0.847512	0.779888	0.943811	-0.920955	-1.12019	-1.14232	10.711	6.80851e-05	Q5JRX3	PITRM1
1.61887	0.541286	0.144366	0.554943	-0.911862	-0.852585	-1.09502	5.61404	0.000124537	P14618	PKM
-0.910276	-0.519762	-0.719208	-0.935164	1.48305	0.918663	0.682697	8.60827	6.43432e-05	Q16513	PKN2
-0.738509	1.01474	1.04379	1.13978	-0.76491	-0.761183	-0.933712	5.61601	0.000124722	Q99959	PKP2
0.056854	0.659965	1.1079	0.127433	-0.54145	-1.93607	0.525371	1.85469	0.0124636	Q9Y446	PKP3
1.26656	0.480145	0.943812	0.323908	-0.96326	-0.762832	-1.28833	5.17108	0.000171508	Q9Y263	PLAA
0.754237	0.502482	0.344026	0.947285	0.149902	-1.84949	-0.848441	2.35229	0.00475168	Q01970	PLCB3
-1.07034	-0.476139	-0.550322	-1.01668	1.23771	0.936464	0.939299	7.06742	7.75194e-05	Q8IV08	PLD3
-0.598906	-1.10168	-0.769363	-0.690248	1.18736	1.02745	0.945392	13.1723	7.37327e-05	Q15149	PLEC
-0.672537	-0.595858	-1.06596	-0.527981	1.7756	0.674434	0.4123	1.26712	0.044	Q9HB19	PLEKHA2
-1.93847	0.181341	-0.609299	0.421092	1.04892	0.730046	0.166377	3.55377	0.000802943	Q5SXH7	PLEKHS1
-0.390313	-0.858247	-0.866627	-0.993116	1.32705	0.776054	1.0052	7.67038	6.62983e-05	O60664	PLIN3
0.208755	-0.854947	-0.862106	-1.28979	0.719692	1.30459	0.773809	2.90407	0.00200466	Q02809	PLOD1
0.581871	0.934786	0.846564	0.722143	-0.829662	-0.729726	-1.52598	6.02454	0.000108713	O60568	PLOD3
-0.0767327	1.17644	0.730205	1.07817	-0.787337	-0.909057	-1.21168	5.3623	0.000139205	Q14651	PLS1
-0.647085	-0.801882	-0.892123	-0.84538	1.13644	1.15713	0.892899	20.1559	0	P13797	PLS3
0.544592	0.99389	0.83976	0.793821	-1.12182	-0.925056	-1.12519	10.9341	6.29213e-05	Q9UIW2	PLXNA1
-1.35362	-0.452946	-0.762263	-0.174148	1.63708	0.725621	0.380279	6.88133	8.89713e-05	O15031	PLXNB2
0.321747	-1.35178	0.249555	-1.50251	0.742246	0.846115	0.694629	1.55704	0.0232239	P29590	PML
-0.460825	-0.908247	-0.828336	-0.966424	1.11064	1.00117	1.05202	11.9524	6.15385e-05	O15305	PMM2
0.930803	-1.08631	-0.986421	-1.12371	0.80141	0.689931	0.774294	2.52083	0.00353953	O75439	PMPCB
-0.786419	0.710267	1.49052	0.679154	-0.518514	-1.37274	-0.202265	1.67788	0.0180133	Q96T60	PNKP
1.08008	0.310917	0.49911	1.12225	-1.19361	-1.18287	-0.635875	5.92	0.000106834	Q9NRX1	PNO1
1.49436	0.477757	0.551854	0.477835	-0.99275	-1.03669	-0.972363	11.6519	6.55738e-05	P00491	PNP
-0.747196	-0.406124	-0.856448	-1.10994	1.22974	1.02568	0.864289	12.3524	5.42373e-05	Q8IY17	PNPLA6
0.441927	1.082	0.666514	0.616416	-0.18562	-0.898383	-1.72285	3.6361	0.000729211	Q9NVS9	PNPO
1.34146	0.444504	0.668077	0.612963	-0.993267	-1.18534	-0.888397	12.0427	6.36943e-05	Q8TCS8	PNPT1
0.829776	0.770513	0.809935	0.79199	-1.11606	-0.962664	-1.12349	11.8241	7.05882e-05	O00592	PODXL
-0.597103	-1.32571	-0.956271	-0.0936458	0.979894	0.904657	1.08818	5.17771	0.000171864	Q9Y2G5	POFUT2
0.704318	0.700009	0.575424	0.429773	-2.09217	-0.34653	0.0291744	1.8053	0.0137938	P09884	POLA1
0.400129	0.870274	1.00281	0.659288	-0.964905	-1.60648	-0.361119	8.55937	6.36605e-05	P28340	POLD1
0.641749	0.903787	0.624551	0.804674	-1.40259	-1.30118	-0.270989	8.89206	6.30372e-05	P49005	POLD2
1.11854	0.543647	0.663199	0.702149	-1.56039	-0.802123	-0.665015	6.88738	8.90538e-05	Q9Y2S7	POLDIP2
0.504079	0.756226	0.123431	0.572217	-1.32805	-1.51197	0.88407	3.70337	0.000669908	Q9BY77	POLDIP3
1.3229	0.40572	0.700591	0.614411	-1.29916	-0.810629	-0.933835	5.24976	0.000167715	O15160	POLR1C
-0.196359	-0.946369	-0.975883	-0.840761	1.29243	1.24994	0.41701	2.27659	0.00547377	P0DPB6;Q9Y2S0	POLR1D
-0.376566	0.676342	2.01391	-0.572691	-0.581297	-0.637212	-0.522489	2.74009	0.00248985	P24928	POLR2A
1.80807	0.871655	-0.707436	-0.179211	-0.363386	-1.09198	-0.337706	3.83738	0.000599667	P19387	POLR2C
1.2033	0.888726	-0.318689	0.911736	-0.541221	-1.41722	-0.726633	5.9292	0.000107171	P19388	POLR2E
1.9913	-0.84541	0.126193	-0.518912	0.0154822	-0.992255	0.2236	2.52871	0.00351457	P52434	POLR2H
-0.418584	-1.67748	-0.175717	-0.439536	1.30844	0.488469	0.91441	3.29309	0.00110865	A8CG34	POM121C
-0.548433	-1.06912	-0.31964	-1.11382	0.816414	1.2757	0.9589	11.0174	6.40732e-05	Q15165	PON2
0.773984	0.573287	0.948302	0.741462	-0.717168	-1.61712	-0.70275	8.9021	6.32184e-05	P16435	POR
0.781212	0.865913	0.817319	0.731226	-1.199	-1.05425	-0.94242	17.1888	0	Q15181	PPA1
-1.54381	-0.24222	-0.521074	-0.52363	1.26189	0.476797	1.09205	5.87415	0.000108696	Q9H2U2	PPA2
0.831255	0.944145	0.816032	0.474956	-1.48956	-0.967488	-0.60934	5.30083	0.00015493	Q06203	PPAT
-0.547648	-1.01039	-0.885739	-0.700092	1.2606	1.08669	0.79657	11.47	6.20155e-05	Q9HAB8	PPCS
0.244651	-1.37118	-0.638243	-1.01814	1.03338	0.78053	0.969002	5.37209	0.000139701	P62937	PPIA
0.744701	1.58461	0.227762	0.129462	-1.39779	-0.846315	-0.442432	2.45601	0.00393139	A0A0B4J2A2	PPIAL4C
-0.0374868	1.00469	1.03811	0.969596	-0.93858	-0.925513	-1.11081	7.99643	6.12485e-05	P23284	PPIB
1.3291	0.81515	0.559852	0.339004	-1.04569	-0.836891	-1.16053	11.2609	6.91358e-05	Q08752	PPID
0.594069	0.999125	0.455171	1.05446	-1.30681	-0.830279	-0.965734	7.97703	6.09613e-05	Q9UNP9	PPIE
0.582988	0.890178	0.795662	0.905223	-1.14214	-0.863666	-1.16824	7.40627	6.31579e-05	P30405	PPIF
0.233943	1.24632	0.540894	0.837734	-0.644245	-1.62221	-0.592438	4.32203	0.000341493	Q13427	PPIG
1.19834	0.993238	0.0209944	0.56067	-0.997389	-1.47575	-0.3001	5.46713	0.000136727	O43447	PPIH
1.12819	0.0256252	-0.248658	-0.437319	-1.31997	1.5142	-0.66207	1.84638	0.012681	Q9Y3C6	PPIL1
0.0123699	1.09543	0.81165	0.911893	-0.36261	-1.49005	-0.978678	2.18218	0.00658111	Q9H2H8	PPIL3
-1.19902	-0.693711	-0.621226	-0.588312	1.24779	1.1177	0.736791	17.4792	0	O60437	PPL
-1.0697	-0.667911	-0.742569	-0.679088	1.21593	0.848547	1.09479	10.0822	7.46269e-05	P35813	PPM1A
-1.33166	0.528031	-0.75813	-0.971187	1.17077	0.424725	0.93745	2.68143	0.0027095	O75688	PPM1B
1.95657	-0.0874524	0.474817	-0.0984078	-0.904878	-0.995592	-0.345052	5.66354	0.000123216	O15355	PPM1G
-0.759527	-0.746976	-0.925252	-0.7559	1.14105	1.16714	0.879465	16.4365	0	Q9Y570	PPME1
-0.422893	-1.08805	-0.891138	-0.685966	1.25252	0.673565	1.16196	11.8533	7.10059e-05	P62140	PPP1CB
0.578983	0.771329	1.00919	0.799461	-0.927426	-1.29216	-0.939373	7.14173	7.88955e-05	P36873	PPP1CC
-0.947533	-0.149052	0.341248	-1.47597	1.60175	0.21164	0.417915	2.42837	0.00412628	O14974	PPP1R12A
-1.4734	-0.472152	-0.463467	-0.574419	1.24533	0.865338	0.872776	4.82833	0.000212849	Q8WUF5	PPP1R13L
0.22215	1.20716	0.828485	0.802974	-0.858913	-1.11574	-1.08612	7.93517	6.01852e-05	Q96C90	PPP1R14B
-0.670625	-0.795646	-0.828946	-0.844055	1.43892	0.822388	0.877967	8.70143	6.06061e-05	Q15435	PPP1R7
1.53308	-1.05077	-0.947153	-0.97554	0.482046	0.428185	0.53015	2.89921	0.00202047	P30153	PPP2R1A
-0.73644	0.997258	1.20641	0.978737	-0.9153	-0.907719	-0.622944	4.46775	0.000276622	Q15257	PPP2R4
0.815002	-1.30557	0.159916	-1.40188	0.415305	0.110728	1.20651	2.97889	0.00177148	Q13362	PPP2R5C
0.690707	1.10229	0.401079	0.485394	-1.11902	0.068799	-1.62925	1.23709	0.0474913	Q16537	PPP2R5E
-0.811888	-0.698013	-0.630127	-0.939547	0.570079	1.03111	1.47839	7.3298	6.20476e-05	Q08209	PPP3CA
1.03206	0.759097	0.747669	0.639021	-1.00661	-0.983485	-1.18775	11.6044	6.48649e-05	Q8TF05	PPP4R1
1.69507	0.0516101	-0.105595	-1.48276	-0.388912	-0.49155	0.722138	2.25137	0.00572623	P53041	PPP5C
0.0677664	1.12196	1.34552	0.262345	-1.33649	-0.687275	-0.773826	2.1989	0.00637991	O75170	PPP6R2
1.00618	0.495142	0.280233	-0.0657637	-0.886373	-1.74323	0.913816	1.96101	0.0100124	Q5H9R7	PPP6R3
-0.820551	-1.04381	-0.358595	-0.271424	1.74095	0.976776	-0.223344	4.55875	0.000260062	P50897	PPT1
-0.0520206	-0.876843	-1.0618	-1.00665	1.14691	0.751549	1.09885	10.3873	6.34921e-05	Q06830	PRDX1
-1.56776	-0.166481	0.354799	-0.844561	1.25446	-0.0771871	1.04673	3.84649	0.00059144	P32119	PRDX2
-0.336905	0.730634	0.758036	1.45851	-0.694281	-1.36619	-0.549802	2.64988	0.00286453	P30048	PRDX3
-1.16974	-0.35091	-0.541084	-0.750345	0.473145	0.58057	1.75837	3.54912	0.000804622	Q13162	PRDX4
-1.42059	-0.444158	-0.577853	-0.575812	1.18786	0.787403	1.04315	9.03699	6.53789e-05	P30044	PRDX5
-0.807248	-0.758544	-0.795213	-0.841358	0.970065	1.10866	1.12364	17.5001	0	P30041	PRDX6
-1.46925	0.65011	-1.38072	1.00525	0.449117	0.26753	0.477974	2.98447	0.00175614	Q9HCU5	PREB
0.747987	0.0870931	0.467846	0.146474	-0.128277	0.806316	-2.12744	2.73217	0.00251418	Q4J6C6	PREPL
0.972445	0.744275	0.772157	0.123014	-0.40775	-1.90633	-0.297812	2.91645	0.00195522	P49643	PRIM2
-0.462174	-0.0867857	-0.996728	-1.35351	0.728886	1.26822	0.902082	1.53258	0.0245007	Q13131	PRKAA1
1.19928	1.10898	0.352997	-1.34388	-1.11527	-0.362795	0.160676	3.71972	0.000664495	P10644	PRKAR1A
-1.43841	-0.932818	0.158582	-0.41913	1.48276	0.548729	0.60028	1.86066	0.0123003	P13861	PRKAR2A
0.578359	-1.11114	-0.831917	-1.20526	0.940084	0.622427	1.00745	3.43354	0.000926402	P78527	PRKDC
-0.966705	-0.66856	-0.606786	-0.902722	0.877248	0.915804	1.35172	12.7137	6.13027e-05	O75569	PRKRA
0.889893	0.690891	0.940465	0.637452	-1.06676	-1.28456	-0.807379	8.24303	5.93325e-05	Q99873	PRMT1
1.07845	0.787622	0.855855	0.415586	-1.15309	-0.912193	-1.07223	10.4351	6.4e-05	P04156	PRNP
-0.119658	-2.06649	0.138599	1.00181	0.768627	0.316456	-0.0393482	1.43491	0.0302296	Q86WR7	PROSER2
2.15376	-0.24223	-0.316458	-0.546822	-0.437344	-0.818097	0.207191	3.53889	0.0008088	Q9UMS4	PRPF19
1.91418	-0.438315	-0.183681	-1.44295	0.0177557	-0.0304483	0.163452	2.38169	0.00449472	O43395	PRPF3
-0.828455	0.561685	1.68637	0.686851	-0.56528	-1.06675	-0.474414	3.18196	0.00126853	Q8WWY3	PRPF31
-0.484367	0.0746519	-0.0943218	-0.0121767	-0.104217	1.97566	-1.35523	1.24091	0.0470246	Q8NAV1	PRPF38A
-0.385084	1.22399	1.2398	0.620798	-0.934916	-0.890014	-0.874572	5.7989	0.000113759	Q5VTL8	PRPF38B
1.74345	0.106962	-0.0198936	0.69905	-1.2108	-0.908642	-0.410134	3.74948	0.000651366	O43172	PRPF4
1.87464	-1.08112	-0.446516	-0.871287	0.592157	0.0183036	-0.0861783	1.80136	0.0138888	O75400	PRPF40A
-0.525928	0.769931	0.880955	1.33413	-1.11259	-1.13706	-0.209429	1.93575	0.01054	Q13523	PRPF4B
0.53796	0.482067	1.17926	0.84046	-0.680983	-1.43974	-0.919017	2.82876	0.00220165	O94906	PRPF6
0.454497	0.517843	1.11259	0.89927	-1.01452	-1.48965	-0.480024	6.03533	0.000108887	Q6P2Q9	PRPF8
-0.312188	-1.04962	-0.706973	-1.01419	1.24653	0.79098	1.04545	8.13257	5.80411e-05	P60891	PRPS1
0.168805	1.03825	1.25433	0.343005	-0.892398	-1.49373	-0.418257	5.96514	0.000107851	P11908	PRPS2
-1.51357	-1.05297	0.215253	-0.120502	0.91227	0.284162	1.27535	3.05844	0.0015511	Q14558	PRPSAP1
-0.596126	-0.901716	-0.849059	-0.800367	1.1754	0.717275	1.25459	13.4253	8.0402e-05	O60256	PRPSAP2
-0.820649	-0.783121	-0.780307	-0.819158	0.97613	1.12979	1.09731	8.24081	5.92593e-05	Q96M27	PRRC1
1.1641	0.832545	0.593932	0.517222	-1.30833	-0.918495	-0.880978	4.67441	0.000235891	Q9Y520	PRRC2C
-1.27766	-0.195605	-0.408212	-0.737207	1.57286	1.06993	-0.0241084	7.82045	5.92255e-05	P07602	PSAP
1.54227	0.529255	0.668407	0.100708	-1.05466	-1.19067	-0.595302	7.19329	6.40641e-05	Q9Y617	PSAT1
-0.82552	-0.828484	-0.860229	-0.488443	1.49713	1.12616	0.379391	14.1575	8.16327e-05	O43653	PSCA
-0.513353	0.987444	1.11345	1.06187	-1.03574	-0.905167	-0.708507	5.89643	0.000109632	P25786	PSMA1
-0.427256	1.03072	0.916631	1.15902	-0.738683	-1.23782	-0.702612	2.90377	0.00200745	P25787	PSMA2
2.09543	-0.0909858	0.0468636	-0.536018	0.0328201	-1.0107	-0.537412	4.13196	0.000423856	P28066	PSMA5
0.662623	0.602162	0.634773	1.14683	-1.45258	-1.0206	-0.573203	3.99053	0.000498584	O14818	PSMA7
0.0823776	0.673297	1.06706	1.14472	-0.673447	-1.09158	-1.20243	6.03227	0.0001088	P20618	PSMB1
0.904675	-1.36909	-0.859851	-0.911183	0.548601	0.92664	0.760211	1.49135	0.0267903	P49721	PSMB2
0.687897	-1.08763	-0.892285	-1.1347	1.16744	0.401232	0.858044	2.22623	0.00603257	P28070	PSMB4
1.35729	0.516745	0.647469	0.518433	-1.21208	-1.09155	-0.736311	12.3743	5.47945e-05	P28074	PSMB5
1.25749	0.586044	0.811441	0.352829	-1.04163	-1.35351	-0.612663	11.6564	6.59341e-05	P28072	PSMB6
0.420412	0.893738	0.920323	0.855511	-1.34443	-1.11217	-0.633384	4.44214	0.00028693	Q99436	PSMB7
-1.15721	-0.596247	-0.747883	-0.581749	1.3516	1.06791	0.663588	12.6837	5.99251e-05	P28062	PSMB8
-0.867481	-0.995337	-0.695791	-0.586071	1.33132	0.986144	0.82722	15.0315	0	P28065	PSMB9
1.52532	0.67384	0.520781	0.153631	-1.27163	-0.911332	-0.690611	7.07293	7.75946e-05	P62191	PSMC1
0.764547	0.799753	0.802599	0.814105	-1.2304	-0.813095	-1.13751	12.4183	5.57491e-05	P35998	PSMC2
0.775977	0.0253217	1.22065	0.946739	-1.05106	-0.77505	-1.14258	4.55954	0.000260223	P17980	PSMC3
1.0386	0.64251	0.822083	0.527728	-1.1783	-0.45213	-1.40049	8.71374	6.07735e-05	P43686	PSMC4
0.966576	0.283336	1.13318	0.68072	-1.20087	-0.757371	-1.10556	6.94273	8.72865e-05	P62195	PSMC5
2.07714	-0.722033	-0.656906	-0.818055	0.101121	-0.153451	0.172184	3.20245	0.00124444	Q99460	PSMD1
1.26973	0.321826	0.698013	0.67005	-1.47962	-0.918229	-0.561776	5.98698	0.000108367	O00231	PSMD11
1.77215	-0.0463668	0.867873	-0.247902	-1.15454	-0.585545	-0.605668	1.73595	0.0159465	O00232	PSMD12
[truncated: 955 more rows]

## Sheet: Phos_IDs
DMSO	Osi_5min	Osi_10min	Osi_6h	DTP	DTP-24h	DTP-7d	ANOVA q-value	PG.Genes	PG.ProteinGroups	EG.ModifiedPeptide	EG.PTMLocalizationProbabilities	PTM_group	PTM_collapse_key
0.169883	-0.392515	0.626955	1.77409	-0.669581	-0.167049	-1.34178	0.00148279	RBM47	A0AV96	_PIT[Phospho (STY)]PVYTVAPNVQR_;_PITPVY[Phospho (STY)]TVAPNVQR_;_PIT[Phospho (STY)]PVYTVAPNVQR_	_PIT[Phospho (STY): 100%]PVY[Phospho (STY): 0%]T[Phospho (STY): 0%]VAPNVQR_;_PIT[Phospho (STY): 33.3%]PVY[Phospho (STY): 33.3%]T[Phospho (STY): 33.3%]VAPNVQR_;_PIT[Phospho (STY): 99.8%]PVY[Phospho (STY): 0.1%]T[Phospho (STY): 0.1%]VAPNVQR_;_PIT[Phospho (STY): 79.9%]PVY[Phospho (STY): 10%]T[Phospho (STY): 10%]VAPNVQR_;_PIT[Phospho (STY): 40.2%]PVY[Phospho (STY): 29.9%]T[Phospho (STY): 29.9%]VAPNVQ…	_PIT[Phospho (STY)]PVYTVAPNVQR_.2;_PIT[Phospho (STY)]PVYTVAPNVQR_.3	RBM47_T519_M1
0.561227	0.857623	0.874943	0.635865	-1.48218	-1.24105	-0.206434	8.30245e-05	E2F8	A0AVK6	_DC[Carbamidomethyl (C)]IHEHLS[Phospho (STY)]GDEFEK_	_DC[Carbamidomethyl (C): 100%]IHEHLS[Phospho (STY): 100%]GDEFEK_	_DC[Carbamidomethyl (C)]IHEHLS[Phospho (STY)]GDEFEK_.2;_DC[Carbamidomethyl (C)]IHEHLS[Phospho (STY)]GDEFEK_.3	E2F8_S102_M1
0.519267	0.848184	1.18775	0.415019	-1.52038	-0.905748	-0.54409	8.7241e-05	E2F8	A0AVK6	_INSAPSS[Phospho (STY)]PIK_;_INSAPS[Phospho (STY)]SPIK_	_INS[Phospho (STY): 0.9%]APS[Phospho (STY): 0.9%]S[Phospho (STY): 98.3%]PIK_;_INS[Phospho (STY): 0%]APS[Phospho (STY): 0%]S[Phospho (STY): 100%]PIK_;_INS[Phospho (STY): 0%]APS[Phospho (STY): 1.3%]S[Phospho (STY): 98.7%]PIK_;_INS[Phospho (STY): 0%]APS[Phospho (STY): 0.1%]S[Phospho (STY): 99.9%]PIK_;_INS[Phospho (STY): 0%]APS[Phospho (STY): 1.2%]S[Phospho (STY): 98.8%]PIK_;_INS[Phospho (STY): 0.1%]…	_INSAPSS[Phospho (STY)]PIK_.2	E2F8_S417_M1
0.625662	0.963864	0.68356	0.55055	-1.50575	-1.28082	-0.0370668	7.92079e-05	E2F8	A0AVK6	_MLISAVS[Phospho (STY)]PEIR_;_M[Oxidation (M)]LIS[Phospho (STY)]AVSPEIR_	_MLIS[Phospho (STY): 0.1%]AVS[Phospho (STY): 99.9%]PEIR_;_MLIS[Phospho (STY): 26.9%]AVS[Phospho (STY): 73.1%]PEIR_;_MLIS[Phospho (STY): 2.2%]AVS[Phospho (STY): 97.8%]PEIR_;_MLIS[Phospho (STY): 0%]AVS[Phospho (STY): 100%]PEIR_;_MLIS[Phospho (STY): 4.2%]AVS[Phospho (STY): 95.8%]PEIR_;_MLIS[Phospho (STY): 31.8%]AVS[Phospho (STY): 68.2%]PEIR_;_MLIS[Phospho (STY): 0.7%]AVS[Phospho (STY): 99.3%]PEIR_;_…	_MLISAVS[Phospho (STY)]PEIR_.2;_M[Oxidation (M)]LISAVS[Phospho (STY)]PEIR_.2	E2F8_S71_M1
-1.45516	0.707935	0.87405	-1.41736	0.477015	0.248572	0.56494	0.000390059	UBA6	A0AVT1	_NLPIMSTAS[Phospho (STY)]VEIDDALYSR_;_NLPIMS[Phospho (STY)]TASVEIDDALYSR_;_NLPIMST[Phospho (STY)]ASVEIDDALYSR_;_NLPIMSTAS[Phospho (STY)]VEIDDALYSR_;_NLPIM[Oxidation (M)]STAS[Phospho (STY)]VEIDDALYSR_;_NLPIM[Oxidation (M)]ST[Phospho (STY)]ASVEIDDALYSR_;_NLPIM[Oxidation (M)]STAS[Phospho (STY)]VEIDDALYSR_	_NLPIMS[Phospho (STY): 12.5%]T[Phospho (STY): 31.8%]AS[Phospho (STY): 55.8%]VEIDDALY[Phospho (STY): 0%]S[Phospho (STY): 0%]R_;_NLPIMS[Phospho (STY): 0%]T[Phospho (STY): 2.2%]AS[Phospho (STY): 97.8%]VEIDDALY[Phospho (STY): 0%]S[Phospho (STY): 0%]R_;_NLPIMS[Phospho (STY): 4.3%]T[Phospho (STY): 35.3%]AS[Phospho (STY): 60.5%]VEIDDALY[Phospho (STY): 0%]S[Phospho (STY): 0%]R_;_NLPIMS[Phospho (STY): 0%]…	_NLPIMSTAS[Phospho (STY)]VEIDDALYSR_.2;_NLPIMSTAS[Phospho (STY)]VEIDDALYSR_.3;_NLPIM[Oxidation (M)]STAS[Phospho (STY)]VEIDDALYSR_.2;_NLPIM[Oxidation (M)]STAS[Phospho (STY)]VEIDDALYSR_.3	UBA6_S36_M1
0.707226	0.732971	0.851919	0.823331	-1.41577	-1.08445	-0.615227	7.72947e-05	ESYT2	A0FGR8	_SSSSLLAS[Phospho (STY)]PGHISVK_;_SSSSLLASPGHIS[Phospho (STY)]VK_	_S[Phospho (STY): 0%]S[Phospho (STY): 0%]S[Phospho (STY): 0%]S[Phospho (STY): 0%]LLAS[Phospho (STY): 80.1%]PGHIS[Phospho (STY): 19.9%]VK_;_S[Phospho (STY): 0%]S[Phospho (STY): 0%]S[Phospho (STY): 0%]S[Phospho (STY): 0%]LLAS[Phospho (STY): 100%]PGHIS[Phospho (STY): 0%]VK_;_S[Phospho (STY): 0%]S[Phospho (STY): 0%]S[Phospho (STY): 0%]S[Phospho (STY): 0%]LLAS[Phospho (STY): 99.7%]PGHIS[Phospho (STY):…	_SSSSLLAS[Phospho (STY)]PGHISVK_.2;_SSSSLLAS[Phospho (STY)]PGHISVK_.3	ESYT2_S743_M1
-0.00762878	0.894892	0.85907	1.13556	-0.833013	-1.45962	-0.589259	0.000436364	ESYT2	A0FGR8	_AQPPEAGPQGLHDLGRS[Phospho (STY)]SS[Phospho (STY)]SLLASPGHISVK_;_AQPPEAGPQGLHDLGRSSS[Phospho (STY)]S[Phospho (STY)]LLASPGHISVK_;_AQPPEAGPQGLHDLGRS[Phospho (STY)]SSS[Phospho (STY)]LLASPGHISVK_;_AQPPEAGPQGLHDLGRS[Phospho (STY)]SS[Phospho (STY)]SLLASPGHISVK_;_AQPPEAGPQGLHDLGRSSS[Phospho (STY)]S[Phospho (STY)]LLASPGHISVK_;_AQPPEAGPQGLHDLGRS[Phospho (STY)]SS[Phospho (STY)]SLLASPGHISVK_;_AQPPEAGPQGLHDL…	_AQPPEAGPQGLHDLGRS[Phospho (STY): 0%]S[Phospho (STY): 0%]S[Phospho (STY): 0%]S[Phospho (STY): 0%]LLAS[Phospho (STY): 100%]PGHIS[Phospho (STY): 100%]VK_;_AQPPEAGPQGLHDLGRS[Phospho (STY): 11.7%]S[Phospho (STY): 13.2%]S[Phospho (STY): 13.4%]S[Phospho (STY): 14.9%]LLAS[Phospho (STY): 73.4%]PGHIS[Phospho (STY): 73.4%]VK_;_AQPPEAGPQGLHDLGRS[Phospho (STY): 9.1%]S[Phospho (STY): 9.1%]S[Phospho (STY): 12%…	_AQPPEAGPQGLHDLGRSSSSLLAS[Phospho (STY)]PGHIS[Phospho (STY)]VK_.3;_AQPPEAGPQGLHDLGRSSSS[Phospho (STY)]LLAS[Phospho (STY)]PGHISVK_.3;_AQPPEAGPQGLHDLGRSSS[Phospho (STY)]SLLAS[Phospho (STY)]PGHISVK_.3;_SSSSLLAS[Phospho (STY)]PGHIS[Phospho (STY)]VK_.2;_SSSSLLAS[Phospho (STY)]PGHIS[Phospho (STY)]VK_.3;_SSSS[Phospho (STY)]LLAS[Phospho (STY)]PGHISVK_.2;_SSS[Phospho (STY)]SLLAS[Phospho (STY)]PGHISVK_.2	ESYT2_S743_M2
1.05085	0.356496	1.12553	0.440175	-0.780873	-1.48045	-0.711728	0.00050349	ESYT2	A0FGR8	_AQPPEAGPQGLHDLGRS[Phospho (STY)]SS[Phospho (STY)]SLLASPGHISVK_;_AQPPEAGPQGLHDLGRSSS[Phospho (STY)]S[Phospho (STY)]LLASPGHISVK_;_SSS[Phospho (STY)]S[Phospho (STY)]LLASPGHISVK_;_S[Phospho (STY)]SS[Phospho (STY)]SLLASPGHISVK_;_SSS[Phospho (STY)]SLLAS[Phospho (STY)]PGHISVK_;_S[Phospho (STY)]SSSLLAS[Phospho (STY)]PGHISVK_;_S[Phospho (STY)]SSS[Phospho (STY)]LLASPGHISVK_;_SSSS[Phospho (STY)]LLAS[Phosph…	_AQPPEAGPQGLHDLGRS[Phospho (STY): 0%]S[Phospho (STY): 0%]S[Phospho (STY): 0%]S[Phospho (STY): 0%]LLAS[Phospho (STY): 100%]PGHIS[Phospho (STY): 100%]VK_;_AQPPEAGPQGLHDLGRS[Phospho (STY): 11.7%]S[Phospho (STY): 13.2%]S[Phospho (STY): 13.4%]S[Phospho (STY): 14.9%]LLAS[Phospho (STY): 73.4%]PGHIS[Phospho (STY): 73.4%]VK_;_AQPPEAGPQGLHDLGRS[Phospho (STY): 9.1%]S[Phospho (STY): 9.1%]S[Phospho (STY): 12%…	_AQPPEAGPQGLHDLGRSSSSLLAS[Phospho (STY)]PGHIS[Phospho (STY)]VK_.3;_SSSSLLAS[Phospho (STY)]PGHIS[Phospho (STY)]VK_.2;_SSSSLLAS[Phospho (STY)]PGHIS[Phospho (STY)]VK_.3;_SSSS[Phospho (STY)]LLASPGHIS[Phospho (STY)]VK_.2;_SSS[Phospho (STY)]SLLASPGHIS[Phospho (STY)]VK_.2;_SSS[Phospho (STY)]SLLASPGHIS[Phospho (STY)]VK_.3	ESYT2_S748_M2
-0.32558	-0.461799	-1.43228	-0.654937	0.549137	0.850542	1.47492	0.000145717	ESYT3	A0FGR9	_SPATIFLTVPGPHS[Phospho (STY)]PGPIK_;_S[Phospho (STY)]PATIFLTVPGPHSPGPIK_;_SPAT[Phospho (STY)]IFLTVPGPHSPGPIK_;_S[Phospho (STY)]PATIFLTVPGPHSPGPIK_;_SPATIFLTVPGPHS[Phospho (STY)]PGPIK_	_S[Phospho (STY): 0.1%]PAT[Phospho (STY): 0.1%]IFLT[Phospho (STY): 0.1%]VPGPHS[Phospho (STY): 99.8%]PGPIK_;_S[Phospho (STY): 3.5%]PAT[Phospho (STY): 3.5%]IFLT[Phospho (STY): 3.5%]VPGPHS[Phospho (STY): 89.5%]PGPIK_;_S[Phospho (STY): 6%]PAT[Phospho (STY): 28.8%]IFLT[Phospho (STY): 9%]VPGPHS[Phospho (STY): 56.2%]PGPIK_;_S[Phospho (STY): 0.1%]PAT[Phospho (STY): 0.1%]IFLT[Phospho (STY): 0.1%]VPGPHS[Ph…	_SPATIFLTVPGPHS[Phospho (STY)]PGPIK_.2;_SPATIFLTVPGPHS[Phospho (STY)]PGPIK_.3	ESYT3_S697_M1
-0.48699	-1.51217	-0.836495	0.124303	0.918902	0.502404	1.29005	0.000337363	SHTN1	A0MZ66	_S[Phospho (STY)]MPVLGSVSSVTK_;_S[Phospho (STY)]M[Oxidation (M)]PVLGSVSSVTK_	_S[Phospho (STY): 100%]MPVLGS[Phospho (STY): 0%]VS[Phospho (STY): 0%]S[Phospho (STY): 0%]VT[Phospho (STY): 0%]K_;_S[Phospho (STY): 99.4%]MPVLGS[Phospho (STY): 0.5%]VS[Phospho (STY): 0%]S[Phospho (STY): 0%]VT[Phospho (STY): 0%]K_;_S[Phospho (STY): 99.2%]MPVLGS[Phospho (STY): 0.1%]VS[Phospho (STY): 0.2%]S[Phospho (STY): 0.5%]VT[Phospho (STY): 0.1%]K_;_S[Phospho (STY): 93.1%]MPVLGS[Phospho (STY): 0%…	_S[Phospho (STY)]MPVLGSVSSVTK_.2;_S[Phospho (STY)]M[Oxidation (M)]PVLGSVSSVTK_.2	SHTN1_S506_M1
0.164053	0.968243	1.01252	0.870728	-1.36848	-0.931012	-0.716051	0.00173672	ARHGAP10	A1A4S6	_TPPDTT[Phospho (STY)]FPEPTC[Carbamidomethyl (C)]LSASPPNAPPR_;_T[Phospho (STY)]PPDTTFPEPTC[Carbamidomethyl (C)]LSASPPNAPPR_;_TPPDTTFPEPTC[Carbamidomethyl (C)]LS[Phospho (STY)]ASPPNAPPR_;_TPPDTTFPEPT[Phospho (STY)]C[Carbamidomethyl (C)]LSASPPNAPPR_;_TPPDT[Phospho (STY)]TFPEPTC[Carbamidomethyl (C)]LSASPPNAPPR_;_TPPDTTFPEPTC[Carbamidomethyl (C)]LSAS[Phospho (STY)]PPNAPPR_	_T[Phospho (STY): 0%]PPDT[Phospho (STY): 0%]T[Phospho (STY): 0%]FPEPT[Phospho (STY): 0%]C[Carbamidomethyl (C): 100%]LS[Phospho (STY): 0%]AS[Phospho (STY): 100%]PPNAPPR_;_T[Phospho (STY): 0%]PPDT[Phospho (STY): 0%]T[Phospho (STY): 0%]FPEPT[Phospho (STY): 0%]C[Carbamidomethyl (C): 100%]LS[Phospho (STY): 0.1%]AS[Phospho (STY): 99.9%]PPNAPPR_;_T[Phospho (STY): 0%]PPDT[Phospho (STY): 0%]T[Phospho (STY…	_TPPDTTFPEPTC[Carbamidomethyl (C)]LSAS[Phospho (STY)]PPNAPPR_.3	ARHGAP10_S591_M1
-0.815631	-0.50467	-1.37652	-0.325441	1.15895	0.942286	0.921021	0.00115198	CCDC64B	A1A5D9	_RTS[Phospho (STY)]LSPAEILEEK_;_RT[Phospho (STY)]SLSPAEILEEK_;_RTSLS[Phospho (STY)]PAEILEEK_;_RTS[Phospho (STY)]LSPAEILEEK_	_RT[Phospho (STY): 0.1%]S[Phospho (STY): 99.9%]LS[Phospho (STY): 0%]PAEILEEK_;_RT[Phospho (STY): 0.1%]S[Phospho (STY): 99.8%]LS[Phospho (STY): 0.1%]PAEILEEK_;_RT[Phospho (STY): 2.6%]S[Phospho (STY): 90.8%]LS[Phospho (STY): 6.7%]PAEILEEK_;_RT[Phospho (STY): 5.8%]S[Phospho (STY): 88.4%]LS[Phospho (STY): 5.8%]PAEILEEK_;_RT[Phospho (STY): 6.1%]S[Phospho (STY): 88.6%]LS[Phospho (STY): 5.3%]PAEILEEK_;_…	_RTS[Phospho (STY)]LSPAEILEEK_.2;_RTS[Phospho (STY)]LSPAEILEEK_.3	CCDC64B_S349_M1
-1.35291	-0.50315	-0.691197	-0.402475	1.2991	1.16206	0.488571	4.93827e-05	CCDC64B	A1A5D9	_RDS[Phospho (STY)]FLGGGPGPEEPEDLALQLQQK_	_RDS[Phospho (STY): 100%]FLGGGPGPEEPEDLALQLQQK_	_RDS[Phospho (STY)]FLGGGPGPEEPEDLALQLQQK_.3	CCDC64B_S36_M1
-1.68217	0.34552	0.3861	1.10992	0.982174	-0.406939	-0.734603	0.000717879	C1orf226	A1L170	_RASS[Phospho (STY)]PS[Phospho (STY)]LIER_;_RAS[Phospho (STY)]S[Phospho (STY)]PSLIER_;_RAS[Phospho (STY)]SPS[Phospho (STY)]LIER_;_RAS[Phospho (STY)]S[Phospho (STY)]PSLIER_;_RASS[Phospho (STY)]PS[Phospho (STY)]LIER_;_RAS[Phospho (STY)]SPS[Phospho (STY)]LIER_	_RAS[Phospho (STY): 70.8%]S[Phospho (STY): 58.4%]PS[Phospho (STY): 70.8%]LIER_;_RAS[Phospho (STY): 77.8%]S[Phospho (STY): 23%]PS[Phospho (STY): 99.1%]LIER_;_RAS[Phospho (STY): 75%]S[Phospho (STY): 34.7%]PS[Phospho (STY): 90.2%]LIER_;_RAS[Phospho (STY): 77.3%]S[Phospho (STY): 25.1%]PS[Phospho (STY): 97.6%]LIER_;_RAS[Phospho (STY): 99.7%]S[Phospho (STY): 2.4%]PS[Phospho (STY): 98%]LIER_;_RAS[Phosph…	_RAS[Phospho (STY)]SPS[Phospho (STY)]LIER_.2;_RAS[Phospho (STY)]S[Phospho (STY)]PSLIER_.2	C1orf226_S222_M2
1.152	-1.2788	-1.46434	-0.00444911	0.704218	0.451791	0.439581	0.0189196	ABCC1	P33527	_QLSS[Phospho (STY)]SSS[Phospho (STY)]YSGDISR_;_QLSS[Phospho (STY)]S[Phospho (STY)]SSYSGDISR_;_QLSSS[Phospho (STY)]S[Phospho (STY)]SYSGDISR_;_QLS[Phospho (STY)]SSSS[Phospho (STY)]YSGDISR_;_QLS[Phospho (STY)]S[Phospho (STY)]SSSYSGDISR_;_QLS[Phospho (STY)]SSS[Phospho (STY)]SYSGDISR_;_QLS[Phospho (STY)]SS[Phospho (STY)]SSYSGDISR_;_QLS[Phospho (STY)]SSSSYS[Phospho (STY)]GDISR_;_QLSSSS[Phospho (STY)]S…	_QLS[Phospho (STY): 5.5%]S[Phospho (STY): 5.9%]S[Phospho (STY): 0.5%]S[Phospho (STY): 0.1%]S[Phospho (STY): 20.6%]Y[Phospho (STY): 94%]S[Phospho (STY): 73.5%]GDIS[Phospho (STY): 0%]R_;_QLS[Phospho (STY): 7.9%]S[Phospho (STY): 8.9%]S[Phospho (STY): 1.1%]S[
0.118391	0.517724	0.350118	1.1666	0.0705934	-0.174266	-2.04916	0.00132943	C1orf226	A1L170	_ASS[Phospho (STY)]PSLIER_;_AS[Phospho (STY)]SPSLIER_;_ASSPS[Phospho (STY)]LIER_;_RASS[Phospho (STY)]PSLIER_;_RASSPS[Phospho (STY)]LIER_;_RAS[Phospho (STY)]SPSLIER_	_AS[Phospho (STY): 6.5%]S[Phospho (STY): 93.5%]PS[Phospho (STY): 0%]LIER_;_AS[Phospho (STY): 6.9%]S[Phospho (STY): 93.1%]PS[Phospho (STY): 0%]LIER_;_AS[Phospho (STY): 2.3%]S[Phospho (STY): 97.7%]PS[Phospho (STY): 0%]LIER_;_AS[Phospho (STY): 0.2%]S[Phospho (STY): 99.8%]PS[Phospho (STY): 0%]LIER_;_AS[Phospho (STY): 0%]S[Phospho (STY): 100%]PS[Phospho (STY): 0%]LIER_;_AS[Phospho (STY): 29.2%]S[Phosp…	_ASS[Phospho (STY)]PSLIER_.2;_RASS[Phospho (STY)]PSLIER_.2	C1orf226_S223_M1
-1.82401	0.346578	0.380511	0.985729	0.920351	-0.766522	-0.0426355	0.000709252	C1orf226	A1L170	_RAS[Phospho (STY)]S[Phospho (STY)]PSLIER_;_RASS[Phospho (STY)]PS[Phospho (STY)]LIER_;_RAS[Phospho (STY)]S[Phospho (STY)]PSLIER_;_RASS[Phospho (STY)]PS[Phospho (STY)]LIER_;_RAS[Phospho (STY)]SPS[Phospho (STY)]LIER_	_RAS[Phospho (STY): 52.1%]S[Phospho (STY): 73.9%]PS[Phospho (STY): 73.9%]LIER_;_RAS[Phospho (STY): 51.6%]S[Phospho (STY): 74.2%]PS[Phospho (STY): 74.2%]LIER_;_RAS[Phospho (STY): 63%]S[Phospho (STY): 68.5%]PS[Phospho (STY): 68.5%]LIER_;_RAS[Phospho (STY): 80.2%]S[Phospho (STY): 80.2%]PS[Phospho (STY): 39.7%]LIER_;_RAS[Phospho (STY): 66.7%]S[Phospho (STY): 66.7%]PS[Phospho (STY): 66.7%]LIER_;_RAS[P…	_RASS[Phospho (STY)]PS[Phospho (STY)]LIER_.2;_RAS[Phospho (STY)]S[Phospho (STY)]PSLIER_.2	C1orf226_S223_M2
-0.588893	-1.14906	-1.01309	-0.0602236	1.30623	1.23423	0.270795	0.014274	PLEKHG3	A1L390	_FVSS[Phospho (STY)]FS[Phospho (STY)]RRSSVAQEDSK_;_FVSSFSRRS[Phospho (STY)]S[Phospho (STY)]VAQEDSK_;_FVS[Phospho (STY)]SFS[Phospho (STY)]RRSSVAQEDSK_;_FVSSFS[Phospho (STY)]RRSS[Phospho (STY)]VAQEDSK_;_FVSS[Phospho (STY)]FSRRS[Phospho (STY)]SVAQEDSK_;_FVSS[Phospho (STY)]FSRRSS[Phospho (STY)]VAQEDSK_;_FVS[Phospho (STY)]SFSRRSS[Phospho (STY)]VAQEDSK_;_FVSSFSRRS[Phospho (STY)]S[Phospho (STY)]VAQEDSK_…	_FVS[Phospho (STY): 13.9%]S[Phospho (STY): 14.6%]FS[Phospho (STY): 3.4%]RRS[Phospho (STY): 2.3%]S[Phospho (STY): 83.2%]VAQEDS[Phospho (STY): 82.6%]K_;_FVS[Phospho (STY): 15.3%]S[Phospho (STY): 16.2%]FS[Phospho (STY): 3.7%]RRS[Phospho (STY): 2.5%]S[Phospho (STY): 81.5%]VAQEDS[Phospho (STY): 80.8%]K_;_FVS[Phospho (STY): 14%]S[Phospho (STY): 14.8%]FS[Phospho (STY): 3.4%]RRS[Phospho (STY): 2.3%]S[Pho…	_FVSSFSRRSS[Phospho (STY)]VAQEDS[Phospho (STY)]K_.2;_FVSSFSRRSS[Phospho (STY)]VAQEDS[Phospho (STY)]K_.3;_FVSSFSRRS[Phospho (STY)]S[Phospho (STY)]VAQEDSK_.2;_FVSSFSRRS[Phospho (STY)]S[Phospho (STY)]VAQEDSK_.3	PLEKHG3_S618_M2
-0.256148	-0.604604	-1.52411	-0.517424	0.943336	1.27067	0.688282	0.00650627	PLEKHG3	A1L390	_SSSVLS[Phospho (STY)]LEGS[Phospho (STY)]EK_;_SSSVLS[Phospho (STY)]LEGS[Phospho (STY)]EK_;_S[Phospho (STY)]SSVLSLEGS[Phospho (STY)]EK_;_SSS[Phospho (STY)]VLS[Phospho (STY)]LEGSEK_;_S[Phospho (STY)]SSVLS[Phospho (STY)]LEGSEK_;_S[Phospho (STY)]SSVLS[Phospho (STY)]LEGSEK_;_S[Phospho (STY)]SSVLSLEGS[Phospho (STY)]EK_	_S[Phospho (STY): 0%]S[Phospho (STY): 0.8%]S[Phospho (STY): 10.7%]VLS[Phospho (STY): 90.5%]LEGS[Phospho (STY): 98%]EK_;_S[Phospho (STY): 0.1%]S[Phospho (STY): 2.5%]S[Phospho (STY): 51.6%]VLS[Phospho (STY): 91.6%]LEGS[Phospho (STY): 54.2%]EK_;_S[Phospho (STY): 0%]S[Phospho (STY): 0.6%]S[Phospho (STY): 10.5%]VLS[Phospho (STY): 89.1%]LEGS[Phospho (STY): 99.9%]EK_;_S[Phospho (STY): 0%]S[Phospho (STY)…	_SSSVLS[Phospho (STY)]LEGS[Phospho (STY)]EK_.2;_SSS[Phospho (STY)]VLS[Phospho (STY)]LEGSEK_.2;_S[Phospho (STY)]SSVLS[Phospho (STY)]LEGSEK_.2	PLEKHG3_S643_M2
0.0187137	-0.159521	-1.57899	-0.9873	0.704334	1.04929	0.953473	8.2535e-05	PLEKHG3	A1L390	_RESLS[Phospho (STY)]YIPK_;_RES[Phospho (STY)]LSYIPK_;_RRES[Phospho (STY)]LSYIPK_;_RRESLS[Phospho (STY)]YIPK_	_RES[Phospho (STY): 91.4%]LS[Phospho (STY): 8.3%]Y[Phospho (STY): 0.4%]IPK_;_RES[Phospho (STY): 99.3%]LS[Phospho (STY): 0.6%]Y[Phospho (STY): 0.1%]IPK_;_RES[Phospho (STY): 99.4%]LS[Phospho (STY): 0.6%]Y[Phospho (STY): 0.1%]IPK_;_RES[Phospho (STY): 98.5%]LS[Phospho (STY): 0.8%]Y[Phospho (STY): 0.8%]IPK_;_RES[Phospho (STY): 89.6%]LS[Phospho (STY): 5.2%]Y[Phospho (STY): 5.2%]IPK_;_RES[Phospho (STY):…	_RES[Phospho (STY)]LSYIPK_.2;_RRES[Phospho (STY)]LSYIPK_.2	PLEKHG3_S741_M1
1.7872	0.22321	0.569978	-1.01999	-0.836071	-0.825567	0.101242	0.000860913	PLEKHG3	A1L390	_GPLS[Phospho (STY)]PFNSR_	_GPLS[Phospho (STY): 100%]PFNS[Phospho (STY): 0%]R_	_GPLS[Phospho (STY)]PFNSR_.2	PLEKHG3_S76_M1
0.267896	1.25506	1.0411	-0.543728	-1.68827	0.018516	-0.35058	0.00426102	PLEKHG3	A1L390	_IWEGMES[Phospho (STY)]SGGSPGK_;_IWEGMESSGGS[Phospho (STY)]PGK_	_IWEGMES[Phospho (STY): 1.4%]S[Phospho (STY): 1.4%]GGS[Phospho (STY): 97.1%]PGK_;_IWEGMES[Phospho (STY): 0%]S[Phospho (STY): 0%]GGS[Phospho (STY): 100%]PGK_;_IWEGMES[Phospho (STY): 0.1%]S[Phospho (STY): 0.1%]GGS[Phospho (STY): 99.8%]PGK_;_IWEGMES[Phospho (STY): 0%]S[Phospho (STY): 0%]GGS[Phospho (STY): 99.9%]PGK_;_IWEGMES[Phospho (STY): 0.4%]S[Phospho (STY): 0.4%]GGS[Phospho (STY): 99.2%]PGK_;_IW…	_IWEGMESSGGS[Phospho (STY)]PGK_.2	PLEKHG3_S827_M1
0.450819	0.458428	1.76348	-0.810125	-1.07915	0.0260025	-0.809454	0.00261304	SH3PXD2B	A1X283	_NSGEPLPPKPGPGS[Phospho (STY)]PSHPGALDLDGVSR_;_NS[Phospho (STY)]GEPLPPKPGPGSPSHPGALDLDGVSR_;_NSGEPLPPKPGPGSPS[Phospho (STY)]HPGALDLDGVSR_;_NSGEPLPPKPGPGSPSHPGALDLDGVS[Phospho (STY)]R_;_NSGEPLPPKPGPGSPS[Phospho (STY)]HPGALDLDGVSR_;_NS[Phospho (STY)]GEPLPPKPGPGSPSHPGALDLDGVSR_;_PGPGS[Phospho (STY)]PSHPGALDLDGVSR_;_PGPGSPS[Phospho (STY)]HPGALDLDGVSR_;_PGPGSPS[Phospho (STY)]HPGALDLDGVSR_;_PGPGS[Phosp…	_NS[Phospho (STY): 0%]GEPLPPKPGPGS[Phospho (STY): 95%]PS[Phospho (STY): 5%]HPGALDLDGVS[Phospho (STY): 0%]R_;_NS[Phospho (STY): 0%]GEPLPPKPGPGS[Phospho (STY): 73.3%]PS[Phospho (STY): 26.7%]HPGALDLDGVS[Phospho (STY): 0%]R_;_NS[Phospho (STY): 0%]GEPLPPKPGPGS[Phospho (STY): 72.8%]PS[Phospho (STY): 27.2%]HPGALDLDGVS[Phospho (STY): 0%]R_;_NS[Phospho (STY): 0%]GEPLPPKPGPGS[Phospho (STY): 92.6%]PS[Phosph…	_NSGEPLPPKPGPGS[Phospho (STY)]PSHPGALDLDGVSR_.3;_NSGEPLPPKPGPGS[Phospho (STY)]PSHPGALDLDGVSR_.4;_PGPGS[Phospho (STY)]PSHPGALDLDGVSR_.2;_PGPGS[Phospho (STY)]PSHPGALDLDGVSR_.3	SH3PXD2B_S291_M1
-0.371609	0.252066	-0.0362667	1.24916	-1.28067	-1.0419	1.22922	0.00131113	CXorf23	A2AJT9	_LPDVKPS[Phospho (STY)]PINLR_	_LPDVKPS[Phospho (STY): 100%]PINLR_	_LPDVKPS[Phospho (STY)]PINLR_.2	CXorf23_S402_M1
1.20694	0.615859	0.778959	0.432868	-1.26647	-1.20245	-0.565713	0.000156156	KIAA1467	A2RU67	_SPLGEAPEPDS[Phospho (STY)]DAEVAEAAK_;_S[Phospho (STY)]PLGEAPEPDSDAEVAEAAK_;_S[Phospho (STY)]PLGEAPEPDSDAEVAEAAK_;_SPLGEAPEPDS[Phospho (STY)]DAEVAEAAK_	_S[Phospho (STY): 0%]PLGEAPEPDS[Phospho (STY): 100%]DAEVAEAAK_;_S[Phospho (STY): 11.2%]PLGEAPEPDS[Phospho (STY): 88.8%]DAEVAEAAK_;_S[Phospho (STY): 0%]PLGEAPEPDS[Phospho (STY): 100%]DAEVAEAAK_;_S[Phospho (STY): 0.2%]PLGEAPEPDS[Phospho (STY): 99.8%]DAEVAEAAK_;_S[Phospho (STY): 18.1%]PLGEAPEPDS[Phospho (STY): 81.9%]DAEVAEAAK_;_S[Phospho (STY): 0.8%]PLGEAPEPDS[Phospho (STY): 99.2%]DAEVAEAAK_;_S[Phos…	_SPLGEAPEPDS[Phospho (STY)]DAEVAEAAK_.2;_SPLGEAPEPDS[Phospho (STY)]DAEVAEAAK_.3	KIAA1467_S62_M1
0.550273	0.930738	1.38191	-0.618204	0.00861671	-1.13779	-1.11555	0.034727	SBNO1	A3KN83	_LYSLLGIDLTAPSNNS[Phospho (STY)]S[Phospho (STY)]PRDSPC[Carbamidomethyl (C)]K_;_LYSLLGIDLTAPS[Phospho (STY)]NNSSPRDS[Phospho (STY)]PC[Carbamidomethyl (C)]K_;_LYS[Phospho (STY)]LLGIDLTAPSNNSSPRDS[Phospho (STY)]PC[Carbamidomethyl (C)]K_;_LYSLLGIDLTAPSNNSS[Phospho (STY)]PRDS[Phospho (STY)]PC[Carbamidomethyl (C)]K_;_LYS[Phospho (STY)]LLGIDLTAPSNNSSPRDS[Phospho (STY)]PC[Carbamidomethyl (C)]K_;_LYSLLGID…	_LY[Phospho (STY): 100%]S[Phospho (STY): 0%]LLGIDLT[Phospho (STY): 1.6%]APS[Phospho (STY): 98.4%]NNS[Phospho (STY): 0%]S[Phospho (STY): 0%]PRDS[Phospho (STY): 0%]PC[Carbamidomethyl (C): 100%]K_;_LY[Phospho (STY): 100%]S[Phospho (STY): 0.6%]LLGIDLT[Phospho (STY): 3%]APS[Phospho (STY): 96.4%]NNS[Phospho (STY): 0%]S[Phospho (STY): 0%]PRDS[Phospho (STY): 0%]PC[Carbamidomethyl (C): 100%]K_;_LY[Phospho…	_LY[Phospho (STY)]SLLGIDLTAPS[Phospho (STY)]NNSSPRDSPC[Carbamidomethyl (C)]K_.3;_LY[Phospho (STY)]SLLGIDLT[Phospho (STY)]APSNNSSPRDSPC[Carbamidomethyl (C)]K_.3;_LY[Phospho (STY)]S[Phospho (STY)]LLGIDLTAPSNNSSPRDSPC[Carbamidomethyl (C)]K_.3	SBNO1_Y678_M2
-1.03156	-1.03645	-1.12215	0.61683	0.878353	0.931014	0.76397	5.19481e-05	ANKRD33B	A6NCL7	_KAS[Phospho (STY)]LLPLQR_	_KAS[Phospho (STY): 100%]LLPLQR_	_KAS[Phospho (STY)]LLPLQR_.2	ANKRD33B_S405_M1
-1.98604	-0.254713	-0.201834	0.149353	0.845461	1.01104	0.436725	0.000427113	FAM83G	A6ND36	_[Acetyl (Protein N-term)]AFS[Phospho (STY)]QVQC[Carbamidomethyl (C)]LDDNHVNWR_;_A[Acetyl (Protein N-term)]FS[Phospho (STY)]QVQC[Carbamidomethyl (C)]LDDNHVNWR_	_AFS[Phospho (STY): 100%]QVQC[Carbamidomethyl (C): 100%]LDDNHVNWR_	_AFS[Phospho (STY)]QVQC[Carbamidomethyl (C)]LDDNHVNWR_.2;_AFS[Phospho (STY)]QVQC[Carbamidomethyl (C)]LDDNHVNWR_.3	FAM83G_S4_M1
-1.97248	0.315867	0.0190454	-0.57271	0.616133	0.921468	0.672672	0.000726285	PALM3	A6NDB9	_PSGRPS[Phospho (STY)]WR_	_PS[Phospho (STY): 1.2%]GRPS[Phospho (STY): 98.8%]WR_;_PS[Phospho (STY): 11.5%]GRPS[Phospho (STY): 88.5%]WR_;_PS[Phospho (STY): 0%]GRPS[Phospho (STY): 100%]WR_;_PS[Phospho (STY): 0.4%]GRPS[Phospho (STY): 99.6%]WR_;_PS[Phospho (STY): 0.1%]GRPS[Phospho (STY): 99.9%]WR_;_PS[Phospho (STY): 0.3%]GRPS[Phospho (STY): 99.7%]WR_	_PSGRPS[Phospho (STY)]WR_.2	PALM3_S114_M1
-1.41443	-0.569855	-0.493213	-0.555146	1.20394	0.943289	0.885408	0.000158401	PALM3	A6NDB9	_QGHRPLS[Phospho (STY)]QSIVEAGSVGQTDLNK_;_QGHRPLSQS[Phospho (STY)]IVEAGSVGQTDLNK_;_RQGHRPLS[Phospho (STY)]QSIVEAGSVGQTDLNK_	_QGHRPLS[Phospho (STY): 99.4%]QS[Phospho (STY): 0.6%]IVEAGS[Phospho (STY): 0%]VGQT[Phospho (STY): 0%]DLNK_;_QGHRPLS[Phospho (STY): 99.5%]QS[Phospho (STY): 0.5%]IVEAGS[Phospho (STY): 0%]VGQT[Phospho (STY): 0%]DLNK_;_QGHRPLS[Phospho (STY): 98.3%]QS[Phospho (STY): 1.7%]IVEAGS[Phospho (STY): 0%]VGQT[Phospho (STY): 0%]DLNK_;_QGHRPLS[Phospho (STY): 97%]QS[Phospho (STY): 3%]IVEAGS[Phospho (STY): 0%]VGQT…	_QGHRPLS[Phospho (STY)]QSIVEAGSVGQTDLNK_.3;_RQGHRPLS[Phospho (STY)]QSIVEAGSVGQTDLNK_.4	PALM3_S124_M1
-1.23064	-0.643101	-0.79995	-0.429592	1.19032	0.97786	0.935104	4.7619e-05	PALM3	A6NDB9	_RAS[Phospho (STY)]LPAGLVGTPPESPSEPREDVLGFLPGPR_;_RASLPAGLVGT[Phospho (STY)]PPESPSEPREDVLGFLPGPR_;_RASLPAGLVGTPPES[Phospho (STY)]PSEPREDVLGFLPGPR_;_RAS[Phospho (STY)]LPAGLVGTPPESPSEPREDVLGFLPGPR_;_RASLPAGLVGT[Phospho (STY)]PPESPSEPREDVLGFLPGPR_;_RAS[Phospho (STY)]LPAGLVGTPPESPSEPR_;_RAS[Phospho (STY)]LPAGLVGTPPESPSEPR_;_RASLPAGLVGT[Phospho (STY)]PPESPSEPR_	_RAS[Phospho (STY): 25%]LPAGLVGT[Phospho (STY): 25%]PPES[Phospho (STY): 25%]PS[Phospho (STY): 25%]EPREDVLGFLPGPR_;_RAS[Phospho (STY): 56.8%]LPAGLVGT[Phospho (STY): 14.4%]PPES[Phospho (STY): 14.4%]PS[Phospho (STY): 14.4%]EPREDVLGFLPGPR_;_RAS[Phospho (STY): 50.3%]LPAGLVGT[Phospho (STY): 16.6%]PPES[Phospho (STY): 16.6%]PS[Phospho (STY): 16.6%]EPREDVLGFLPGPR_;_RAS[Phospho (STY): 98.9%]LPAGLVGT[Phosph…	_RAS[Phospho (STY)]LPAGLVGTPPESPSEPREDVLGFLPGPR_.3;_RAS[Phospho (STY)]LPAGLVGTPPESPSEPREDVLGFLPGPR_.4;_RAS[Phospho (STY)]LPAGLVGTPPESPSEPR_.2;_RAS[Phospho (STY)]LPAGLVGTPPESPSEPR_.3	PALM3_S143_M1
-1.37587	-0.496196	-0.475781	-0.669385	1.21438	1.10935	0.693512	0.000131148	PALM3	A6NDB9	_RAS[Phospho (STY)]LPAGLVGT[Phospho (STY)]PPES[Phospho (STY)]PSEPREDVLGFLPGPR_;_RAS[Phospho (STY)]LPAGLVGT[Phospho (STY)]PPESPS[Phospho (STY)]EPREDVLGFLPGPR_;_RAS[Phospho (STY)]LPAGLVGT[Phospho (STY)]PPESPS[Phospho (STY)]EPREDVLGFLPGPR_;_RAS[Phospho (STY)]LPAGLVGT[Phospho (STY)]PPES[Phospho (STY)]PSEPREDVLGFLPGPR_	_RAS[Phospho (STY): 97.6%]LPAGLVGT[Phospho (STY): 97.6%]PPES[Phospho (STY): 14.2%]PS[Phospho (STY): 90.6%]EPREDVLGFLPGPR_;_RAS[Phospho (STY): 100%]LPAGLVGT[Phospho (STY): 100%]PPES[Phospho (STY): 0.1%]PS[Phospho (STY): 99.9%]EPREDVLGFLPGPR_;_RAS[Phospho (STY): 78.5%]LPAGLVGT[Phospho (STY): 78.5%]PPES[Phospho (STY): 64.5%]PS[Phospho (STY): 78.5%]EPREDVLGFLPGPR_;_RAS[Phospho (STY): 77.8%]LPAGLVGT[P…	_RAS[Phospho (STY)]LPAGLVGT[Phospho (STY)]PPESPS[Phospho (STY)]EPREDVLGFLPGPR_.4;_RAS[Phospho (STY)]LPAGLVGT[Phospho (STY)]PPES[Phospho (STY)]PSEPREDVLGFLPGPR_.4	PALM3_S143_M3
-1.61004	-0.441389	-0.454456	-0.395319	1.08986	1.01017	0.801172	0	PALM3	A6NDB9	_AS[Phospho (STY)]LPAGLVGTPPES[Phospho (STY)]PSEPREDVLGFLPGPR_;_ASLPAGLVGT[Phospho (STY)]PPES[Phospho (STY)]PSEPREDVLGFLPGPR_;_ASLPAGLVGT[Phospho (STY)]PPESPS[Phospho (STY)]EPREDVLGFLPGPR_;_RASLPAGLVGT[Phospho (STY)]PPES[Phospho (STY)]PSEPREDVLGFLPGPR_;_RASLPAGLVGT[Phospho (STY)]PPESPS[Phospho (STY)]EPREDVLGFLPGPR_;_RAS[Phospho (STY)]LPAGLVGT[Phospho (STY)]PPESPSEPREDVLGFLPGPR_;_RAS[Phospho (STY)…	_AS[Phospho (STY): 0.4%]LPAGLVGT[Phospho (STY): 96.2%]PPES[Phospho (STY): 89.5%]PS[Phospho (STY): 13.9%]EPREDVLGFLPGPR_;_AS[Phospho (STY): 1.1%]LPAGLVGT[Phospho (STY): 90.2%]PPES[Phospho (STY): 85.3%]PS[Phospho (STY): 23.4%]EPREDVLGFLPGPR_;_AS[Phospho (STY): 0.3%]LPAGLVGT[Phospho (STY): 99.7%]PPES[Phospho (STY): 93.2%]PS[Phospho (STY): 6.8%]EPREDVLGFLPGPR_;_AS[Phospho (STY): 0.5%]LPAGLVGT[Phospho…	_ASLPAGLVGT[Phospho (STY)]PPES[Phospho (STY)]PSEPREDVLGFLPGPR_.3;_RASLPAGLVGT[Phospho (STY)]PPES[Phospho (STY)]PSEPREDVLGFLPGPR_.4;_RAS[Phospho (STY)]LPAGLVGTPPES[Phospho (STY)]PSEPREDVLGFLPGPR_.4	PALM3_S155_M2
-0.705803	-0.750766	-0.935821	-0.786067	1.23495	1.0959	0.847613	5.46875e-05	PALM3	A6NDB9	_QVPGAAGDSS[Phospho (STY)]EANGPC[Carbamidomethyl (C)]PSPIPTPEQGLSQR_;_QVPGAAGDSSEANGPC[Carbamidomethyl (C)]PS[Phospho (STY)]PIPTPEQGLSQR_;_QVPGAAGDS[Phospho (STY)]SEANGPC[Carbamidomethyl (C)]PSPIPTPEQGLSQR_;_QVPGAAGDSSEANGPC[Carbamidomethyl (C)]PSPIPT[Phospho (STY)]PEQGLSQR_	_QVPGAAGDS[Phospho (STY): 0%]S[Phospho (STY): 0%]EANGPC[Carbamidomethyl (C): 100%]PS[Phospho (STY): 100%]PIPT[Phospho (STY): 0%]PEQGLS[Phospho (STY): 0%]QR_;_QVPGAAGDS[Phospho (STY): 0%]S[Phospho (STY): 0%]EANGPC[Carbamidomethyl (C): 100%]PS[Phospho (STY): 99.9%]PIPT[Phospho (STY): 0.1%]PEQGLS[Phospho (STY): 0%]QR_;_QVPGAAGDS[Phospho (STY): 0%]S[Phospho (STY): 0%]EANGPC[Carbamidomethyl (C): 100%]…	_QVPGAAGDSSEANGPC[Carbamidomethyl (C)]PS[Phospho (STY)]PIPTPEQGLSQR_.3	PALM3_S189_M1
-2.20046	0.187194	0.178075	0.359001	0.764866	0.604976	0.106352	3.86473e-05	PALM3	A6NDB9	_GAGS[Phospho (STY)]LELPAWVK_	_GAGS[Phospho (STY): 100%]LELPAWVK_	_GAGS[Phospho (STY)]LELPAWVK_.2	PALM3_S260_M1
-1.79603	-0.194203	-0.311306	-0.215309	1.08953	1.15388	0.273439	4.32432e-05	PALM3	A6NDB9	_PGTGRDEAEMS[Phospho (STY)]PVVERK_;_PGTGRDEAEMS[Phospho (STY)]PVVER_;_PGTGRDEAEM[Oxidation (M)]S[Phospho (STY)]PVVERK_;_PGT[Phospho (STY)]GRDEAEM[Oxidation (M)]SPVVERK_;_PGTGRDEAEM[Oxidation (M)]S[Phospho (STY)]PVVERK_;_PGTGRDEAEM[Oxidation (M)]S[Phospho (STY)]PVVER_	_PGT[Phospho (STY): 0%]GRDEAEMS[Phospho (STY): 100%]PVVERK_;_PGT[Phospho (STY): 0%]GRDEAEMS[Phospho (STY): 100%]PVVER_;_PGT[Phospho (STY): 39.8%]GRDEAEMS[Phospho (STY): 60.2%]PVVER_;_PGT[Phospho (STY): 2.1%]GRDEAEMS[Phospho (STY): 97.9%]PVVER_;_PGT[Phospho (STY): 0%]GRDEAEMS[Phospho (STY): 100%]PVVER_;_PGT[Phospho (STY): 0%]GRDEAEM[Oxidation (M): 100%]S[Phospho (STY): 100%]PVVERK_;_PGT[Phospho (S…	_PGTGRDEAEMS[Phospho (STY)]PVVERK_.2;_PGTGRDEAEMS[Phospho (STY)]PVVERK_.3;_PGTGRDEAEMS[Phospho (STY)]PVVER_.2;_PGTGRDEAEMS[Phospho (STY)]PVVER_.3;_PGTGRDEAEM[Oxidation (M)]S[Phospho (STY)]PVVERK_.2;_PGTGRDEAEM[Oxidation (M)]S[Phospho (STY)]PVVERK_.3;_PGTGRDEAEM[Oxidation (M)]S[Phospho (STY)]PVVER_.2;_PGTGRDEAEM[Oxidation (M)]S[Phospho (STY)]PVVER_.3	PALM3_S420_M1
-1.61008	-0.484771	-0.417417	-0.381501	1.09265	1.03653	0.764596	7.14286e-05	PALM3	A6NDB9	_AS[Phospho (STY)]LPAGLVGTPPES[Phospho (STY)]PSEPREDVLGFLPGPR_;_ASLPAGLVGT[Phospho (STY)]PPES[Phospho (STY)]PSEPREDVLGFLPGPR_;_ASLPAGLVGT[Phospho (STY)]PPESPS[Phospho (STY)]EPREDVLGFLPGPR_;_AS[Phospho (STY)]LPAGLVGTPPES[Phospho (STY)]PSEPREDVLGFLPGPR_;_ASLPAGLVGT[Phospho (STY)]PPES[Phospho (STY)]PSEPREDVLGFLPGPR_;_ASLPAGLVGT[Phospho (STY)]PPES[Phospho (STY)]PSEPREDVLGFLPGPR_;_AS[Phospho (STY)]LPA…	_AS[Phospho (STY): 8.2%]LPAGLVGT[Phospho (STY): 85.6%]PPES[Phospho (STY): 20.4%]PS[Phospho (STY): 85.8%]EPREDVLGFLPGPR_;_AS[Phospho (STY): 9%]LPAGLVGT[Phospho (STY): 84.8%]PPES[Phospho (STY): 19.7%]PS[Phospho (STY): 86.4%]EPREDVLGFLPGPR_;_AS[Phospho (STY): 0.1%]LPAGLVGT[Phospho (STY): 99.9%]PPES[Phospho (STY): 42.1%]PS[Phospho (STY): 57.9%]EPREDVLGFLPGPR_;_AS[Phospho (STY): 1.7%]LPAGLVGT[Phospho …	_ASLPAGLVGT[Phospho (STY)]PPESPS[Phospho (STY)]EPREDVLGFLPGPR_.3;_ASLPAGLVGT[Phospho (STY)]PPESPS[Phospho (STY)]EPREDVLGFLPGPR_.4;_ASLPAGLVGT[Phospho (STY)]PPES[Phospho (STY)]PSEPREDVLGFLPGPR_.3;_AS[Phospho (STY)]LPAGLVGT[Phospho (STY)]PPESPSEPREDVLGFLPGPR_.3;_AS[Phospho (STY)]LPAGLVGT[Phospho (STY)]PPESPSEPREDVLGFLPGPR_.4;_AS[Phospho (STY)]LPAGLVGT[Phospho (STY)]PPESPSEPR_.2;_RASLPAGLVGT[Phospho…	PALM3_T151_M2
-1.37587	-0.496196	-0.475781	-0.669385	1.21438	1.10935	0.693512	0.000131092	PALM3	A6NDB9	_RAS[Phospho (STY)]LPAGLVGT[Phospho (STY)]PPES[Phospho (STY)]PSEPREDVLGFLPGPR_;_RAS[Phospho (STY)]LPAGLVGT[Phospho (STY)]PPESPS[Phospho (STY)]EPREDVLGFLPGPR_;_RAS[Phospho (STY)]LPAGLVGT[Phospho (STY)]PPESPS[Phospho (STY)]EPREDVLGFLPGPR_;_RAS[Phospho (STY)]LPAGLVGT[Phospho (STY)]PPES[Phospho (STY)]PSEPREDVLGFLPGPR_	_RAS[Phospho (STY): 97.6%]LPAGLVGT[Phospho (STY): 97.6%]PPES[Phospho (STY): 14.2%]PS[Phospho (STY): 90.6%]EPREDVLGFLPGPR_;_RAS[Phospho (STY): 100%]LPAGLVGT[Phospho (STY): 100%]PPES[Phospho (STY): 0.1%]PS[Phospho (STY): 99.9%]EPREDVLGFLPGPR_;_RAS[Phospho (STY): 78.5%]LPAGLVGT[Phospho (STY): 78.5%]PPES[Phospho (STY): 64.5%]PS[Phospho (STY): 78.5%]EPREDVLGFLPGPR_;_RAS[Phospho (STY): 77.8%]LPAGLVGT[P…	_RAS[Phospho (STY)]LPAGLVGT[Phospho (STY)]PPESPS[Phospho (STY)]EPREDVLGFLPGPR_.4;_RAS[Phospho (STY)]LPAGLVGT[Phospho (STY)]PPES[Phospho (STY)]PSEPREDVLGFLPGPR_.4	PALM3_T151_M3
-1.45437	-0.588458	NaN	NaN	0.712074	0.395149	0.9356	0.000450617	SOWAHB	A6NEL2	_GS[Phospho (STY)]PGQRPPVPAAAAAGAQAR_	_GS[Phospho (STY): 100%]PGQRPPVPAAAAAGAQAR_	_GS[Phospho (STY)]PGQRPPVPAAAAAGAQAR_.2;_GS[Phospho (STY)]PGQRPPVPAAAAAGAQAR_.3	SOWAHB_S166_M1
-1.96858	-0.173022	-0.0585737	-0.0205961	1.1015	0.914032	0.205244	4.54545e-05	SOWAHB	A6NEL2	_AS[Phospho (STY)]PPALLPGPAPR_	_AS[Phospho (STY): 100%]PPALLPGPAPR_	_AS[Phospho (STY)]PPALLPGPAPR_.2	SOWAHB_S271_M1
-1.41214	-0.202733	NaN	-0.912956	0.857797	0.813157	0.856874	5.44218e-05	SOWAHB	A6NEL2	_GKPIFPVYPLVGSSSPT[Phospho (STY)]RK_;_GKPIFPVYPLVGSSS[Phospho (STY)]PTRK_;_PIFPVYPLVGSSS[Phospho (STY)]PTRK_;_PIFPVYPLVGSSSPT[Phospho (STY)]RK_	_GKPIFPVY[Phospho (STY): 0%]PLVGS[Phospho (STY): 1.9%]S[Phospho (STY): 0%]S[Phospho (STY): 86.9%]PT[Phospho (STY): 11.2%]RK_;_GKPIFPVY[Phospho (STY): 0%]PLVGS[Phospho (STY): 9%]S[Phospho (STY): 0%]S[Phospho (STY): 55.2%]PT[Phospho (STY): 35.7%]RK_;_GKPIFPVY[Phospho (STY): 0%]PLVGS[Phospho (STY): 0%]S[Phospho (STY): 0%]S[Phospho (STY): 87.9%]PT[Phospho (STY): 12.1%]RK_;_GKPIFPVY[Phospho (STY): 0%]…	_GKPIFPVYPLVGSSS[Phospho (STY)]PTRK_.3;_PIFPVYPLVGSSS[Phospho (STY)]PTRK_.3	SOWAHB_S742_M1
-1.45962	-0.536851	-0.771131	-0.137826	0.957664	1.25107	0.696697	8.07453e-05	SOWAHB	A6NEL2	_EPPAAAPS[Phospho (STY)]AGGAAPC[Carbamidomethyl (C)]SPR_;_EPPAAAPSAGGAAPC[Carbamidomethyl (C)]S[Phospho (STY)]PR_;_EPPAAAPSAGGAAPC[Carbamidomethyl (C)]S[Phospho (STY)]PR_;_EPPAAAPS[Phospho (STY)]AGGAAPC[Carbamidomethyl (C)]SPR_	_EPPAAAPS[Phospho (STY): 100%]AGGAAPC[Carbamidomethyl (C): 100%]S[Phospho (STY): 0%]PR_;_EPPAAAPS[Phospho (STY): 99.8%]AGGAAPC[Carbamidomethyl (C): 100%]S[Phospho (STY): 0.2%]PR_;_EPPAAAPS[Phospho (STY): 84.4%]AGGAAPC[Carbamidomethyl (C): 100%]S[Phospho (STY): 15.6%]PR_;_EPPAAAPS[Phospho (STY): 98.1%]AGGAAPC[Carbamidomethyl (C): 100%]S[Phospho (STY): 1.9%]PR_;_EPPAAAPS[Phospho (STY): 96.8%]AGGAAP…	_EPPAAAPS[Phospho (STY)]AGGAAPC[Carbamidomethyl (C)]SPR_.2;_EPPAAAPS[Phospho (STY)]AGGAAPC[Carbamidomethyl (C)]SPR_.3	SOWAHB_S98_M1
-2.07876	0.450426	0.39316	0.733739	0.474264	0.541609	-0.514433	0.000806878	SOWAHB	A6NEL2	_GKPIFPVYPLVGSSSPT[Phospho (STY)]R_;_GKPIFPVYPLVGS[Phospho (STY)]SSPTR_;_GKPIFPVYPLVGSS[Phospho (STY)]SPTR_;_GKPIFPVYPLVGSSS[Phospho (STY)]PTR_;_PIFPVYPLVGSSSPT[Phospho (STY)]RK_;_PIFPVYPLVGSSSPT[Phospho (STY)]RK_;_PIFPVYPLVGSSS[Phospho (STY)]PTRK_;_PIFPVYPLVGSSS[Phospho (STY)]PTR_	_GKPIFPVY[Phospho (STY): 99.9%]PLVGS[Phospho (STY): 0.1%]S[Phospho (STY): 0%]S[Phospho (STY): 0%]PT[Phospho (STY): 0%]R_;_GKPIFPVY[Phospho (STY): 99.8%]PLVGS[Phospho (STY): 0%]S[Phospho (STY): 0.1%]S[Phospho (STY): 0%]PT[Phospho (STY): 0%]R_;_GKPIFPVY[Phospho (STY): 99.9%]PLVGS[Phospho (STY): 0%]S[Phospho (STY): 0%]S[Phospho (STY): 0%]PT[Phospho (STY): 0%]R_;_GKPIFPVY[Phospho (STY): 100%]PLVGS[Ph…	_GKPIFPVY[Phospho (STY)]PLVGSSSPTR_.3;_PIFPVY[Phospho (STY)]PLVGSSSPTRK_.2;_PIFPVY[Phospho (STY)]PLVGSSSPTRK_.3;_PIFPVY[Phospho (STY)]PLVGSSSPTR_.3	SOWAHB_Y735_M1
-0.304487	-0.782248	-1.17931	-0.772782	1.08733	1.30812	0.643377	0.00237268	ABLIM1	O14639	_QS[Phospho (STY)]LGESPRTLSPT[Phospho (STY)]PSAEGYQDVR_;_QSLGESPRTLS[Phospho (STY)]PT[Phospho (STY)]PSAEGYQDVR_;_QSLGES[Phospho (STY)]PRTLS[Phospho (STY)]PTPSAEGYQDVR_;_QS[Phospho (STY)]LGESPRTLSPTPS[Phospho (STY)]AEGYQDVR_;_QSLGESPRT[Phospho (STY)]LSPTPS[Phospho (STY)]AEGYQDVR_;_QSLGESPRTLS[Phospho (STY)]PTPS[Phospho (STY)]AEGYQDVR_;_QSLGES[Phospho (STY)]PRTLSPTPS[Phospho (STY)]AEGYQDVR_;_QSLGES…	_QS[Phospho (STY): 1.3%]LGES[Phospho (STY): 0.1%]PRT[Phospho (STY): 33.5%]LS[Phospho (STY): 98.8%]PT[Phospho (STY): 66.3%]PS[Phospho (STY): 0%]AEGY[Phospho (STY): 0%]QDVR_;_QS[Phospho (STY): 3.4%]LGES[Phospho (STY): 0.1%]PRT[Phospho (STY): 40.9%]LS[Phosph
-1.90216	0.691618	0.406482	-0.156994	-0.427309	0.16163	1.22673	0.000341669	SOWAHB	A6NEL2	_GKPIFPVYPLVGS[Phospho (STY)]SS[Phospho (STY)]PTRK_;_GKPIFPVYPLVGSS[Phospho (STY)]S[Phospho (STY)]PTRK_	_GKPIFPVY[Phospho (STY): 97.1%]PLVGS[Phospho (STY): 1.9%]S[Phospho (STY): 1.9%]S[Phospho (STY): 2.2%]PT[Phospho (STY): 96.8%]RK_;_GKPIFPVY[Phospho (STY): 78.8%]PLVGS[Phospho (STY): 12.7%]S[Phospho (STY): 14.9%]S[Phospho (STY): 31.1%]PT[Phospho (STY): 62.5%]RK_;_GKPIFPVY[Phospho (STY): 98.8%]PLVGS[Phospho (STY): 12.5%]S[Phospho (STY): 19.7%]S[Phospho (STY): 4.5%]PT[Phospho (STY): 64.5%]RK_;_GKPIFP…	_GKPIFPVY[Phospho (STY)]PLVGSSSPT[Phospho (STY)]RK_.3;_GKPIFPVY[Phospho (STY)]PLVGSSS[Phospho (STY)]PTRK_.3;_GKPIFPVY[Phospho (STY)]PLVGSS[Phospho (STY)]SPTRK_.3;_GKPIFPVY[Phospho (STY)]PLVGS[Phospho (STY)]SSPTRK_.3	SOWAHB_Y735_M2
-1.36023	-0.242182	0.384579	1.26429	1.1044	-0.0943509	-1.0565	0.000679522	ZNF316	A6NFI3	_[Acetyl (Protein N-term)]AALHTTPDS[Phospho (STY)]PAAQLER_;_A[Acetyl (Protein N-term)]ALHTTPDS[Phospho (STY)]PAAQLER_;_[Acetyl (Protein N-term)]AALHTT[Phospho (STY)]PDSPAAQLER_;_A[Acetyl (Protein N-term)]ALHTT[Phospho (STY)]PDSPAAQLER_;_[Acetyl (Protein N-term)]AALHT[Phospho (STY)]TPDSPAAQLER_;_[Acetyl (Protein N-term)]AALHTTPDS[Phospho (STY)]PAAQLER_;_A[Acetyl (Protein N-term)]ALHTTPDS[Phospho (…	_AALHT[Phospho (STY): 0%]T[Phospho (STY): 0%]PDS[Phospho (STY): 100%]PAAQLER_;_AALHT[Phospho (STY): 0%]T[Phospho (STY): 0.3%]PDS[Phospho (STY): 99.7%]PAAQLER_;_AALHT[Phospho (STY): 1.4%]T[Phospho (STY): 0%]PDS[Phospho (STY): 98.5%]PAAQLER_;_AALHT[Phospho (STY): 1.4%]T[Phospho (STY): 0%]PDS[Phospho (STY): 98.6%]PAAQLER_;_AALHT[Phospho (STY): 1.6%]T[Phospho (STY): 0%]PDS[Phospho (STY): 98.4%]PAAQLE…	_AALHTTPDS[Phospho (STY)]PAAQLER_.2;_AALHTTPDS[Phospho (STY)]PAAQLER_.3	ZNF316_S10_M1
-0.618787	1.51037	0.812169	-0.38767	-0.878325	-1.12957	0.691807	0.04047	ARHGAP42	A6NI28	_ET[Phospho (STY)]PKASPNPDLPPK_	_ET[Phospho (STY): 99.8%]PKAS[Phospho (STY): 0.2%]PNPDLPPK_;_ET[Phospho (STY): 99.5%]PKAS[Phospho (STY): 0.5%]PNPDLPPK_;_ET[Phospho (STY): 99.9%]PKAS[Phospho (STY): 0.1%]PNPDLPPK_;_ET[Phospho (STY): 100%]PKAS[Phospho (STY): 0%]PNPDLPPK_;_ET[Phospho (STY): 98.3%]PKAS[Phospho (STY): 1.7%]PNPDLPPK_;_ET[Phospho (STY): 97.3%]PKAS[Phospho (STY): 2.7%]PNPDLPPK_;_ET[Phospho (STY): 92.4%]PKAS[Phospho (STY…	_ET[Phospho (STY)]PKASPNPDLPPK_.3	ARHGAP42_T765_M1
-0.203626	-1.06622	-0.590693	-0.759099	1.80941	0.788769	0.0214613	0.030159	CBY3	A6NI87	_T[Phospho (STY)]RS[Phospho (STY)]PLLSR_	_T[Phospho (STY): 94.6%]RS[Phospho (STY): 98.1%]PLLS[Phospho (STY): 7.4%]R_;_T[Phospho (STY): 86.5%]RS[Phospho (STY): 86.5%]PLLS[Phospho (STY): 27.1%]R_;_T[Phospho (STY): 68.5%]RS[Phospho (STY): 99.4%]PLLS[Phospho (STY): 32.1%]R_;_T[Phospho (STY): 96.1%]RS[Phospho (STY): 96.1%]PLLS[Phospho (STY): 7.9%]R_;_T[Phospho (STY): 99.1%]RS[Phospho (STY): 99.8%]PLLS[Phospho (STY): 1.1%]R_;_T[Phospho (STY):…	_T[Phospho (STY)]RS[Phospho (STY)]PLLSR_.2	CBY3_S150_M2
-0.203626	-1.06622	-0.590693	-0.759099	1.80941	0.788769	0.0214613	0.0301626	CBY3	A6NI87	_T[Phospho (STY)]RS[Phospho (STY)]PLLSR_	_T[Phospho (STY): 94.6%]RS[Phospho (STY): 98.1%]PLLS[Phospho (STY): 7.4%]R_;_T[Phospho (STY): 86.5%]RS[Phospho (STY): 86.5%]PLLS[Phospho (STY): 27.1%]R_;_T[Phospho (STY): 68.5%]RS[Phospho (STY): 99.4%]PLLS[Phospho (STY): 32.1%]R_;_T[Phospho (STY): 96.1%]RS[Phospho (STY): 96.1%]PLLS[Phospho (STY): 7.9%]R_;_T[Phospho (STY): 99.1%]RS[Phospho (STY): 99.8%]PLLS[Phospho (STY): 1.1%]R_;_T[Phospho (STY):…	_T[Phospho (STY)]RS[Phospho (STY)]PLLSR_.2	CBY3_T148_M2
0.700772	0.794647	0.868929	0.655377	-1.10471	-1.52269	-0.392321	0.000151919	SAC3D1	A6NKF1	_TLEEVVMAEEEDEGT[Phospho (STY)]DRPGSPA_;_TLEEVVMAEEEDEGTDRPGS[Phospho (STY)]PA_;_TLEEVVM[Oxidation (M)]AEEEDEGTDRPGS[Phospho (STY)]PA_	_T[Phospho (STY): 0%]LEEVVMAEEEDEGT[Phospho (STY): 3.4%]DRPGS[Phospho (STY): 96.6%]PA_;_T[Phospho (STY): 0%]LEEVVMAEEEDEGT[Phospho (STY): 0.2%]DRPGS[Phospho (STY): 99.8%]PA_;_T[Phospho (STY): 0%]LEEVVMAEEEDEGT[Phospho (STY): 0.6%]DRPGS[Phospho (STY): 99.4%]PA_;_T[Phospho (STY): 0%]LEEVVMAEEEDEGT[Phospho (STY): 0.4%]DRPGS[Phospho (STY): 99.5%]PA_;_T[Phospho (STY): 0%]LEEVVMAEEEDEGT[Phospho (STY): …	_TLEEVVMAEEEDEGTDRPGS[Phospho (STY)]PA_.3;_TLEEVVM[Oxidation (M)]AEEEDEGTDRPGS[Phospho (STY)]PA_.3	SAC3D1_S402_M1
-1.93908	1.13331	0.913871	0.145477	-0.304165	0.0775228	-0.0269387	0.0272602	BTBD11	A6QL63	_HNSFDTVNT[Phospho (STY)]ALVEDSEGLDC[Carbamidomethyl (C)]AGQHC[Carbamidomethyl (C)]SR_;_HNSFDT[Phospho (STY)]VNTALVEDSEGLDC[Carbamidomethyl (C)]AGQHC[Carbamidomethyl (C)]SR_;_HNSFDTVNTALVEDS[Phospho (STY)]EGLDC[Carbamidomethyl (C)]AGQHC[Carbamidomethyl (C)]SR_;_HNS[Phospho (STY)]FDTVNTALVEDSEGLDC[Carbamidomethyl (C)]AGQHC[Carbamidomethyl (C)]SR_	_HNS[Phospho (STY): 88.2%]FDT[Phospho (STY): 11.8%]VNT[Phospho (STY): 0%]ALVEDS[Phospho (STY): 0%]EGLDC[Carbamidomethyl (C): 100%]AGQHC[Carbamidomethyl (C): 100%]S[Phospho (STY): 0%]R_;_HNS[Phospho (STY): 88.9%]FDT[Phospho (STY): 11.1%]VNT[Phospho (STY): 0%]ALVEDS[Phospho (STY): 0%]EGLDC[Carbamidomethyl (C): 100%]AGQHC[Carbamidomethyl (C): 100%]S[Phospho (STY): 0%]R_;_HNS[Phospho (STY): 97.7%]FDT…	_HNS[Phospho (STY)]FDTVNTALVEDSEGLDC[Carbamidomethyl (C)]AGQHC[Carbamidomethyl (C)]SR_.3	BTBD11_S65_M1
-0.134146	-0.667151	-1.38258	-0.759115	0.953796	1.27828	0.710923	0.000616897	ABLIM1	O14639	_QSLGESPRT[Phospho (STY)]LSPT[Phospho (STY)]PSAEGYQDVR_;_QS[Phospho (STY)]LGESPRTLSPT[Phospho (STY)]PSAEGYQDVR_;_QSLGESPRTLS[Phospho (STY)]PT[Phospho (STY)]PSAEGYQDVR_;_QSLGES[Phospho (STY)]PRTLS[Phospho (STY)]PTPSAEGYQDVR_;_QS[Phospho (STY)]LGESPRTLSPTPS[Phospho (STY)]AEGYQDVR_;_QSLGESPRTLSPT[Phospho (STY)]PS[Phospho (STY)]AEGYQDVR_;_QSLGESPRTLS[Phospho (STY)]PTPS[Phospho (STY)]AEGYQDVR_;_QSLGES…	_QS[Phospho (STY): 0%]LGES[Phospho (STY): 0%]PRT[Phospho (STY): 75.8%]LS[Phospho (STY): 89.4%]PT[Phospho (STY): 34.8%]PS[Phospho (STY): 0%]AEGY[Phospho (STY): 0%]QDVR_;_QS[Phospho (STY): 0%]LGES[Phospho (STY): 0%]PRT[Phospho (STY): 99.9%]LS[Phospho (STY):
-0.348601	-1.27293	-1.19368	-0.0566497	1.17954	0.788116	0.904206	0.000296812	ZSWIM8	A7E2V4	_GWGS[Phospho (STY)]PGRPK_	_GWGS[Phospho (STY): 100%]PGRPK_	_GWGS[Phospho (STY)]PGRPK_.2	ZSWIM8_S1130_M1
-0.685465	0.921298	1.08724	0.960556	-0.459005	-0.32016	-1.50446	0.00521758	ARHGAP32	A7KAX9	_DATNRS[Phospho (STY)]PTQIVK_;_DATNRSPT[Phospho (STY)]QIVK_;_DAT[Phospho (STY)]NRSPTQIVK_	_DAT[Phospho (STY): 0%]NRS[Phospho (STY): 100%]PT[Phospho (STY): 0%]QIVK_;_DAT[Phospho (STY): 19.1%]NRS[Phospho (STY): 80.9%]PT[Phospho (STY): 0%]QIVK_;_DAT[Phospho (STY): 12.3%]NRS[Phospho (STY): 87.6%]PT[Phospho (STY): 0.1%]QIVK_;_DAT[Phospho (STY): 16.9%]NRS[Phospho (STY): 83%]PT[Phospho (STY): 0.1%]QIVK_;_DAT[Phospho (STY): 12.2%]NRS[Phospho (STY): 87.7%]PT[Phospho (STY): 0.1%]QIVK_;_DAT[Phos…	_DATNRS[Phospho (STY)]PTQIVK_.2	ARHGAP32_S952_M1
-1.07294	-0.313506	-1.23961	-0.18662	1.41667	1.0124	0.383605	0.000207603	ABLIM3	O94929	_HRRTS[Phospho (STY)]ETSIS[Phospho (STY)]PPGSSIGSPNR_;_HRRT[Phospho (STY)]SETSIS[Phospho (STY)]PPGSSIGSPNR_;_HRRTS[Phospho (STY)]ETS[Phospho (STY)]ISPPGSSIGSPNR_;_HRRTSETS[Phospho (STY)]IS[Phospho (STY)]PPGSSIGSPNR_;_HRRTS[Phospho (STY)]ET[Phospho (STY)]SISPPGSSIGSPNR_;_HRRTSET[Phospho (STY)]S[Phospho (STY)]ISPPGSSIGSPNR_;_HRRT[Phospho (STY)]SETS[Phospho (STY)]ISPPGSSIGSPNR_;_HRRTS[Phospho (STY)]…	_HRRT[Phospho (STY): 0%]S[Phospho (STY): 0%]ET[Phospho (STY): 8.6%]S[Phospho (STY): 99.9%]IS[Phospho (STY): 91.5%]PPGS[Phospho (STY): 0%]S[Phospho (STY): 0%]IGS[Phospho (STY): 0%]PNR_;_HRRT[Phospho (STY): 0%]S[Phospho (STY): 0%]ET[Phospho (STY): 13.1%]S[P
0.101893	NaN	1.70922	-1.10317	-0.189708	0.324381	-0.842616	0.0301364	POM121C	A8CG34	_HDSS[Phospho (STY)]GS[Phospho (STY)]GHSAFEPLVASGVPASFVPK_;_HDS[Phospho (STY)]SGS[Phospho (STY)]GHSAFEPLVASGVPASFVPK_;_HDS[Phospho (STY)]SGS[Phospho (STY)]GHSAFEPLVASGVPASFVPK_;_HDSSGS[Phospho (STY)]GHS[Phospho (STY)]AFEPLVASGVPASFVPK_;_HDS[Phospho (STY)]SGSGHS[Phospho (STY)]AFEPLVASGVPASFVPK_;_HDSS[Phospho (STY)]GS[Phospho (STY)]GHSAFEPLVASGVPASFVPK_;_RHDSSGS[Phospho (STY)]GHS[Phospho (STY)]AFEP…	_HDS[Phospho (STY): 46.7%]S[Phospho (STY): 58.6%]GS[Phospho (STY): 76%]GHS[Phospho (STY): 18.5%]AFEPLVAS[Phospho (STY): 0.1%]GVPAS[Phospho (STY): 0.1%]FVPK_;_HDS[Phospho (STY): 40.2%]S[Phospho (STY): 54.7%]GS[Phospho (STY): 73.4%]GHS[Phospho (STY): 31.7%]AFEPLVAS[Phospho (STY): 0%]GVPAS[Phospho (STY): 0%]FVPK_;_HDS[Phospho (STY): 79.3%]S[Phospho (STY): 49.9%]GS[Phospho (STY): 70.2%]GHS[Phospho (S…	_HDSS[Phospho (STY)]GS[Phospho (STY)]GHSAFEPLVASGVPASFVPK_.3;_HDS[Phospho (STY)]SGS[Phospho (STY)]GHSAFEPLVASGVPASFVPK_.3;_RHDSSGS[Phospho (STY)]GHS[Phospho (STY)]AFEPLVASGVPASFVPK_.4	POM121C_S325_M2
-0.881481	-0.314211	-1.25096	-0.595097	1.29549	0.906527	0.839733	0.00310917	ABLIM3	O94929	_HRRTS[Phospho (STY)]ETSIS[Phospho (STY)]PPGSSIGSPNR_;_HRRT[Phospho (STY)]SETSIS[Phospho (STY)]PPGSSIGSPNR_;_HRRTS[Phospho (STY)]ETS[Phospho (STY)]ISPPGSSIGSPNR_;_HRRTSETS[Phospho (STY)]IS[Phospho (STY)]PPGSSIGSPNR_;_HRRTS[Phospho (STY)]ET[Phospho (STY)]SISPPGSSIGSPNR_;_HRRTSET[Phospho (STY)]S[Phospho (STY)]ISPPGSSIGSPNR_;_HRRT[Phospho (STY)]SETS[Phospho (STY)]ISPPGSSIGSPNR_;_RTSET[Phospho (STY)]…	_HRRT[Phospho (STY): 0%]S[Phospho (STY): 0%]ET[Phospho (STY): 8.6%]S[Phospho (STY): 99.9%]IS[Phospho (STY): 91.5%]PPGS[Phospho (STY): 0%]S[Phospho (STY): 0%]IGS[Phospho (STY): 0%]PNR_;_HRRT[Phospho (STY): 0%]S[Phospho (STY): 0%]ET[Phospho (STY): 13.1%]S[P
-1.3685	-0.435396	-0.0863532	-0.804817	1.511	0.97824	0.20583	0.0126382	C17orf100	A8MU93	_RSEGPSLS[Phospho (STY)]PSGK_;_SEGPS[Phospho (STY)]LSPSGK_;_SEGPSLSPS[Phospho (STY)]GK_;_SEGPSLS[Phospho (STY)]PSGK_	_RS[Phospho (STY): 0%]EGPS[Phospho (STY): 0.1%]LS[Phospho (STY): 0.1%]PS[Phospho (STY): 99.8%]GK_;_RS[Phospho (STY): 0%]EGPS[Phospho (STY): 0%]LS[Phospho (STY): 0%]PS[Phospho (STY): 100%]GK_;_RS[Phospho (STY): 18.9%]EGPS[Phospho (STY): 0.9%]LS[Phospho (STY): 27.7%]PS[Phospho (STY): 52.5%]GK_;_RS[Phospho (STY): 0.1%]EGPS[Phospho (STY): 0.1%]LS[Phospho (STY): 1.5%]PS[Phospho (STY): 98.3%]GK_;_S[Pho…	_RSEGPSLSPS[Phospho (STY)]GK_.2;_SEGPSLSPS[Phospho (STY)]GK_.2	C17orf100_S56_M1
2.25232	-0.289463	-0.369628	-0.500382	-0.45392	-0.471322	-0.167601	8.09969e-05	EIF3CL;EIF3C	B5ME19;Q99613	_QPLLLS[Phospho (STY)]EDEEDTKR_;_QPLLLSEDEEDT[Phospho (STY)]KR_;_QPLLLS[Phospho (STY)]EDEEDTK_	_QPLLLS[Phospho (STY): 100%]EDEEDT[Phospho (STY): 0%]KR_;_QPLLLS[Phospho (STY): 98.1%]EDEEDT[Phospho (STY): 1.9%]KR_;_QPLLLS[Phospho (STY): 99.9%]EDEEDT[Phospho (STY): 0.1%]KR_;_QPLLLS[Phospho (STY): 91.4%]EDEEDT[Phospho (STY): 8.6%]KR_;_QPLLLS[Phospho (STY): 98.3%]EDEEDT[Phospho (STY): 1.7%]KR_;_QPLLLS[Phospho (STY): 98.9%]EDEEDT[Phospho (STY): 1.1%]KR_;_QPLLLS[Phospho (STY): 100%]EDEEDT[Phospho…	_QPLLLS[Phospho (STY)]EDEEDTKR_.2;_QPLLLS[Phospho (STY)]EDEEDTKR_.3;_QPLLLS[Phospho (STY)]EDEEDTK_.2;_QPLLLS[Phospho (STY)]EDEEDTK_.3	EIF3CL_S39_M1
-1.93041	1.01301	0.70683	-0.440235	0.437108	0.519176	-0.305479	5.28053e-05	TMEM238	C9JI98	_RWS[Phospho (STY)]APAAAGQRPAPGSR_;_RWS[Phospho (STY)]APAAAGQR_	_RWS[Phospho (STY): 95.7%]APAAAGQRPAPGS[Phospho (STY): 4.3%]R_;_RWS[Phospho (STY): 99.7%]APAAAGQRPAPGS[Phospho (STY): 0.3%]R_;_RWS[Phospho (STY): 100%]APAAAGQRPAPGS[Phospho (STY): 0%]R_;_RWS[Phospho (STY): 100%]APAAAGQR_	_RWS[Phospho (STY)]APAAAGQRPAPGSR_.2;_RWS[Phospho (STY)]APAAAGQRPAPGSR_.3;_RWS[Phospho (STY)]APAAAGQR_.2	TMEM238_S124_M1
0.564137	-0.276306	2.00788	-0.817581	-0.829341	-0.383981	-0.264811	0.0214998	FAM195B	C9JLW8	_RTSSPRSPPSSS[Phospho (STY)]EIFTPAHEENVR_;_RTSSPRS[Phospho (STY)]PPSSSEIFTPAHEENVR_;_RTSS[Phospho (STY)]PRSPPSSSEIFTPAHEENVR_;_RTSSPRSPPS[Phospho (STY)]SSEIFTPAHEENVR_;_RTSSPRSPPSS[Phospho (STY)]SEIFTPAHEENVR_;_RTSSPRSPPSSSEIFT[Phospho (STY)]PAHEENVR_;_RTSSPRSPPSSS[Phospho (STY)]EIFTPAHEENVR_;_RTSSPRS[Phospho (STY)]PPSSSEIFTPAHEENVR_;_SPPS[Phospho (STY)]SSEIFTPAHEENVR_;_TSSPRSPPSSSEIFT[Phospho (S…	_RT[Phospho (STY): 0%]S[Phospho (STY): 0%]S[Phospho (STY): 0%]PRS[Phospho (STY): 98.7%]PPS[Phospho (STY): 0%]S[Phospho (STY): 0.3%]S[Phospho (STY): 1%]EIFT[Phospho (STY): 0%]PAHEENVR_;_RT[Phospho (STY): 0%]S[Phospho (STY): 0%]S[Phospho (STY): 0%]PRS[Phospho (STY): 55.9%]PPS[Phospho (STY): 42.5%]S[Phospho (STY): 0.4%]S[Phospho (STY): 1.2%]EIFT[Phospho (STY): 0%]PAHEENVR_;_RT[Phospho (STY): 0%]S[Ph…	_RTSSPRS[Phospho (STY)]PPSSSEIFTPAHEENVR_.3;_RTSSPRS[Phospho (STY)]PPSSSEIFTPAHEENVR_.4;_S[Phospho (STY)]PPSSSEIFTPAHEENVR_.2;_TSSPRS[Phospho (STY)]PPSSSEIFTPAHEENVR_.3	FAM195B_S21_M1
0.136009	0.885735	0.887477	1.106	-1.28026	-0.722562	-1.0124	0.000216147	AGPS	O00116	_AAS[Phospho (STY)]AATAAPTATPAAQESGTIPK_;_AASAATAAPTATPAAQES[Phospho (STY)]GTIPK_;_AASAATAAPTAT[Phospho (STY)]PAAQESGTIPK_;_AASAAT[Phospho (STY)]AAPTATPAAQESGTIPK_;_AASAATAAPT[Phospho (STY)]ATPAAQESGTIPK_;_AASAATAAPTATPAAQESGT[Phospho (STY)]IPK_;_AAS[Phospho (STY)]AATAAPTATPAAQESGTIPK_;_AASAATAAPT[Phospho (STY)]ATPAAQESGTIPK_;_AASAATAAPTAT[Phospho (STY)]PAAQESGTIPK_;_AASAAT[Phospho (STY)]AAPTATPA…	_AAS[Phospho (STY): 100%]AAT[Phospho (STY): 0%]AAPT[Phospho (STY): 0%]AT[Phospho (STY): 0%]PAAQES[Phospho (STY): 0%]GT[Phospho (STY): 0%]IPK_;_AAS[Phospho (STY): 99.9%]AAT[Phospho (STY): 0%]AAPT[Phospho (STY): 0%]AT[Phospho (STY): 0%]PAAQES[Phospho (STY): 0%]GT[Phospho (STY): 0%]IPK_;_AAS[Phospho (STY): 99.8%]AAT[Phospho (STY): 0%]AAPT[Phospho (STY): 0%]AT[Phospho (STY): 0.1%]PAAQES[Phospho (STY)…	_AAS[Phospho (STY)]AATAAPTATPAAQESGTIPK_.2;_AAS[Phospho (STY)]AATAAPTATPAAQESGTIPK_.3;_RAAS[Phospho (STY)]AATAAPTATPAAQESGTIPK_.3	AGPS_S65_M1
1.24886	0.641561	-0.483644	0.718466	-1.76462	-0.403602	0.04298	0.0162891	KIF2A	O00139	_ARPSQFPEQSSSAQQNGSVS[Phospho (STY)]DISPVQAAK_;_ARPSQFPEQSSSAQQNGS[Phospho (STY)]VSDISPVQAAK_;_ARPSQFPEQSSSAQQNGSVSDIS[Phospho (STY)]PVQAAK_;_ARPSQFPEQS[Phospho (STY)]SSAQQNGSVSDISPVQAAK_	_ARPS[Phospho (STY): 0%]QFPEQS[Phospho (STY): 0%]S[Phospho (STY): 0%]S[Phospho (STY): 0%]AQQNGS[Phospho (STY): 0%]VS[Phospho (STY): 0%]DIS[Phospho (STY): 100%]PVQAAK_;_ARPS[Phospho (STY): 0%]QFPEQS[Phospho (STY): 0%]S[Phospho (STY): 0%]S[Phospho (STY): 0%]AQQNGS[Phospho (STY): 0%]VS[Phospho (STY): 0.3%]DIS[Phospho (STY): 99.7%]PVQAAK_;_ARPS[Phospho (STY): 0%]QFPEQS[Phospho (STY): 0%]S[Phospho (ST…	_ARPSQFPEQSSSAQQNGSVSDIS[Phospho (STY)]PVQAAK_.3	KIF2A_S140_M1
1.02206	0.70183	0.817343	0.562837	-1.30004	-1.18541	-0.618627	5.06329e-05	DDX39A	O00148	_NC[Carbamidomethyl (C)]PHVVVGT[Phospho (STY)]PGR_	_NC[Carbamidomethyl (C): 100%]PHVVVGT[Phospho (STY): 100%]PGR_	_NC[Carbamidomethyl (C)]PHVVVGT[Phospho (STY)]PGR_.2	DDX39A_T171_M1
-0.473351	-0.870187	-1.40862	-0.113378	0.700115	0.776943	1.38847	5.95745e-05	PDLIM1	O00151	_SAMPFT[Phospho (STY)]ASPASSTTAR_;_SAMPFTASPAS[Phospho (STY)]STTAR_;_SAMPFTASPASS[Phospho (STY)]TTAR_;_SAMPFTAS[Phospho (STY)]PASSTTAR_;_SAMPFTAS[Phospho (STY)]PASSTTAR_;_SAM[Oxidation (M)]PFTAS[Phospho (STY)]PASSTTAR_;_SAM[Oxidation (M)]PFT[Phospho (STY)]ASPASSTTAR_;_SAM[Oxidation (M)]PFTASPASS[Phospho (STY)]TTAR_;_SAM[Oxidation (M)]PFTASPAS[Phospho (STY)]STTAR_;_SAM[Oxidation (M)]PFTASPASSTT[Ph…	_S[Phospho (STY): 0%]AMPFT[Phospho (STY): 0%]AS[Phospho (STY): 100%]PAS[Phospho (STY): 0%]S[Phospho (STY): 0%]T[Phospho (STY): 0%]T[Phospho (STY): 0%]AR_;_S[Phospho (STY): 0%]AMPFT[Phospho (STY): 0%]AS[Phospho (STY): 99.9%]PAS[Phospho (STY): 0.1%]S[Phospho (STY): 0%]T[Phospho (STY): 0%]T[Phospho (STY): 0%]AR_;_S[Phospho (STY): 3.2%]AMPFT[Phospho (STY): 37%]AS[Phospho (STY): 59.8%]PAS[Phospho (STY…	_SAMPFTAS[Phospho (STY)]PASSTTAR_.2;_SAMPFTAS[Phospho (STY)]PASSTTAR_.3;_SAM[Oxidation (M)]PFTAS[Phospho (STY)]PASSTTAR_.2;_SAM[Oxidation (M)]PFTAS[Phospho (STY)]PASSTTAR_.3	PDLIM1_S130_M1
-1.10821	-1.28773	-0.528096	0.0732175	0.757857	0.866516	1.22645	6.32911e-05	PDLIM1	O00151	_VWS[Phospho (STY)]PLVTEEGK_;_VWSPLVT[Phospho (STY)]EEGK_	_VWS[Phospho (STY): 100%]PLVT[Phospho (STY): 0%]EEGK_	_VWS[Phospho (STY)]PLVTEEGK_.2	PDLIM1_S90_M1
-1.15252	-0.509518	-1.07904	-0.0687854	0.872328	1.51879	0.418745	0.00051632	ABLIM3	O94929	_HRRTS[Phospho (STY)]ETS[Phospho (STY)]ISPPGSSIGSPNR_;_HRRT[Phospho (STY)]SETS[Phospho (STY)]ISPPGSSIGSPNR_;_HRRTSET[Phospho (STY)]S[Phospho (STY)]ISPPGSSIGSPNR_;_HRRTSETS[Phospho (STY)]IS[Phospho (STY)]PPGSSIGSPNR_;_HRRTS[Phospho (STY)]ET[Phospho (STY)]SISPPGSSIGSPNR_;_HRRTS[Phospho (STY)]ETSIS[Phospho (STY)]PPGSSIGSPNR_;_HRRT[Phospho (STY)]SETSIS[Phospho (STY)]PPGSSIGSPNR_;_RTS[Phospho (STY)]ET…	_HRRT[Phospho (STY): 0%]S[Phospho (STY): 0%]ET[Phospho (STY): 65.6%]S[Phospho (STY): 100%]IS[Phospho (STY): 34.4%]PPGS[Phospho (STY): 0%]S[Phospho (STY): 0%]IGS[Phospho (STY): 0%]PNR_;_HRRT[Phospho (STY): 1.2%]S[Phospho (STY): 0.4%]ET[Phospho (STY): 98.2%
-0.087042	-0.92047	-0.796513	-1.20698	1.00897	1.12717	0.874866	3.82775e-05	MYO1C	O00159	_DVES[Phospho (STY)]PSWR_;_DVESPS[Phospho (STY)]WR_	_DVES[Phospho (STY): 91.8%]PS[Phospho (STY): 8.2%]WR_;_DVES[Phospho (STY): 67.7%]PS[Phospho (STY): 32.3%]WR_;_DVES[Phospho (STY): 99.9%]PS[Phospho (STY): 0.1%]WR_;_DVES[Phospho (STY): 100%]PS[Phospho (STY): 0%]WR_;_DVES[Phospho (STY): 89.4%]PS[Phospho (STY): 10.6%]WR_;_DVES[Phospho (STY): 80.7%]PS[Phospho (STY): 19.3%]WR_;_DVES[Phospho (STY): 99.7%]PS[Phospho (STY): 0.3%]WR_;_DVES[Phospho (STY): …	_DVES[Phospho (STY)]PSWR_.2	MYO1C_S408_M1
-1.28732	-0.0344413	NaN	-0.857018	0.380816	0.24869	1.54928	0.000282227	MYO1C	O00159	_S[Phospho (STY)]LGRGEFR_	_S[Phospho (STY): 100%]LGRGEFR_	_S[Phospho (STY)]LGRGEFR_.2	MYO1C_S536_M1
-0.232299	-0.652635	-1.79599	0.17548	1.03817	0.499684	0.96759	0.00683775	SNAP23	O00161	_AHQITDESLES[Phospho (STY)]T[Phospho (STY)]RR_;_AHQITDES[Phospho (STY)]LEST[Phospho (STY)]RR_;_AHQITDES[Phospho (STY)]LES[Phospho (STY)]TRR_;_AHQITDES[Phospho (STY)]LES[Phospho (STY)]TRR_;_AHQITDES[Phospho (STY)]LEST[Phospho (STY)]RR_;_AHQITDESLES[Phospho (STY)]T[Phospho (STY)]RR_;_AHQITDES[Phospho (STY)]LEST[Phospho (STY)]RR_;_AHQITDESLES[Phospho (STY)]T[Phospho (STY)]RR_;_AHQITDES[Phospho (STY)…	_AHQIT[Phospho (STY): 26%]DES[Phospho (STY): 38.6%]LES[Phospho (STY): 68.8%]T[Phospho (STY): 66.6%]RR_;_AHQIT[Phospho (STY): 1.8%]DES[Phospho (STY): 26.7%]LES[Phospho (STY): 86.8%]T[Phospho (STY): 84.7%]RR_;_AHQIT[Phospho (STY): 1.8%]DES[Phospho (STY): 26.8%]LES[Phospho (STY): 86.8%]T[Phospho (STY): 84.7%]RR_;_AHQIT[Phospho (STY): 0.4%]DES[Phospho (STY): 44.5%]LES[Phospho (STY): 81%]T[Phospho (ST…	_AHQITDESLES[Phospho (STY)]T[Phospho (STY)]RR_.2;_AHQITDESLES[Phospho (STY)]T[Phospho (STY)]RR_.3;_AHQITDES[Phospho (STY)]LES[Phospho (STY)]TRR_.2;_AHQITDES[Phospho (STY)]LES[Phospho (STY)]TRR_.3;_AHQIT[Phospho (STY)]DESLES[Phospho (STY)]TRR_.2	SNAP23_S23_M2
0.227883	1.57351	0.0359986	0.841351	-1.2517	-0.415179	-1.01186	0.00561524	GTPBP1	O00178	_SAMDSPVPASMFAPEPSS[Phospho (STY)]PGAAR_;_S[Phospho (STY)]AMDSPVPASMFAPEPSSPGAAR_;_SAMDS[Phospho (STY)]PVPASMFAPEPSSPGAAR_;_SAMDSPVPAS[Phospho (STY)]MFAPEPSSPGAAR_;_SAM[Oxidation (M)]DSPVPASMFAPEPSS[Phospho (STY)]PGAAR_;_SAM[Oxidation (M)]DSPVPASMFAPEPS[Phospho (STY)]SPGAAR_;_SAM[Oxidation (M)]DS[Phospho (STY)]PVPASMFAPEPSSPGAAR_;_SAM[Oxidation (M)]DSPVPAS[Phospho (STY)]MFAPEPSSPGAAR_;_S[Phospho …	_S[Phospho (STY): 0%]AMDS[Phospho (STY): 0%]PVPAS[Phospho (STY): 0%]MFAPEPS[Phospho (STY): 0.1%]S[Phospho (STY): 99.9%]PGAAR_;_S[Phospho (STY): 0%]AMDS[Phospho (STY): 0%]PVPAS[Phospho (STY): 0%]MFAPEPS[Phospho (STY): 1.1%]S[Phospho (STY): 98.9%]PGAAR_;_S[Phospho (STY): 0%]AMDS[Phospho (STY): 0%]PVPAS[Phospho (STY): 0.3%]MFAPEPS[Phospho (STY): 9.4%]S[Phospho (STY): 90.4%]PGAAR_;_S[Phospho (STY): 0…	_SAMDSPVPASMFAPEPSS[Phospho (STY)]PGAAR_.3;_SAM[Oxidation (M)]DSPVPASMFAPEPSS[Phospho (STY)]PGAAR_.3;_SAM[Oxidation (M)]DSPVPASM[Oxidation (M)]FAPEPSS[Phospho (STY)]PGAAR_.3;_SRSAMDSPVPASMFAPEPSS[Phospho (STY)]PGAAR_.3	GTPBP1_S25_M1
-0.908128	1.87152	0.555783	0.377156	-0.586992	-0.754275	-0.555062	0.00462996	SMAP	O00193	_ES[Phospho (STY)]HPHGVKRSASPDDDLGSS[Phospho (STY)]NWEAADLGNEER_;_ES[Phospho (STY)]HPHGVKRS[Phospho (STY)]ASPDDDLGSSNWEAADLGNEER_;_RS[Phospho (STY)]AS[Phospho (STY)]PDDDLGSSNWEAADLGNEERK_;_RS[Phospho (STY)]AS[Phospho (STY)]PDDDLGSSNWEAADLGNEER_;_RSAS[Phospho (STY)]PDDDLGSS[Phospho (STY)]NWEAADLGNEER_;_S[Phospho (STY)]ASPDDDLGSS[Phospho (STY)]NWEAADLGNEERK_;_S[Phospho (STY)]AS[Phospho (STY)]PDDDLG…	_ES[Phospho (STY): 0%]HPHGVKRS[Phospho (STY): 0.6%]AS[Phospho (STY): 99.2%]PDDDLGS[Phospho (STY): 67%]S[Phospho (STY): 33.1%]NWEAADLGNEER_;_ES[Phospho (STY): 0%]HPHGVKRS[Phospho (STY): 10.6%]AS[Phospho (STY): 99.1%]PDDDLGS[Phospho (STY): 77.9%]S[Phospho (STY): 12.5%]NWEAADLGNEER_;_ES[Phospho (STY): 0%]HPHGVKRS[Phospho (STY): 0.6%]AS[Phospho (STY): 98.2%]PDDDLGS[Phospho (STY): 65.2%]S[Phospho (STY…	_ESHPHGVKRSAS[Phospho (STY)]PDDDLGS[Phospho (STY)]SNWEAADLGNEER_.4;_RSASPDDDLGS[Phospho (STY)]S[Phospho (STY)]NWEAADLGNEERK_.3;_RSASPDDDLGS[Phospho (STY)]S[Phospho (STY)]NWEAADLGNEER_.3;_SASPDDDLGS[Phospho (STY)]S[Phospho (STY)]NWEAADLGNEERK_.3;_SAS[Phospho (STY)]PDDDLGS[Phospho (STY)]SNWEAADLGNEERK_.3	SMAP_S24_M2
-1.1587	1.47143	0.643411	0.903374	-0.666463	-0.827164	-0.365894	0.000366538	SMAP	O00193	_RS[Phospho (STY)]AS[Phospho (STY)]PDDDLGSSNWEAADLGNEERK_;_RS[Phospho (STY)]AS[Phospho (STY)]PDDDLGSSNWEAADLGNEER_;_RSAS[Phospho (STY)]PDDDLGSS[Phospho (STY)]NWEAADLGNEER_;_S[Phospho (STY)]ASPDDDLGSS[Phospho (STY)]NWEAADLGNEERK_;_S[Phospho (STY)]AS[Phospho (STY)]PDDDLGSSNWEAADLGNEERK_	_RS[Phospho (STY): 0%]AS[Phospho (STY): 0.1%]PDDDLGS[Phospho (STY): 99.9%]S[Phospho (STY): 100%]NWEAADLGNEERK_;_RS[Phospho (STY): 0%]AS[Phospho (STY): 0.2%]PDDDLGS[Phospho (STY): 99.8%]S[Phospho (STY): 100%]NWEAADLGNEERK_;_RS[Phospho (STY): 3.7%]AS[Phospho (STY): 12.6%]PDDDLGS[Phospho (STY): 86.1%]S[Phospho (STY): 97.6%]NWEAADLGNEERK_;_RS[Phospho (STY): 0%]AS[Phospho (STY): 0%]PDDDLGS[Phospho (ST…	_RSASPDDDLGS[Phospho (STY)]S[Phospho (STY)]NWEAADLGNEERK_.3;_RSASPDDDLGS[Phospho (STY)]S[Phospho (STY)]NWEAADLGNEER_.3;_SASPDDDLGS[Phospho (STY)]S[Phospho (STY)]NWEAADLGNEERK_.3	SMAP_S25_M2
0.155118	0.903491	0.755352	1.1332	-1.1476	-1.32918	-0.470381	4.54545e-05	AP3B1	O00203	_PAPLLES[Phospho (STY)]PFK_	_PAPLLES[Phospho (STY): 100%]PFK_	_PAPLLES[Phospho (STY)]PFK_.2	AP3B1_S609_M1
-0.800314	1.15465	-1.46367	0.776636	-0.704548	0.167588	0.869665	0.00814486	PGRMC1	O00264	_EGEEPTVYS[Phospho (STY)]DEEEPKDESARK_;_EGEEPTVY[Phospho (STY)]SDEEEPKDESARK_;_EGEEPTVYSDEEEPKDES[Phospho (STY)]ARK_;_EGEEPTVYS[Phospho (STY)]DEEEPKDESARK_;_EGEEPT[Phospho (STY)]VYSDEEEPKDESARK_;_EGEEPTVY[Phospho (STY)]SDEEEPKDESARK_;_EGEEPT[Phospho (STY)]VYSDEEEPKDESAR_;_EGEEPTVYSDEEEPKDES[Phospho (STY)]AR_;_EGEEPTVY[Phospho (STY)]SDEEEPKDESAR_;_EGEEPTVYS[Phospho (STY)]DEEEPKDESAR_;_EGEEPTVY[Pho…	_EGEEPT[Phospho (STY): 0%]VY[Phospho (STY): 0%]S[Phospho (STY): 100%]DEEEPKDES[Phospho (STY): 0%]ARK_;_EGEEPT[Phospho (STY): 0.2%]VY[Phospho (STY): 0%]S[Phospho (STY): 99.8%]DEEEPKDES[Phospho (STY): 0%]ARK_;_EGEEPT[Phospho (STY): 3.1%]VY[Phospho (STY): 0%]S[Phospho (STY): 96.9%]DEEEPKDES[Phospho (STY): 0%]ARK_;_EGEEPT[Phospho (STY): 2.2%]VY[Phospho (STY): 0%]S[Phospho (STY): 97.8%]DEEEPKDES[Phosp…	_EGEEPTVYS[Phospho (STY)]DEEEPKDESARK_.3;_EGEEPTVYS[Phospho (STY)]DEEEPKDESARK_.4;_EGEEPTVYS[Phospho (STY)]DEEEPKDESAR_.3;_EGEEPTVYS[Phospho (STY)]DEEEPK_.2;_LLKEGEEPTVYS[Phospho (STY)]DEEEPKDESAR_.4	PGRMC1_S181_M1
-1.67677	0.298666	-0.0470948	1.28551	-0.13112	-0.698453	0.969258	0.00152344	PGRMC1	O00264	_EGEEPTVY[Phospho (STY)]SDEEEPKDESARK_;_EGEEPTVYS[Phospho (STY)]DEEEPKDESARK_;_EGEEPT[Phospho (STY)]VYSDEEEPKDESARK_;_EGEEPTVY[Phospho (STY)]SDEEEPKDESAR_;_EGEEPTVYS[Phospho (STY)]DEEEPKDESAR_	_EGEEPT[Phospho (STY): 0%]VY[Phospho (STY): 76.3%]S[Phospho (STY): 23.6%]DEEEPKDES[Phospho (STY): 0%]ARK_;_EGEEPT[Phospho (STY): 0%]VY[Phospho (STY): 70.6%]S[Phospho (STY): 29.4%]DEEEPKDES[Phospho (STY): 0%]ARK_;_EGEEPT[Phospho (STY): 0%]VY[Phospho (STY): 53.8%]S[Phospho (STY): 46.2%]DEEEPKDES[Phospho (STY): 0%]ARK_;_EGEEPT[Phospho (STY): 0%]VY[Phospho (STY): 54.6%]S[Phospho (STY): 45.4%]DEEEPKDE…	_EGEEPTVY[Phospho (STY)]SDEEEPKDESARK_.4;_EGEEPTVY[Phospho (STY)]SDEEEPKDESAR_.4	PGRMC1_Y180_M1
0.252003	0.483348	0.538416	1.49264	-0.449707	-1.54516	-0.771539	0.000315096	SUPT5H	O00267	_DVT[Phospho (STY)]NFTVGGFAPMSPR_;_DVTNFTVGGFAPMS[Phospho (STY)]PR_;_DVTNFTVGGFAPMS[Phospho (STY)]PR_;_DVT[Phospho (STY)]NFTVGGFAPM[Oxidation (M)]SPR_;_DVTNFTVGGFAPM[Oxidation (M)]S[Phospho (STY)]PR_;_DVTNFT[Phospho (STY)]VGGFAPM[Oxidation (M)]SPR_;_DVTNFTVGGFAPM[Oxidation (M)]S[Phospho (STY)]PR_;_PRDVTNFTVGGFAPMS[Phospho (STY)]PR_	_DVT[Phospho (STY): 0%]NFT[Phospho (STY): 0%]VGGFAPMS[Phospho (STY): 100%]PR_;_DVT[Phospho (STY): 0%]NFT[Phospho (STY): 0.4%]VGGFAPMS[Phospho (STY): 99.6%]PR_;_DVT[Phospho (STY): 0%]NFT[Phospho (STY): 7.6%]VGGFAPMS[Phospho (STY): 92.4%]PR_;_DVT[Phospho (STY): 0%]NFT[Phospho (STY): 10%]VGGFAPMS[Phospho (STY): 89.9%]PR_;_DVT[Phospho (STY): 6.2%]NFT[Phospho (STY): 0.8%]VGGFAPMS[Phospho (STY): 93%]PR…	_DVTNFTVGGFAPMS[Phospho (STY)]PR_.2;_DVTNFTVGGFAPMS[Phospho (STY)]PR_.3;_DVTNFTVGGFAPM[Oxidation (M)]S[Phospho (STY)]PR_.2;_DVTNFTVGGFAPM[Oxidation (M)]S[Phospho (STY)]PR_.3;_PRDVTNFTVGGFAPMS[Phospho (STY)]PR_.3	SUPT5H_S666_M1
0.116775	0.969786	0.966931	0.994419	-0.891254	-1.111	-1.04566	6.97987e-05	DFFA	O00273	_AS[Phospho (STY)]PPGDLQNPK_	_AS[Phospho (STY): 100%]PPGDLQNPK_	_AS[Phospho (STY)]PPGDLQNPK_.2	DFFA_S315_M1
-0.320246	NaN	-1.62662	-0.437397	0.521928	1.09502	0.767313	0.000418678	FOXE1	O00358	_LAGPASPPAGGSSGGVET[Phospho (STY)]TVDFYGR_;_LAGPASPPAGGSS[Phospho (STY)]GGVETTVDFYGR_;_LAGPAS[Phospho (STY)]PPAGGSSGGVETTVDFYGR_;_LAGPASPPAGGS[Phospho (STY)]SGGVETTVDFYGR_	_LAGPAS[Phospho (STY): 60.6%]PPAGGS[Phospho (STY): 38.1%]S[Phospho (STY): 1.4%]GGVET[Phospho (STY): 0%]T[Phospho (STY): 0%]VDFY[Phospho (STY): 0%]GR_;_LAGPAS[Phospho (STY): 99.3%]PPAGGS[Phospho (STY): 0.6%]S[Phospho (STY): 0.2%]GGVET[Phospho (STY): 0%]T[Phospho (STY): 0%]VDFY[Phospho (STY): 0%]GR_;_LAGPAS[Phospho (STY): 96.9%]PPAGGS[Phospho (STY): 3.1%]S[Phospho (STY): 0%]GGVET[Phospho (STY): 0%]…	_LAGPAS[Phospho (STY)]PPAGGSSGGVETTVDFYGR_.3	FOXE1_S308_M1
0.322872	-1.41505	-1.09278	-0.440419	1.20893	0.850684	0.565762	0.000324815	FOXE1	O00358	_TSPGQFGALGAC[Carbamidomethyl (C)]YNPGGQLGGAS[Phospho (STY)]AGAYHAR_;_T[Phospho (STY)]SPGQFGALGAC[Carbamidomethyl (C)]YNPGGQLGGASAGAYHAR_;_TSPGQFGALGAC[Carbamidomethyl (C)]Y[Phospho (STY)]NPGGQLGGASAGAYHAR_;_T[Phospho (STY)]SPGQFGALGAC[Carbamidomethyl (C)]YNPGGQLGGASAGAYHAR_;_TSPGQFGALGAC[Carbamidomethyl (C)]Y[Phospho (STY)]NPGGQLGGASAGAYHAR_	_T[Phospho (STY): 0%]S[Phospho (STY): 0%]PGQFGALGAC[Carbamidomethyl (C): 100%]Y[Phospho (STY): 100%]NPGGQLGGAS[Phospho (STY): 0%]AGAY[Phospho (STY): 0%]HAR_;_T[Phospho (STY): 0%]S[Phospho (STY): 0%]PGQFGALGAC[Carbamidomethyl (C): 100%]Y[Phospho (STY): 99.8%]NPGGQLGGAS[Phospho (STY): 0.1%]AGAY[Phospho (STY): 0%]HAR_;_T[Phospho (STY): 0%]S[Phospho (STY): 0%]PGQFGALGAC[Carbamidomethyl (C): 100%]Y[Ph…	_TSPGQFGALGAC[Carbamidomethyl (C)]Y[Phospho (STY)]NPGGQLGGASAGAYHAR_.3;_TSPGQFGALGAC[Carbamidomethyl (C)]Y[Phospho (STY)]NPGGQLGGASAGAYHAR_.4	FOXE1_Y340_M1
-1.33918	-0.430889	-0.730584	-0.490957	1.02318	1.34609	0.622337	4.67836e-05	WASL	O00401	_VIY[Phospho (STY)]DFIEK_	_VIY[Phospho (STY): 100%]DFIEK_	_VIY[Phospho (STY)]DFIEK_.2	WASL_Y256_M1
-1.02373	-0.891459	-1.01251	0.540027	1.28597	0.0123888	1.08931	0.0111273	POLRMT	O00411	_QLQAES[Phospho (STY)]VS[Phospho (STY)]EVVVNR_	_QLQAES[Phospho (STY): 100%]VS[Phospho (STY): 100%]EVVVNR_	_QLQAES[Phospho (STY)]VS[Phospho (STY)]EVVVNR_.2	POLRMT_S77_M2
-1.02373	-0.891459	-1.01251	0.540027	1.28597	0.0123888	1.08931	0.0111258	POLRMT	O00411	_QLQAES[Phospho (STY)]VS[Phospho (STY)]EVVVNR_	_QLQAES[Phospho (STY): 100%]VS[Phospho (STY): 100%]EVVVNR_	_QLQAES[Phospho (STY)]VS[Phospho (STY)]EVVVNR_.2	POLRMT_S79_M2
0.210287	1.01751	1.22397	0.424553	-1.26272	-1.2226	-0.390991	8.18115e-05	EEF2K	O00418	_A[Acetyl (Protein N-term)]DEDLIFRLEGVDGGQS[Phospho (STY)]PR_;_[Acetyl (Protein N-term)]ADEDLIFRLEGVDGGQS[Phospho (STY)]PR_;_LEGVDGGQS[Phospho (STY)]PR_	_ADEDLIFRLEGVDGGQS[Phospho (STY): 100%]PR_;_LEGVDGGQS[Phospho (STY): 100%]PR_	_ADEDLIFRLEGVDGGQS[Phospho (STY)]PR_.2;_ADEDLIFRLEGVDGGQS[Phospho (STY)]PR_.3;_LEGVDGGQS[Phospho (STY)]PR_.2	EEF2K_S18_M1
1.08015	0.697805	0.9944	-1.69654	-0.388793	-0.558098	-0.128923	7.94702e-05	EEF2K	O00418	_Y[Phospho (STY)]SSS[Phospho (STY)]GSPANSFHFK_;_YS[Phospho (STY)]SSGS[Phospho (STY)]PANSFHFK_;_YSS[Phospho (STY)]S[Phospho (STY)]GSPANSFHFK_;_YSSS[Phospho (STY)]GSPANS[Phospho (STY)]FHFK_;_YSS[Phospho (STY)]SGS[Phospho (STY)]PANSFHFK_;_Y[Phospho (STY)]SSSGS[Phospho (STY)]PANSFHFK_;_YSSS[Phospho (STY)]GS[Phospho (STY)]PANSFHFK_;_Y[Phospho (STY)]SSSGS[Phospho (STY)]PANSFHFK_;_YSSS[Phospho (STY)]GS[…	_Y[Phospho (STY): 100%]S[Phospho (STY): 99.9%]S[Phospho (STY): 0.1%]S[Phospho (STY): 0%]GS[Phospho (STY): 0%]PANS[Phospho (STY): 0%]FHFK_;_Y[Phospho (STY): 100%]S[Phospho (STY): 99.3%]S[Phospho (STY): 0.7%]S[Phospho (STY): 0%]GS[Phospho (STY): 0%]PANS[Phospho (STY): 0%]FHFK_;_Y[Phospho (STY): 100%]S[Phospho (STY): 99.4%]S[Phospho (STY): 0.6%]S[Phospho (STY): 0%]GS[Phospho (STY): 0%]PANS[Phospho (…	_Y[Phospho (STY)]S[Phospho (STY)]SSGSPANSFHFK_.2;_Y[Phospho (STY)]S[Phospho (STY)]SSGSPANSFHFK_.3	EEF2K_S70_M2
1.2976	0.519464	0.253611	NaN	-1.70581	-0.235898	-0.128974	0.00712531	EEF2K	O00418	_YSS[Phospho (STY)]S[Phospho (STY)]GSPANS[Phospho (STY)]FHFK_;_Y[Phospho (STY)]SSS[Phospho (STY)]GSPANS[Phospho (STY)]FHFK_;_Y[Phospho (STY)]SSSGS[Phospho (STY)]PANS[Phospho (STY)]FHFK_;_YS[Phospho (STY)]SSGS[Phospho (STY)]PANS[Phospho (STY)]FHFK_;_Y[Phospho (STY)]SSS[Phospho (STY)]GSPANS[Phospho (STY)]FHFK_;_YS[Phospho (STY)]SSGS[Phospho (STY)]PANS[Phospho (STY)]FHFK_;_Y[Phospho (STY)]SSSGS[Phos…	_Y[Phospho (STY): 100%]S[Phospho (STY): 98.6%]S[Phospho (STY): 27.5%]S[Phospho (STY): 10.6%]GS[Phospho (STY): 1.5%]PANS[Phospho (STY): 61.7%]FHFK_;_Y[Phospho (STY): 98.5%]S[Phospho (STY): 96.3%]S[Phospho (STY): 5.1%]S[Phospho (STY): 4.5%]GS[Phospho (STY): 5.3%]PANS[Phospho (STY): 90.2%]FHFK_;_Y[Phospho (STY): 98.3%]S[Phospho (STY): 95.6%]S[Phospho (STY): 6.6%]S[Phospho (STY): 5.1%]GS[Phospho (STY…	_Y[Phospho (STY)]S[Phospho (STY)]SSGSPANS[Phospho (STY)]FHFK_.2;_Y[Phospho (STY)]S[Phospho (STY)]SS[Phospho (STY)]GSPANSFHFK_.2;_Y[Phospho (STY)]S[Phospho (STY)]S[Phospho (STY)]SGSPANSFHFK_.2	EEF2K_S70_M3
1.11352	0.661063	1.0215	-1.6625	-0.409654	-0.569144	-0.15479	7.84827e-05	EEF2K	O00418	_Y[Phospho (STY)]SSSGS[Phospho (STY)]PANSFHFK_;_YSSS[Phospho (STY)]GS[Phospho (STY)]PANSFHFK_;_Y[Phospho (STY)]SSS[Phospho (STY)]GSPANSFHFK_;_YS[Phospho (STY)]SSGS[Phospho (STY)]PANSFHFK_;_YSS[Phospho (STY)]S[Phospho (STY)]GSPANSFHFK_;_YSSS[Phospho (STY)]GSPANS[Phospho (STY)]FHFK_;_YSS[Phospho (STY)]SGS[Phospho (STY)]PANSFHFK_;_Y[Phospho (STY)]SSSGS[Phospho (STY)]PANSFHFK_;_YSSS[Phospho (STY)]GS[…	_Y[Phospho (STY): 97.6%]S[Phospho (STY): 31%]S[Phospho (STY): 31.8%]S[Phospho (STY): 16.4%]GS[Phospho (STY): 23.1%]PANS[Phospho (STY): 0%]FHFK_;_Y[Phospho (STY): 98.9%]S[Phospho (STY): 30.7%]S[Phospho (STY): 34.2%]S[Phospho (STY): 18.8%]GS[Phospho (STY): 14.6%]PANS[Phospho (STY): 2.8%]FHFK_;_Y[Phospho (STY): 92.5%]S[Phospho (STY): 29.7%]S[Phospho (STY): 35.8%]S[Phospho (STY): 21.5%]GS[Phospho (ST…	_Y[Phospho (STY)]SS[Phospho (STY)]SGSPANSFHFK_.3;_Y[Phospho (STY)]S[Phospho (STY)]SSGSPANSFHFK_.2;_Y[Phospho (STY)]S[Phospho (STY)]SSGSPANSFHFK_.3	EEF2K_Y69_M2
1.12482	0.612699	0.325369	NaN	-1.79234	-0.182425	-0.0881221	0.00686205	EEF2K	O00418	_Y[Phospho (STY)]SSS[Phospho (STY)]GSPANS[Phospho (STY)]FHFK_;_YSS[Phospho (STY)]SGS[Phospho (STY)]PANS[Phospho (STY)]FHFK_;_Y[Phospho (STY)]SSSGS[Phospho (STY)]PANS[Phospho (STY)]FHFK_;_YSS[Phospho (STY)]S[Phospho (STY)]GSPANS[Phospho (STY)]FHFK_;_Y[Phospho (STY)]SSS[Phospho (STY)]GSPANS[Phospho (STY)]FHFK_;_Y[Phospho (STY)]SSSGS[Phospho (STY)]PANS[Phospho (STY)]FHFK_;_YS[Phospho (STY)]SSGS[Phos…	_Y[Phospho (STY): 96.4%]S[Phospho (STY): 11.1%]S[Phospho (STY): 16.3%]S[Phospho (STY): 12.8%]GS[Phospho (STY): 76.2%]PANS[Phospho (STY): 87.2%]FHFK_;_Y[Phospho (STY): 97.4%]S[Phospho (STY): 25.5%]S[Phospho (STY): 33.5%]S[Phospho (STY): 29.3%]GS[Phospho (STY): 53.9%]PANS[Phospho (STY): 60.4%]FHFK_;_Y[Phospho (STY): 84.2%]S[Phospho (STY): 9%]S[Phospho (STY): 13.5%]S[Phospho (STY): 30.2%]GS[Phospho …	_Y[Phospho (STY)]SSSGS[Phospho (STY)]PANS[Phospho (STY)]FHFK_.2;_Y[Phospho (STY)]S[Phospho (STY)]SSGSPANS[Phospho (STY)]FHFK_.2;_Y[Phospho (STY)]S[Phospho (STY)]SS[Phospho (STY)]GSPANSFHFK_.2;_Y[Phospho (STY)]S[Phospho (STY)]S[Phospho (STY)]SGSPANSFHFK_.2	EEF2K_Y69_M3
-1.77334	1.10758	1.18824	0.195605	-0.225174	-0.302119	-0.19079	7.82269e-05	DNM1L	O00429	_ELPSAVS[Phospho (STY)]RDK_	_ELPS[Phospho (STY): 0%]AVS[Phospho (STY): 100%]RDK_;_ELPS[Phospho (STY): 0.1%]AVS[Phospho (STY): 99.9%]RDK_;_ELPS[Phospho (STY): 29.8%]AVS[Phospho (STY): 70.2%]RDK_;_ELPS[Phospho (STY): 21.8%]AVS[Phospho (STY): 78.2%]RDK_;_ELPS[Phospho (STY): 1.2%]AVS[Phospho (STY): 98.8%]RDK_;_ELPS[Phospho (STY): 0.3%]AVS[Phospho (STY): 99.7%]RDK_;_ELPS[Phospho (STY): 5.4%]AVS[Phospho (STY): 94.6%]RDK_;_ELPS[Ph…	_ELPSAVS[Phospho (STY)]RDK_.2	DNM1L_S529_M1
1.13414	0.74297	0.559152	0.649311	-1.33887	-1.10725	-0.639455	6.82095e-05	DNM1L	O00429	_PIPIMPAS[Phospho (STY)]PQK_;_PIPIM[Oxidation (M)]PAS[Phospho (STY)]PQK_;_SKPIPIMPAS[Phospho (STY)]PQK_;_SKPIPIM[Oxidation (M)]PAS[Phospho (STY)]PQK_	_PIPIMPAS[Phospho (STY): 100%]PQK_;_PIPIM[Oxidation (M): 100%]PAS[Phospho (STY): 100%]PQK_;_S[Phospho (STY): 0%]KPIPIMPAS[Phospho (STY): 100%]PQK_;_S[Phospho (STY): 1.7%]KPIPIM[Oxidation (M): 100%]PAS[Phospho (STY): 98.3%]PQK_;_S[Phospho (STY): 6.7%]KPIPIM[Oxidation (M): 100%]PAS[Phospho (STY): 93.3%]PQK_;_S[Phospho (STY): 0.5%]KPIPIM[Oxidation (M): 100%]PAS[Phospho (STY): 99.5%]PQK_;_S[Phospho (…	_PIPIMPAS[Phospho (STY)]PQK_.2;_PIPIM[Oxidation (M)]PAS[Phospho (STY)]PQK_.2;_SKPIPIMPAS[Phospho (STY)]PQK_.2;_SKPIPIM[Oxidation (M)]PAS[Phospho (STY)]PQK_.2	DNM1L_S616_M1
0.67707	1.06203	1.29156	-0.632621	-1.08876	-0.26551	-1.04376	0.000109158	PIK3C2A	O00443	_VSNLQVS[Phospho (STY)]PKSEDISK_;_VSNLQVS[Phospho (STY)]PK_	_VS[Phospho (STY): 0.2%]NLQVS[Phospho (STY): 99.8%]PKS[Phospho (STY): 0%]EDIS[Phospho (STY): 0%]K_;_VS[Phospho (STY): 0%]NLQVS[Phospho (STY): 100%]PKS[Phospho (STY): 0%]EDIS[Phospho (STY): 0%]K_;_VS[Phospho (STY): 0%]NLQVS[Phospho (STY): 90.6%]PKS[Phospho (STY): 9.4%]EDIS[Phospho (STY): 0%]K_;_VS[Phospho (STY): 0%]NLQVS[Phospho (STY): 100%]PK_	_VSNLQVS[Phospho (STY)]PKSEDISK_.2;_VSNLQVS[Phospho (STY)]PK_.2	PIK3C2A_S259_M1
-1.35801	0.843863	1.06107	1.07855	-0.210374	-0.474026	-0.941068	0.00629652	BIN1	O00499	_GNKS[Phospho (STY)]PSPPDGSPAATPEIR_;_GNKSPS[Phospho (STY)]PPDGSPAATPEIR_;_GNKSPSPPDGS[Phospho (STY)]PAATPEIR_;_GNKSPS[Phospho (STY)]PPDGSPAATPEIR_;_GNKS[Phospho (STY)]PSPPDGSPAATPEIR_;_GNKSPSPPDGSPAAT[Phospho (STY)]PEIR_;_SPS[Phospho (STY)]PPDGSPAATPEIR_;_S[Phospho (STY)]PSPPDGSPAATPEIR_;_SPSPPDGS[Phospho (STY)]PAATPEIR_;_SPS[Phospho (STY)]PPDGSPAATPEIR_;_SPSPPDGS[Phospho (STY)]PAATPEIR_;_SPSPPD…	_GNKS[Phospho (STY): 48.7%]PS[Phospho (STY): 51.3%]PPDGS[Phospho (STY): 0%]PAAT[Phospho (STY): 0%]PEIR_;_GNKS[Phospho (STY): 1%]PS[Phospho (STY): 93.5%]PPDGS[Phospho (STY): 0%]PAAT[Phospho (STY): 5.5%]PEIR_;_GNKS[Phospho (STY): 5.3%]PS[Phospho (STY): 94.7%]PPDGS[Phospho (STY): 0%]PAAT[Phospho (STY): 0%]PEIR_;_GNKS[Phospho (STY): 7.6%]PS[Phospho (STY): 92.4%]PPDGS[Phospho (STY): 0%]PAAT[Phospho (S…	_GNKSPS[Phospho (STY)]PPDGSPAATPEIR_.2;_GNKSPS[Phospho (STY)]PPDGSPAATPEIR_.3;_SPS[Phospho (STY)]PPDGSPAATPEIR_.2;_SPS[Phospho (STY)]PPDGSPAATPEIR_.3	BIN1_S298_M1
1.86311	0.276004	-0.215777	0.397627	-0.278398	-0.815786	-1.22678	0.0237192	KPNA3	O00505	_NVPQEESLEDS[Phospho (STY)]DVDADFK_;_NVPQEES[Phospho (STY)]LEDSDVDADFK_;_RNVPQEESLEDS[Phospho (STY)]DVDADFK_;_RNVPQEES[Phospho (STY)]LEDSDVDADFK_	_NVPQEES[Phospho (STY): 0%]LEDS[Phospho (STY): 100%]DVDADFK_;_NVPQEES[Phospho (STY): 1.6%]LEDS[Phospho (STY): 98.4%]DVDADFK_;_NVPQEES[Phospho (STY): 41.3%]LEDS[Phospho (STY): 58.7%]DVDADFK_;_NVPQEES[Phospho (STY): 0.1%]LEDS[Phospho (STY): 99.9%]DVDADFK_;_NVPQEES[Phospho (STY): 3%]LEDS[Phospho (STY): 97%]DVDADFK_;_NVPQEES[Phospho (STY): 8.2%]LEDS[Phospho (STY): 91.8%]DVDADFK_;_NVPQEES[Phospho (STY…	_NVPQEESLEDS[Phospho (STY)]DVDADFK_.2;_NVPQEESLEDS[Phospho (STY)]DVDADFK_.3;_RNVPQEESLEDS[Phospho (STY)]DVDADFK_.3	KPNA3_S60_M1
0.711377	0.745561	0.323218	0.975547	-0.193892	-0.750392	-1.81142	0.000192837	BCL9	O00512	_PAAPPRPLDRES[Phospho (STY)]PGVENK_	_PAAPPRPLDRES[Phospho (STY): 100%]PGVENK_	_PAAPPRPLDRES[Phospho (STY)]PGVENK_.2;_PAAPPRPLDRES[Phospho (STY)]PGVENK_.3	BCL9_S278_M1
-0.0951076	1.20315	0.943571	0.810475	-0.534603	-1.13378	-1.19371	0.00108912	BCL9	O00512	_IPVEGPLSPS[Phospho (STY)]RGDFPK_;_IPVEGPLS[Phospho (STY)]PSRGDFPK_;_IPVEGPLSPS[Phospho (STY)]R_;_IPVEGPLS[Phospho (STY)]PSR_	_IPVEGPLS[Phospho (STY): 100%]PS[Phospho (STY): 0%]RGDFPK_;_IPVEGPLS[Phospho (STY): 94.9%]PS[Phospho (STY): 5.1%]RGDFPK_;_IPVEGPLS[Phospho (STY): 99.9%]PS[Phospho (STY): 0.1%]RGDFPK_;_IPVEGPLS[Phospho (STY): 50%]PS[Phospho (STY): 50%]RGDFPK_;_IPVEGPLS[Phospho (STY): 100%]PS[Phospho (STY): 0%]RGDFPK_;_IPVEGPLS[Phospho (STY): 98.2%]PS[Phospho (STY): 1.8%]RGDFPK_;_IPVEGPLS[Phospho (STY): 96.1%]PS[Ph…	_IPVEGPLS[Phospho (STY)]PSRGDFPK_.2;_IPVEGPLS[Phospho (STY)]PSRGDFPK_.3;_IPVEGPLS[Phospho (STY)]PSR_.2	BCL9_S687_M1
-0.918625	0.969251	0.857326	0.915143	-0.835717	-1.34759	0.360216	0.0182069	BCL9	O00512	_LQPT[Phospho (STY)]PPIPAPAPK_	_LQPT[Phospho (STY): 100%]PPIPAPAPK_	_LQPT[Phospho (STY)]PPIPAPAPK_.2	BCL9_T257_M1
0.843908	0.76268	0.383677	0.848957	-1.47044	-1.29234	-0.0764323	8.21039e-05	LAD1	O00515	_LEAEEGRNS[Phospho (STY)]LS[Phospho (STY)]PVQATQK_;_LEAEEGRNS[Phospho (STY)]LS[Phospho (STY)]PVQATQK_;_LEAEEGRNSLS[Phospho (STY)]PVQAT[Phospho (STY)]QK_;_LEAEEGRNS[Phospho (STY)]LSPVQAT[Phospho (STY)]QK_	_LEAEEGRNS[Phospho (STY): 100%]LS[Phospho (STY): 100%]PVQAT[Phospho (STY): 0%]QK_;_LEAEEGRNS[Phospho (STY): 99.8%]LS[Phospho (STY): 99.8%]PVQAT[Phospho (STY): 0.4%]QK_;_LEAEEGRNS[Phospho (STY): 99.5%]LS[Phospho (STY): 99.5%]PVQAT[Phospho (STY): 1.1%]QK_;_LEAEEGRNS[Phospho (STY): 66.7%]LS[Phospho (STY): 66.7%]PVQAT[Phospho (STY): 66.7%]QK_;_LEAEEGRNS[Phospho (STY): 97.2%]LS[Phospho (STY): 97.2%]PV…	_LEAEEGRNS[Phospho (STY)]LS[Phospho (STY)]PVQATQK_.2;_LEAEEGRNS[Phospho (STY)]LS[Phospho (STY)]PVQATQK_.3	LAD1_S121_M2
0.189521	0.872861	0.810866	1.17545	-0.81823	-1.06037	-1.17009	7.79944e-05	LAD1	O00515	_LEAEEGRNS[Phospho (STY)]LSPVQATQK_;_LEAEEGRNSLS[Phospho (STY)]PVQATQK_;_NS[Phospho (STY)]LSPVQATQK_;_NSLS[Phospho (STY)]PVQATQK_;_NSLSPVQAT[Phospho (STY)]QK_	_LEAEEGRNS[Phospho (STY): 0%]LS[Phospho (STY): 100%]PVQAT[Phospho (STY): 0%]QK_;_LEAEEGRNS[Phospho (STY): 1.4%]LS[Phospho (STY): 98.6%]PVQAT[Phospho (STY): 0%]QK_;_LEAEEGRNS[Phospho (STY): 0.1%]LS[Phospho (STY): 99.9%]PVQAT[Phospho (STY): 0%]QK_;_LEAEEGRNS[Phospho (STY): 12.2%]LS[Phospho (STY): 60.7%]PVQAT[Phospho (STY): 27.1%]QK_;_LEAEEGRNS[Phospho (STY): 14%]LS[Phospho (STY): 80.4%]PVQAT[Phosph…	_LEAEEGRNSLS[Phospho (STY)]PVQATQK_.2;_LEAEEGRNSLS[Phospho (STY)]PVQATQK_.3;_NSLS[Phospho (STY)]PVQATQK_.2	LAD1_S123_M1
0.836146	0.742007	0.444915	0.823227	-1.47723	-1.29905	-0.0700195	8.11359e-05	LAD1	O00515	_LEAEEGRNS[Phospho (STY)]LSPVQAT[Phospho (STY)]QK_;_LEAEEGRNS[Phospho (STY)]LS[Phospho (STY)]PVQATQK_;_LEAEEGRNSLS[Phospho (STY)]PVQAT[Phospho (STY)]QK_;_LEAEEGRNS[Phospho (STY)]LS[Phospho (STY)]PVQATQK_;_LEAEEGRNS[Phospho (STY)]LS[Phospho (STY)]PVQATQK_;_LEAEEGRNSLS[Phospho (STY)]PVQAT[Phospho (STY)]QK_;_LEAEEGRNS[Phospho (STY)]LSPVQAT[Phospho (STY)]QK_	_LEAEEGRNS[Phospho (STY): 52.2%]LS[Phospho (STY): 73.9%]PVQAT[Phospho (STY): 73.9%]QK_;_LEAEEGRNS[Phospho (STY): 44.5%]LS[Phospho (STY): 78.1%]PVQAT[Phospho (STY): 77.4%]QK_;_LEAEEGRNS[Phospho (STY): 2.3%]LS[Phospho (STY): 98.8%]PVQAT[Phospho (STY): 98.8%]QK_;_LEAEEGRNS[Phospho (STY): 2.1%]LS[Phospho (STY): 99.4%]PVQAT[Phospho (STY): 98.5%]QK_;_LEAEEGRNS[Phospho (STY): 1.8%]LS[Phospho (STY): 99.1…	_LEAEEGRNSLS[Phospho (STY)]PVQAT[Phospho (STY)]QK_.3;_LEAEEGRNS[Phospho (STY)]LS[Phospho (STY)]PVQATQK_.2;_LEAEEGRNS[Phospho (STY)]LS[Phospho (STY)]PVQATQK_.3	LAD1_S123_M2
0.860433	1.07399	0.56603	0.604068	-1.30694	-1.11923	-0.67835	0	LAD1	O00515	_GVPEKS[Phospho (STY)]PVLEK_	_GVPEKS[Phospho (STY): 100%]PVLEK_	_GVPEKS[Phospho (STY)]PVLEK_.2	LAD1_S177_M1
0.281099	0.868387	0.764406	1.10187	-1.07315	-1.37746	-0.565151	0.000777332	LAD1	O00515	_RATASEQPLAQEPPAS[Phospho (STY)]GGSPATTK_;_RATASEQPLAQEPPASGGSPATT[Phospho (STY)]K_;_RATASEQPLAQEPPASGGS[Phospho (STY)]PATTK_;_RATASEQPLAQEPPASGGSPAT[Phospho (STY)]TK_	_RAT[Phospho (STY): 0%]AS[Phospho (STY): 0%]EQPLAQEPPAS[Phospho (STY): 5.7%]GGS[Phospho (STY): 94.3%]PAT[Phospho (STY): 0%]T[Phospho (STY): 0%]K_;_RAT[Phospho (STY): 0%]AS[Phospho (STY): 0%]EQPLAQEPPAS[Phospho (STY): 15.2%]GGS[Phospho (STY): 84.8%]PAT[Phospho (STY): 0.1%]T[Phospho (STY): 0%]K_;_RAT[Phospho (STY): 0%]AS[Phospho (STY): 0%]EQPLAQEPPAS[Phospho (STY): 15%]GGS[Phospho (STY): 83.8%]PAT[…	_RATASEQPLAQEPPASGGS[Phospho (STY)]PATTK_.3	LAD1_S301_M1
-0.335361	1.79257	0.959074	-0.727152	-0.930835	-0.189797	-0.568496	8.97959e-05	LAD1	O00515	_HRNLS[Phospho (STY)]STTDDEAPR_;_NLSS[Phospho (STY)]TTDDEAPR_;_NLSST[Phospho (STY)]TDDEAPR_;_NLS[Phospho (STY)]STTDDEAPR_	_HRNLS[Phospho (STY): 90.4%]S[Phospho (STY): 8.6%]T[Phospho (STY): 0.5%]T[Phospho (STY): 0.5%]DDEAPR_;_HRNLS[Phospho (STY): 25%]S[Phospho (STY): 25%]T[Phospho (STY): 25%]T[Phospho (STY): 25%]DDEAPR_;_HRNLS[Phospho (STY): 99.3%]S[Phospho (STY): 0.2%]T[Phospho (STY): 0.2%]T[Phospho (STY): 0.2%]DDEAPR_;_NLS[Phospho (STY): 100%]S[Phospho (STY): 0%]T[Phospho (STY): 0%]T[Phospho (STY): 0%]DDEAPR_;_NLS[…	_HRNLS[Phospho (STY)]STTDDEAPR_.3;_NLS[Phospho (STY)]STTDDEAPR_.2	LAD1_S38_M1
-1.17798	1.2168	0.7617	1.01737	-0.953365	-0.774279	-0.0902412	8.3045e-05	LAD1	O00515	_S[Phospho (STY)]ASMKLPDNTVK_;_SAS[Phospho (STY)]MKLPDNTVK_;_SAS[Phospho (STY)]M[Oxidation (M)]KLPDNTVK_;_S[Phospho (STY)]ASM[Oxidation (M)]KLPDNTVK_	_S[Phospho (STY): 0.1%]AS[Phospho (STY): 99.9%]MKLPDNT[Phospho (STY): 0%]VK_;_S[Phospho (STY): 0%]AS[Phospho (STY): 100%]MKLPDNT[Phospho (STY): 0%]VK_;_S[Phospho (STY): 2.7%]AS[Phospho (STY): 97.3%]MKLPDNT[Phospho (STY): 0%]VK_;_S[Phospho (STY): 0.6%]AS[Phospho (STY): 99.4%]MKLPDNT[Phospho (STY): 0%]VK_;_S[Phospho (STY): 0.2%]AS[Phospho (STY): 99.8%]MKLPDNT[Phospho (STY): 0%]VK_;_S[Phospho (STY):…	_SAS[Phospho (STY)]MKLPDNTVK_.2;_SAS[Phospho (STY)]M[Oxidation (M)]KLPDNTVK_.2	LAD1_S394_M1
-0.613856	1.00558	0.631477	1.36393	-0.475529	-0.568711	-1.34289	0.000131037	LAD1	O00515	_S[Phospho (STY)]RGLPC[Carbamidomethyl (C)]TELFVAPVGVASK_	_S[Phospho (STY): 90.2%]RGLPC[Carbamidomethyl (C): 100%]T[Phospho (STY): 9.8%]ELFVAPVGVAS[Phospho (STY): 0%]K_;_S[Phospho (STY): 92.8%]RGLPC[Carbamidomethyl (C): 100%]T[Phospho (STY): 7.2%]ELFVAPVGVAS[Phospho (STY): 0%]K_;_S[Phospho (STY): 54.6%]RGLPC[Carbamidomethyl (C): 100%]T[Phospho (STY): 13.5%]ELFVAPVGVAS[Phospho (STY): 32%]K_;_S[Phospho (STY): 99.1%]RGLPC[Carbamidomethyl (C): 100%]T[Phosph…	_S[Phospho (STY)]RGLPC[Carbamidomethyl (C)]TELFVAPVGVASK_.2;_S[Phospho (STY)]RGLPC[Carbamidomethyl (C)]TELFVAPVGVASK_.3	LAD1_S423_M1
1.25644	0.669832	1.02662	-1.46284	-0.619743	-0.524646	-0.345661	0.000455735	LAD1	O00515	_LPS[Phospho (STY)]VEEAEVPKPLPPASKDEDEDIQSILR_;_LPSVEEAEVPKPLPPAS[Phospho (STY)]KDEDEDIQSILR_;_LPS[Phospho (STY)]VEEAEVPK_;_QAS[Phospho (STY)]ASERLPSVEEAEVPK_;_QASAS[Phospho (STY)]ERLPSVEEAEVPK_;_QASASERLPS[Phospho (STY)]VEEAEVPK_	_LPS[Phospho (STY): 99.6%]VEEAEVPKPLPPAS[Phospho (STY): 0.4%]KDEDEDIQS[Phospho (STY): 0%]ILR_;_LPS[Phospho (STY): 97.9%]VEEAEVPKPLPPAS[Phospho (STY): 2.1%]KDEDEDIQS[Phospho (STY): 0%]ILR_;_LPS[Phospho (STY): 100%]VEEAEVPKPLPPAS[Phospho (STY): 0%]KDEDEDIQS[Phospho (STY): 0%]ILR_;_LPS[Phospho (STY): 99.8%]VEEAEVPKPLPPAS[Phospho (STY): 0.2%]KDEDEDIQS[Phospho (STY): 0%]ILR_;_LPS[Phospho (STY): 70.3%]…	_LPS[Phospho (STY)]VEEAEVPKPLPPASKDEDEDIQSILR_.3;_LPS[Phospho (STY)]VEEAEVPKPLPPASKDEDEDIQSILR_.4;_LPS[Phospho (STY)]VEEAEVPK_.2;_QASASERLPS[Phospho (STY)]VEEAEVPK_.2;_QASASERLPS[Phospho (STY)]VEEAEVPK_.3	LAD1_S64_M1
-2.14992	0.450321	-0.00932256	0.948106	0.302524	0.428574	0.0297143	8.31928e-05	EBAG9	O00559	_GRKLS[Phospho (STY)]GDQITLPTTVDYSSVPK_;_KLSGDQIT[Phospho (STY)]LPTTVDYSSVPK_;_KLS[Phospho (STY)]GDQITLPTTVDYSSVPK_	_GRKLS[Phospho (STY): 100%]GDQIT[Phospho (STY): 0%]LPT[Phospho (STY): 0%]T[Phospho (STY): 0%]VDY[Phospho (STY): 0%]S[Phospho (STY): 0%]S[Phospho (STY): 0%]VPK_;_KLS[Phospho (STY): 100%]GDQIT[Phospho (STY): 0%]LPT[Phospho (STY): 0%]T[Phospho (STY): 0%]VDY[Phospho (STY): 0%]S[Phospho (STY): 0%]S[Phospho (STY): 0%]VPK_	_GRKLS[Phospho (STY)]GDQITLPTTVDYSSVPK_.3;_KLS[Phospho (STY)]GDQITLPTTVDYSSVPK_.3	EBAG9_S36_M1
-0.646608	0.684224	0.151095	1.73469	-0.0202842	-0.583838	-1.31928	0.00199635	SDCBP	O00560	_[Acetyl (Protein N-term)]SLYPS[Phospho (STY)]LEDLK_;_[Acetyl (Protein N-term)]S[Phospho (STY)]LYPSLEDLK_;_S[Acetyl (Protein N-term)]LYPS[Phospho (STY)]LEDLK_	_S[Phospho (STY): 0%]LY[Phospho (STY): 0%]PS[Phospho (STY): 100%]LEDLK_;_S[Phospho (STY): 0.4%]LY[Phospho (STY): 0.1%]PS[Phospho (STY): 99.6%]LEDLK_;_S[Phospho (STY): 0.3%]LY[Phospho (STY): 0.1%]PS[Phospho (STY): 99.6%]LEDLK_;_S[Phospho (STY): 0.4%]LY[Phospho (STY): 0.1%]PS[Phospho (STY): 99.5%]LEDLK_;_S[Phospho (STY): 2.3%]LY[Phospho (STY): 0.2%]PS[Phospho (STY): 97.4%]LEDLK_;_S[Phospho (STY): 2…	_SLYPS[Phospho (STY)]LEDLK_.2	SDCBP_S6_M1
-0.282289	-1.85636	-0.367165	-0.108852	0.98298	0.693062	0.938621	0.0037183	PITPNM1	O00562	_WNS[Phospho (STY)]NDFIDAFASPVEAEGTPEPGAEAAK_;_WNSNDFIDAFAS[Phospho (STY)]PVEAEGTPEPGAEAAK_	_WNS[Phospho (STY): 0.1%]NDFIDAFAS[Phospho (STY): 68.2%]PVEAEGT[Phospho (STY): 31.7%]PEPGAEAAK_;_WNS[Phospho (STY): 0.1%]NDFIDAFAS[Phospho (STY): 65.8%]PVEAEGT[Phospho (STY): 34.1%]PEPGAEAAK_;_WNS[Phospho (STY): 1.7%]NDFIDAFAS[Phospho (STY): 98.2%]PVEAEGT[Phospho (STY): 0.1%]PEPGAEAAK_;_WNS[Phospho (STY): 5.3%]NDFIDAFAS[Phospho (STY): 94.7%]PVEAEGT[Phospho (STY): 0%]PEPGAEAAK_;_WNS[Phospho (STY):…	_WNSNDFIDAFAS[Phospho (STY)]PVEAEGTPEPGAEAAK_.3	PITPNM1_S382_M1
-0.260295	-0.731522	-1.49471	-0.206248	1.5281	0.813751	0.350927	0.00605613	MPHOSPH10	O00566	_S[Phospho (STY)]PVFS[Phospho (STY)]DEDSDLDFDISK_;_S[Phospho (STY)]PVFSDEDS[Phospho (STY)]DLDFDISK_;_SPVFS[Phospho (STY)]DEDS[Phospho (STY)]DLDFDISK_	_S[Phospho (STY): 0.2%]PVFS[Phospho (STY): 99.8%]DEDS[Phospho (STY): 100%]DLDFDIS[Phospho (STY): 0%]K_;_S[Phospho (STY): 9.5%]PVFS[Phospho (STY): 90.5%]DEDS[Phospho (STY): 99.9%]DLDFDIS[Phospho (STY): 0%]K_;_S[Phospho (STY): 0.1%]PVFS[Phospho (STY): 99.9%]DEDS[Phospho (STY): 100%]DLDFDIS[Phospho (STY): 0%]K_;_S[Phospho (STY): 1.3%]PVFS[Phospho (STY): 100%]DEDS[Phospho (STY): 98.7%]DLDFDIS[Phospho…	_SPVFS[Phospho (STY)]DEDS[Phospho (STY)]DLDFDISK_.2;_S[Phospho (STY)]PVFS[Phospho (STY)]DEDSDLDFDISK_.2	MPHOSPH10_S167_M2
0.405921	-0.509039	-1.00633	1.66422	-0.556912	-0.860221	0.862361	0.00251844	ADD3	Q9UEY8	_IEEVLSPEGSPSKS[Phospho (STY)]PS[Phospho (STY)]K_;_IEEVLSPEGS[Phospho (STY)]PSKS[Phospho (STY)]PSK_;_IEEVLSPEGSPS[Phospho (STY)]KSPS[Phospho (STY)]K_;_IEEVLSPEGS[Phospho (STY)]PSKS[Phospho (STY)]PSK_;_IEEVLSPEGSPS[Phospho (STY)]KS[Phospho (STY)]PSK_;_IEEVLSPEGS[Phospho (STY)]PS[Phospho (STY)]KSPSK_;_IEEVLSPEGSPSKS[Phospho (STY)]PS[Phospho (STY)]K_;_IEEVLS[Phospho (STY)]PEGSPSKS[Phospho (STY)]PSK_…	_IEEVLS[Phospho (STY): 22.2%]PEGS[Phospho (STY): 0.9%]PS[Phospho (STY): 35.1%]KS[Phospho (STY): 69.4%]PS[Phospho (STY): 72.4%]K_;_IEEVLS[Phospho (STY): 0%]PEGS[Phospho (STY): 0.2%]PS[Phospho (STY): 6.9%]KS[Phospho (STY): 100%]PS[Phospho (STY): 92.9%]K_;_I
1.1253	0.012222	-0.0404058	0.363197	-1.28599	-1.29774	1.12342	0.0181809	NOP56	O00567	_EELMS[Phospho (STY)]S[Phospho (STY)]DLEETAGSTSIPK_;_EELMSS[Phospho (STY)]DLEET[Phospho (STY)]AGSTSIPK_;_EELMS[Phospho (STY)]S[Phospho (STY)]DLEETAGSTSIPK_;_EELM[Oxidation (M)]SS[Phospho (STY)]DLEET[Phospho (STY)]AGSTSIPK_;_EELM[Oxidation (M)]SSDLEET[Phospho (STY)]AGSTS[Phospho (STY)]IPK_;_EELM[Oxidation (M)]S[Phospho (STY)]S[Phospho (STY)]DLEETAGSTSIPK_;_EELM[Oxidation (M)]SS[Phospho (STY)]DLEET…	_EELMS[Phospho (STY): 96.1%]S[Phospho (STY): 96.1%]DLEET[Phospho (STY): 0%]AGS[Phospho (STY): 2.9%]T[Phospho (STY): 3%]S[Phospho (STY): 1.8%]IPK_;_EELMS[Phospho (STY): 93.7%]S[Phospho (STY): 94.6%]DLEET[Phospho (STY): 5.2%]AGS[Phospho (STY): 4.6%]T[Phospho (STY): 1.5%]S[Phospho (STY): 0.3%]IPK_;_EELMS[Phospho (STY): 100%]S[Phospho (STY): 100%]DLEET[Phospho (STY): 0%]AGS[Phospho (STY): 0%]T[Phosph…	_EELMS[Phospho (STY)]S[Phospho (STY)]DLEETAGSTSIPK_.2;_EELMS[Phospho (STY)]S[Phospho (STY)]DLEETAGSTSIPK_.3;_EELM[Oxidation (M)]S[Phospho (STY)]S[Phospho (STY)]DLEETAGSTSIPK_.3;_SFSKEELMS[Phospho (STY)]S[Phospho (STY)]DLEETAGSTSIPK_.3;_SFS[Phospho (STY)]KEELMS[Phospho (STY)]SDLEETAGSTSIPK_.3	NOP56_S519_M2
-1.67898	0.657719	1.01617	0.254234	-1.12117	0.519602	0.352425	0.00110167	NOP56	O00567	_EEPVS[Phospho (STY)]S[Phospho (STY)]GPEEAVGK_;_FSKEEPVS[Phospho (STY)]S[Phospho (STY)]GPEEAVGK_;_FSKEEPVS[Phospho (STY)]S[Phospho (STY)]GPEEAVGK_;_FS[Phospho (STY)]KEEPVS[Phospho (STY)]SGPEEAVGK_;_FS[Phospho (STY)]KEEPVS[Phospho (STY)]SGPEEAVGK_	_EEPVS[Phospho (STY): 100%]S[Phospho (STY): 100%]GPEEAVGK_;_FS[Phospho (STY): 0%]KEEPVS[Phospho (STY): 100%]S[Phospho (STY): 100%]GPEEAVGK_;_FS[Phospho (STY): 0.1%]KEEPVS[Phospho (STY): 100%]S[Phospho (STY): 100%]GPEEAVGK_;_FS[Phospho (STY): 7.6%]KEEPVS[Phospho (STY): 96.2%]S[Phospho (STY): 96.2%]GPEEAVGK_;_FS[Phospho (STY): 52.2%]KEEPVS[Phospho (STY): 73.9%]S[Phospho (STY): 73.9%]GPEEAVGK_;_FS[P…	_EEPVS[Phospho (STY)]S[Phospho (STY)]GPEEAVGK_.2;_FSKEEPVS[Phospho (STY)]S[Phospho (STY)]GPEEAVGK_.2;_FSKEEPVS[Phospho (STY)]S[Phospho (STY)]GPEEAVGK_.3;_FS[Phospho (STY)]KEEPVS[Phospho (STY)]SGPEEAVGK_.2;_FS[Phospho (STY)]KEEPVS[Phospho (STY)]SGPEEAVGK_.3	NOP56_S569_M2
-0.196156	0.723059	1.73324	0.22477	-1.15542	-0.37726	-0.952236	0.00106727	NOP56	O00567	_EEPVSS[Phospho (STY)]GPEEAVGK_;_EEPVS[Phospho (STY)]SGPEEAVGK_;_FSKEEPVSS[Phospho (STY)]GPEEAVGK_	_EEPVS[Phospho (STY): 0%]S[Phospho (STY): 100%]GPEEAVGK_;_FS[Phospho (STY): 0.1%]KEEPVS[Phospho (STY): 29.1%]S[Phospho (STY): 70.8%]GPEEAVGK_;_FS[Phospho (STY): 0%]KEEPVS[Phospho (STY): 16.5%]S[Phospho (STY): 83.5%]GPEEAVGK_	_EEPVSS[Phospho (STY)]GPEEAVGK_.2;_FSKEEPVSS[Phospho (STY)]GPEEAVGK_.3	NOP56_S570_M1
-1.66984	0.668405	1.04467	0.226879	-1.11767	0.50652	0.341033	0.00108934	NOP56	O00567	_EEPVS[Phospho (STY)]S[Phospho (STY)]GPEEAVGK_;_FSKEEPVS[Phospho (STY)]S[Phospho (STY)]GPEEAVGK_;_FSKEEPVS[Phospho (STY)]S[Phospho (STY)]GPEEAVGK_;_FS[Phospho (STY)]KEEPVS[Phospho (STY)]SGPEEAVGK_	_EEPVS[Phospho (STY): 100%]S[Phospho (STY): 100%]GPEEAVGK_;_FS[Phospho (STY): 0%]KEEPVS[Phospho (STY): 100%]S[Phospho (STY): 100%]GPEEAVGK_;_FS[Phospho (STY): 0.1%]KEEPVS[Phospho (STY): 100%]S[Phospho (STY): 100%]GPEEAVGK_;_FS[Phospho (STY): 7.6%]KEEPVS[Phospho (STY): 96.2%]S[Phospho (STY): 96.2%]GPEEAVGK_;_FS[Phospho (STY): 52.2%]KEEPVS[Phospho (STY): 73.9%]S[Phospho (STY): 73.9%]GPEEAVGK_;_FS[P…	_EEPVS[Phospho (STY)]S[Phospho (STY)]GPEEAVGK_.2;_FSKEEPVS[Phospho (STY)]S[Phospho (STY)]GPEEAVGK_.2;_FSKEEPVS[Phospho (STY)]S[Phospho (STY)]GPEEAVGK_.3	NOP56_S570_M2
-0.82615	1.40379	0.685255	0.978091	-0.714691	-1.11318	-0.413111	0.00124176	DDX3X	O00571	_SSRFS[Phospho (STY)]GGFGAR_;_S[Phospho (STY)]SRFSGGFGAR_;_SS[Phospho (STY)]RFSGGFGAR_	_S[Phospho (STY): 97.5%]S[Phospho (STY): 0.9%]RFS[Phospho (STY): 1.6%]GGFGAR_;_S[Phospho (STY): 98.4%]S[Phospho (STY): 1%]RFS[Phospho (STY): 0.6%]GGFGAR_;_S[Phospho (STY): 97.4%]S[Phospho (STY): 1%]RFS[Phospho (STY): 1.6%]GGFGAR_;_S[Phospho (STY): 100%]S[Phospho (STY): 0%]RFS[Phospho (STY): 0%]GGFGAR_;_S[Phospho (STY): 99.8%]S[Phospho (STY): 0%]RFS[Phospho (STY): 0.2%]GGFGAR_;_S[Phospho (STY): 99…	_S[Phospho (STY)]SRFSGGFGAR_.2	DDX3X_S590_M1
0.0790752	-0.380905	0.58683	1.35083	-0.960138	0.786743	-1.46244	0.00277726	KPNA4	O00629	_NVPHEDIC[Carbamidomethyl (C)]EDS[Phospho (STY)]DIDGDYR_;_NVPHEDIC[Carbamidomethyl (C)]EDSDIDGDY[Phospho (STY)]R_	_NVPHEDIC[Carbamidomethyl (C): 100%]EDS[Phospho (STY): 100%]DIDGDY[Phospho (STY): 0%]R_	_NVPHEDIC[Carbamidomethyl (C)]EDS[Phospho (STY)]DIDGDYR_.3	KPNA4_S60_M1
1.16157	NaN	NaN	NaN	-0.829292	-0.839869	0.507588	0.0257378	NFIB	O00712	_PLFS[Phospho (STY)]SASPQDS[Phospho (STY)]SPR_;_PLFSS[Phospho (STY)]ASPQDSS[Phospho (STY)]PR_;_PLFSSAS[Phospho (STY)]PQDSS[Phospho (STY)]PR_;_PLFSSASPQDS[Phospho (STY)]S[Phospho (STY)]PR_;_PLFS[Phospho (STY)]S[Phospho (STY)]ASPQDSSPR_;_PLFS[Phospho (STY)]SASPQDSS[Phospho (STY)]PR_;_PLFS[Phospho (STY)]SASPQDSS[Phospho (STY)]PR_;_PLFS[Phospho (STY)]SASPQDS[Phospho (STY)]SPR_;_PLFSS[Phospho (STY)]AS…	_PLFS[Phospho (STY): 83.4%]S[Phospho (STY): 18.8%]AS[Phospho (STY): 83.5%]PQDS[Phospho (STY): 12.3%]S[Phospho (STY): 1.9%]PR_;_PLFS[Phospho (STY): 93.4%]S[Phospho (STY): 12.3%]AS[Phospho (STY): 93.6%]PQDS[Phospho (STY): 0.7%]S[Phospho (STY): 0%]PR_;_PLFS[Phospho (STY): 92.8%]S[Phospho (STY): 13.4%]AS[Phospho (STY): 93.2%]PQDS[Phospho (STY): 0.5%]S[Phospho (STY): 0%]PR_;_PLFS[Phospho (STY): 93.7%]…	_PLFS[Phospho (STY)]SAS[Phospho (STY)]PQDSSPR_.2;_PLFS[Phospho (STY)]S[Phospho (STY)]ASPQDSSPR_.2	NFIB_S325_M2
0.894945	NaN	-0.01742	NaN	-0.744841	-1.21421	1.08152	0.011942	NFIB	O00712	_PLFS[Phospho (STY)]SASPQDS[Phospho (STY)]SPR_;_PLFSS[Phospho (STY)]ASPQDSS[Phospho (STY)]PR_;_PLFS[Phospho (STY)]S[Phospho (STY)]ASPQDSSPR_;_PLFSSAS[Phospho (STY)]PQDS[Phospho (STY)]SPR_;_PLFSSASPQDS[Phospho (STY)]S[Phospho (STY)]PR_;_PLFS[Phospho (STY)]SASPQDSS[Phospho (STY)]PR_;_PLFS[Phospho (STY)]SASPQDS[Phospho (STY)]SPR_;_PLFSS[Phospho (STY)]ASPQDSS[Phospho (STY)]PR_;_PLFSSAS[Phospho (STY)]…	_PLFS[Phospho (STY): 6%]S[Phospho (STY): 94.4%]AS[Phospho (STY): 99.3%]PQDS[Phospho (STY): 0.3%]S[Phospho (STY): 0%]PR_;_PLFS[Phospho (STY): 34.1%]S[Phospho (STY): 63.2%]AS[Phospho (STY): 64.4%]PQDS[Phospho (STY): 34.7%]S[Phospho (STY): 3.5%]PR_;_PLFS[Phospho (STY): 43%]S[Phospho (STY): 79.3%]AS[Phospho (STY): 77.7%]PQDS[Phospho (STY): 0%]S[Phospho (STY): 0%]PR_;_PLFS[Phospho (STY): 45.7%]S[Phosp…	_PLFSS[Phospho (STY)]AS[Phospho (STY)]PQDSSPR_.2;_PLFS[Phospho (STY)]S[Phospho (STY)]ASPQDSSPR_.2	NFIB_S326_M2
1.22031	0.689995	-0.878616	-1.61897	-0.336451	0.236147	0.687587	0.00115152	NFIB	O00712	_TIS[Phospho (STY)]IDENMEPSPTGDFYPSPSSPAAGSR_;_TISIDENMEPSPTGDFYPSPSS[Phospho (STY)]PAAGSR_;_TISIDENMEPSPTGDFYPS[Phospho (STY)]PSSPAAGSR_;_TISIDENMEPS[Phospho (STY)]PTGDFYPSPSSPAAGSR_;_TISIDENMEPSPTGDFYPSPS[Phospho (STY)]SPAAGSR_;_TISIDENMEPSPT[Phospho (STY)]GDFYPSPSSPAAGSR_;_T[Phospho (STY)]ISIDENMEPSPTGDFYPSPSSPAAGSR_;_TISIDENMEPSPTGDFY[Phospho (STY)]PSPSSPAAGSR_;_TISIDENM[Oxidation (M)]EPSPTGD…	_T[Phospho (STY): 0%]IS[Phospho (STY): 0%]IDENMEPS[Phospho (STY): 0%]PT[Phospho (STY): 0%]GDFY[Phospho (STY): 100%]PS[Phospho (STY): 0%]PS[Phospho (STY): 0%]S[Phospho (STY): 0%]PAAGS[Phospho (STY): 0%]R_;_T[Phospho (STY): 0%]IS[Phospho (STY): 0%]IDENMEPS[Phospho (STY): 0%]PT[Phospho (STY): 0%]GDFY[Phospho (STY): 99.8%]PS[Phospho (STY): 0.1%]PS[Phospho (STY): 0.1%]S[Phospho (STY): 0%]PAAGS[Phospho…	_TISIDENMEPSPTGDFY[Phospho (STY)]PSPSSPAAGSR_.3;_TISIDENM[Oxidation (M)]EPSPTGDFY[Phospho (STY)]PSPSSPAAGSR_.3	NFIB_Y290_M1
0.526684	0.840079	0.74373	-1.77987	-0.809456	0.752222	-0.273389	0.00730652	PIK3C2B	O00750	_KLS[Phospho (STY)]PPPLPPR_	_KLS[Phospho (STY): 100%]PPPLPPR_	_KLS[Phospho (STY)]PPPLPPR_.2	PIK3C2B_S155_M1
-1.5304	0.435888	0.682042	1.31329	-1.02295	0.39581	-0.273682	0.000212987	PIK3C2B	O00750	_AS[Phospho (STY)]IWDT[Phospho (STY)]PPLPPR_	_AS[Phospho (STY): 100%]IWDT[Phospho (STY): 100%]PPLPPR_	_AS[Phospho (STY)]IWDT[Phospho (STY)]PPLPPR_.2	PIK3C2B_S164_M2
-1.5304	0.435888	0.682042	1.31329	-1.02295	0.39581	-0.273682	0.000213056	PIK3C2B	O00750	_AS[Phospho (STY)]IWDT[Phospho (STY)]PPLPPR_	_AS[Phospho (STY): 100%]IWDT[Phospho (STY): 100%]PPLPPR_	_AS[Phospho (STY)]IWDT[Phospho (STY)]PPLPPR_.2	PIK3C2B_T168_M2
0.206924	-1.68397	-0.812252	-0.31622	1.12323	0.714294	0.76799	0.0215025	PIK3C2B	O00750	_GLS[Phospho (STY)]GSDPTLNYNSLSPQEGPPNHSTSQGPQPGSDPWPK_;_GLSGS[Phospho (STY)]DPTLNYNSLSPQEGPPNHSTSQGPQPGSDPWPK_;_GLSGSDPTLNY[Phospho (STY)]NSLSPQEGPPNHSTSQGPQPGSDPWPK_;_GLSGSDPT[Phospho (STY)]LNYNSLSPQEGPPNHSTSQGPQPGSDPWPK_	_GLS[Phospho (STY): 0.4%]GS[Phospho (STY): 3.7%]DPT[Phospho (STY): 0.6%]LNY[Phospho (STY): 42.9%]NS[Phospho (STY): 0.1%]LS[Phospho (STY): 0.1%]PQEGPPNHS[Phospho (STY): 8.2%]T[Phospho (STY): 21.9%]S[Phospho (STY): 21.9%]QGPQPGS[Phospho (STY): 0.2%]DPWPK_;_GLS[Phospho (STY): 0.3%]GS[Phospho (STY): 2.3%]DPT[Phospho (STY): 0.3%]LNY[Phospho (STY): 48.7%]NS[Phospho (STY): 0.1%]LS[Phospho (STY): 0.1%]PQ…	_GLSGSDPTLNY[Phospho (STY)]NSLSPQEGPPNHSTSQGPQPGSDPWPK_.4	PIK3C2B_Y93_M1
-1.26056	1.14498	0.604841	0.719164	0.583695	-0.528333	-1.26379	0.00320694	ARID1A	O14497	_SNS[Phospho (STY)]VGIQDAFNDGSDSTFQK_;_S[Phospho (STY)]NSVGIQDAFNDGSDSTFQK_	_S[Phospho (STY): 1%]NS[Phospho (STY): 99%]VGIQDAFNDGS[Phospho (STY): 0%]DS[Phospho (STY): 0%]T[Phospho (STY): 0%]FQK_;_S[Phospho (STY): 0.8%]NS[Phospho (STY): 99.2%]VGIQDAFNDGS[Phospho (STY): 0%]DS[Phospho (STY): 0%]T[Phospho (STY): 0%]FQK_;_S[Phospho (STY): 38.6%]NS[Phospho (STY): 61.4%]VGIQDAFNDGS[Phospho (STY): 0%]DS[Phospho (STY): 0%]T[Phospho (STY): 0%]FQK_;_S[Phospho (STY): 1.3%]NS[Phospho…	_SNS[Phospho (STY)]VGIQDAFNDGSDSTFQK_.2;_SNS[Phospho (STY)]VGIQDAFNDGSDSTFQK_.3	ARID1A_S1184_M1
-1.09394	0.0285538	-0.3564	1.89268	0.657035	-0.451289	-0.676644	0.000254932	ARID1A	O14497	_TLLDPGRFS[Phospho (STY)]K_	_T[Phospho (STY): 0.1%]LLDPGRFS[Phospho (STY): 99.9%]K_;_T[Phospho (STY): 0%]LLDPGRFS[Phospho (STY): 100%]K_;_T[Phospho (STY): 7.9%]LLDPGRFS[Phospho (STY): 92.1%]K_;_T[Phospho (STY): 20.9%]LLDPGRFS[Phospho (STY): 79.1%]K_;_T[Phospho (STY): 0.2%]LLDPGRFS[Phospho (STY): 99.8%]K_	_TLLDPGRFS[Phospho (STY)]K_.2	ARID1A_S1751_M1
-0.0911491	1.05987	0.727084	1.2176	-0.919789	-0.887457	-1.10616	0.000169281	ARID1A	O14497	_SHHAPMS[Phospho (STY)]PGSSGGGGQPLAR_;_S[Phospho (STY)]HHAPMSPGSSGGGGQPLAR_;_SHHAPMSPGS[Phospho (STY)]SGGGGQPLAR_;_SHHAPMSPGSS[Phospho (STY)]GGGGQPLAR_;_SHHAPMS[Phospho (STY)]PGSSGGGGQPLAR_;_SHHAPM[Oxidation (M)]S[Phospho (STY)]PGSSGGGGQPLAR_;_SHHAPM[Oxidation (M)]SPGS[Phospho (STY)]SGGGGQPLAR_;_S[Phospho (STY)]HHAPM[Oxidation (M)]SPGSSGGGGQPLAR_	_S[Phospho (STY): 0%]HHAPMS[Phospho (STY): 100%]PGS[Phospho (STY): 0%]S[Phospho (STY): 0%]GGGGQPLAR_;_S[Phospho (STY): 0%]HHAPMS[Phospho (STY): 99.9%]PGS[Phospho (STY): 0.1%]S[Phospho (STY): 0%]GGGGQPLAR_;_S[Phospho (STY): 0%]HHAPMS[Phospho (STY): 98.3%]PGS[Phospho (STY): 0.9%]S[Phospho (STY): 0.8%]GGGGQPLAR_;_S[Phospho (STY): 0%]HHAPMS[Phospho (STY): 69.4%]PGS[Phospho (STY): 15.8%]S[Phospho (STY…	_SHHAPMS[Phospho (STY)]PGSSGGGGQPLAR_.2;_SHHAPMS[Phospho (STY)]PGSSGGGGQPLAR_.3;_SHHAPM[Oxidation (M)]S[Phospho (STY)]PGSSGGGGQPLAR_.3	ARID1A_S363_M1
0.421998	0.757909	0.75816	0.946105	-0.192922	-1.58948	-1.10177	9.02564e-05	ARID1A	O14497	_GPS[Phospho (STY)]PSPVGSPASVAQSR_;_GPSPS[Phospho (STY)]PVGSPASVAQSR_;_GPSPS[Phospho (STY)]PVGSPASVAQSR_;_GPS[Phospho (STY)]PSPVGSPASVAQSR_;_GPSPSPVGS[Phospho (STY)]PASVAQSR_	_GPS[Phospho (STY): 60.2%]PS[Phospho (STY): 39.8%]PVGS[Phospho (STY): 0%]PAS[Phospho (STY): 0%]VAQS[Phospho (STY): 0%]R_;_GPS[Phospho (STY): 61.1%]PS[Phospho (STY): 38.9%]PVGS[Phospho (STY): 0.1%]PAS[Phospho (STY): 0%]VAQS[Phospho (STY): 0%]R_;_GPS[Phospho (STY): 99.4%]PS[Phospho (STY): 0.6%]PVGS[Phospho (STY): 0%]PAS[Phospho (STY): 0%]VAQS[Phospho (STY): 0%]R_;_GPS[Phospho (STY): 99.1%]PS[Phosph…	_GPS[Phospho (STY)]PSPVGSPASVAQSR_.2;_GPS[Phospho (STY)]PSPVGSPASVAQSR_.3	ARID1A_S696_M1
0.241549	0.975198	0.656163	1.04242	-0.987236	-1.52975	-0.398345	0.00982452	ARID1A	O14497	_NPQMPQYSSPQPGSALS[Phospho (STY)]PR_;_NPQMPQYSS[Phospho (STY)]PQPGSALSPR_;_NPQMPQYSSPQPGS[Phospho (STY)]ALSPR_;_NPQMPQYSSPQPGSALS[Phospho (STY)]PR_;_NPQMPQYSS[Phospho (STY)]PQPGSALSPR_;_NPQMPQYSSPQPGS[Phospho (STY)]ALSPR_;_NPQMPQY[Phospho (STY)]SSPQPGSALSPR_	_NPQMPQY[Phospho (STY): 0%]S[Phospho (STY): 0%]S[Phospho (STY): 0%]PQPGS[Phospho (STY): 0.1%]ALS[Phospho (STY): 99.9%]PR_;_NPQMPQY[Phospho (STY): 0%]S[Phospho (STY): 0%]S[Phospho (STY): 0%]PQPGS[Phospho (STY): 0%]ALS[Phospho (STY): 100%]PR_;_NPQMPQY[Phospho (STY): 0%]S[Phospho (STY): 0%]S[Phospho (STY): 0%]PQPGS[Phospho (STY): 0.7%]ALS[Phospho (STY): 99.3%]PR_;_NPQMPQY[Phospho (STY): 0.1%]S[Phosp…	_NPQMPQYSSPQPGSALS[Phospho (STY)]PR_.2;_NPQMPQYSSPQPGSALS[Phospho (STY)]PR_.3	ARID1A_S772_M1
0.330916	0.883291	0.651281	1.07878	-0.594589	-0.722995	-1.62668	6.63212e-05	TRAFD1	O14545	_ALPSLNTGS[Phospho (STY)]SSPR_;_ALPSLNTGSSS[Phospho (STY)]PR_;_ALPSLNT[Phospho (STY)]GSSSPR_;_ALPSLNTGSS[Phospho (STY)]SPR_	_ALPS[Phospho (STY): 0%]LNT[Phospho (STY): 0%]GS[Phospho (STY): 0%]S[Phospho (STY): 0%]S[Phospho (STY): 100%]PR_;_ALPS[Phospho (STY): 12.4%]LNT[Phospho (STY): 15.5%]GS[Phospho (STY): 25.3%]S[Phospho (STY): 5.2%]S[Phospho (STY): 41.6%]PR_;_ALPS[Phospho (STY): 6%]LNT[Phospho (STY): 15.3%]GS[Phospho (STY): 25.5%]S[Phospho (STY): 6%]S[Phospho (STY): 47.2%]PR_;_ALPS[Phospho (STY): 0%]LNT[Phospho (STY)…	_ALPSLNTGSSS[Phospho (STY)]PR_.2	TRAFD1_S327_M1
0.0727983	-0.978941	-1.03394	-0.907514	1.07162	0.430638	1.34534	7.38786e-05	CIT	O14578	_ERS[Phospho (STY)]PGRLFEDSSR_	_ERS[Phospho (STY): 100%]PGRLFEDS[Phospho (STY): 0%]S[Phospho (STY): 0%]R_;_ERS[Phospho (STY): 99.4%]PGRLFEDS[Phospho (STY): 0.4%]S[Phospho (STY): 0.2%]R_;_ERS[Phospho (STY): 100%]PGRLFEDS[Phospho (STY): 0%]S[Phospho (STY): 0%]R_	_ERS[Phospho (STY)]PGRLFEDSSR_.2;_ERS[Phospho (STY)]PGRLFEDSSR_.3	CIT_S1993_M1
0.460114	0.292709	0.431432	0.829427	-0.735036	-1.95667	0.678021	0.00446353	CIT	O14578	_SESVVS[Phospho (STY)]GLDSPAK_;_SESVVSGLDS[Phospho (STY)]PAK_;_SES[Phospho (STY)]VVSGLDSPAK_	_S[Phospho (STY): 0%]ES[Phospho (STY): 0%]VVS[Phospho (STY): 0%]GLDS[Phospho (STY): 100%]PAK_;_S[Phospho (STY): 0%]ES[Phospho (STY): 0%]VVS[Phospho (STY): 16.3%]GLDS[Phospho (STY): 83.7%]PAK_;_S[Phospho (STY): 0%]ES[Phospho (STY): 0%]VVS[Phospho (STY): 15.3%]GLDS[Phospho (STY): 84.7%]PAK_;_S[Phospho (STY): 0%]ES[Phospho (STY): 0%]VVS[Phospho (STY): 16.5%]GLDS[Phospho (STY): 83.5%]PAK_;_S[Phospho …	_SESVVSGLDS[Phospho (STY)]PAK_.2	CIT_S440_M1
-0.519062	-0.943389	-1.09491	-0.571945	0.859714	1.13161	1.13798	5.38721e-05	COPE	O14579	_RDS[Phospho (STY)]IVAELDREMSR_;_RDS[Phospho (STY)]IVAELDREM[Oxidation (M)]SR_;_RDS[Phospho (STY)]IVAELDR_	_RDS[Phospho (STY): 100%]IVAELDREMS[Phospho (STY): 0%]R_;_RDS[Phospho (STY): 99.9%]IVAELDREMS[Phospho (STY): 0.1%]R_;_RDS[Phospho (STY): 99.2%]IVAELDREMS[Phospho (STY): 0.8%]R_;_RDS[Phospho (STY): 99.1%]IVAELDREMS[Phospho (STY): 0.9%]R_;_RDS[Phospho (STY): 100%]IVAELDREMS[Phospho (STY): 0%]R_;_RDS[Phospho (STY): 100%]IVAELDREM[Oxidation (M): 100%]S[Phospho (STY): 0%]R_;_RDS[Phospho (STY): 100%]IV…	_RDS[Phospho (STY)]IVAELDREMSR_.2;_RDS[Phospho (STY)]IVAELDREMSR_.3;_RDS[Phospho (STY)]IVAELDREM[Oxidation (M)]SR_.3;_RDS[Phospho (STY)]IVAELDR_.2	COPE_S99_M1
-0.561945	1.47423	1.0272	-1.46481	-0.430769	-0.270466	0.226563	0.00222024	AP3D1	O14617	_HRPS[Phospho (STY)]EADEEELAR_	_HRPS[Phospho (STY): 100%]EADEEELAR_	_HRPS[Phospho (STY)]EADEEELAR_.2;_HRPS[Phospho (STY)]EADEEELAR_.3	AP3D1_S658_M1
-0.862401	-0.926898	-1.12492	0.207808	1.09158	1.35198	0.26285	0.040119	ABLIM1	O14639	_TSSESIYSRPGSS[Phospho (STY)]IPGSPGHTIYAK_;_T[Phospho (STY)]SSESIYSRPGSSIPGSPGHTIYAK_;_TSSESIYSRPGSSIPGS[Phospho (STY)]PGHTIYAK_;_TSSESIY[Phospho (STY)]SRPGSSIPGSPGHTIYAK_;_TS[Phospho (STY)]SESIYSRPGSSIPGSPGHTIYAK_;_TSS[Phospho (STY)]ESIYSRPGSSIPGSPGHTIYAK_;_TSSESIYSRPGSSIPGSPGHT[Phospho (STY)]IYAK_;_TSSESIY[Phospho (STY)]SRPGSSIPGSPGHTIYAK_;_TSSESIYSRPGSS[Phospho (STY)]IPGSPGHTIYAK_;_T[Phospho (…	_T[Phospho (STY): 0%]S[Phospho (STY): 0%]S[Phospho (STY): 0%]ES[Phospho (STY): 0%]IY[Phospho (STY): 0%]S[Phospho (STY): 0%]RPGS[Phospho (STY): 0.5%]S[Phospho (STY): 99%]IPGS[Phospho (STY): 0.4%]PGHT[Phospho (STY): 0%]IY[Phospho (STY): 0%]AK_;_T[Phospho (STY): 0%]S[Phospho (STY): 0%]S[Phospho (STY): 0%]ES[Phospho (STY): 0%]IY[Phospho (STY): 0%]S[Phospho (STY): 0%]RPGS[Phospho (STY): 0.5%]S[Phospho…	_TSSESIYSRPGSS[Phospho (STY)]IPGSPGHTIYAK_.3;_TSSESIYSRPGSS[Phospho (STY)]IPGSPGHTIYAK_.4	ABLIM1_S363_M1
0.527107	0.122595	0.4511	1.64705	-0.71572	-1.34304	-0.68909	0.00171429	AFAP1	Q8N556	_KKPSTDEQT[Phospho (STY)]SSAEEDVPTC[Carbamidomethyl (C)]GY[Phospho (STY)]LNVLSNSR_;_KKPST[Phospho (STY)]DEQT[Phospho (STY)]SSAEEDVPTC[Carbamidomethyl (C)]GYLNVLSNSR_;_KKPSTDEQT[Phospho (STY)]SS[Phospho (STY)]AEEDVPTC[Carbamidomethyl (C)]GYLNVLSNSR_;_KKPST[Phospho (STY)]DEQTSSAEEDVPTC[Carbamidomethyl (C)]GY[Phospho (STY)]LNVLSNSR_;_KKPSTDEQTS[Phospho (STY)]SAEEDVPTC[Carbamidomethyl (C)]GY[Phospho …	_KKPS[Phospho (STY): 0%]T[Phospho (STY): 0%]DEQT[Phospho (STY): 0%]S[Phospho (STY): 0%]S[Phospho (STY): 31.8%]AEEDVPT[Phospho (STY): 68.2%]C[Carbamidomethyl (C): 100%]GY[Phospho (STY): 100%]LNVLS[Phospho (STY): 0%]NS[Phospho (STY): 0%]R_;_KKPS[Phospho (ST
-0.0267382	-0.907476	-0.236474	-1.40221	1.11877	1.37697	0.0771532	0.000295779	ABLIM1	O14639	_T[Phospho (STY)]LSPTPSAEGYQDVRDR_;_TLS[Phospho (STY)]PTPSAEGYQDVRDR_;_TLS[Phospho (STY)]PTPSAEGYQDVRDR_;_TLSPT[Phospho (STY)]PSAEGYQDVRDR_;_TLS[Phospho (STY)]PTPSAEGYQDVR_;_T[Phospho (STY)]LSPTPSAEGYQDVR_;_TLSPTPS[Phospho (STY)]AEGYQDVR_;_TLSPT[Phospho (STY)]PSAEGYQDVR_;_TLSPTPS[Phospho (STY)]AEGYQDVR_;_TLSPT[Phospho (STY)]PSAEGYQDVR_;_TLS[Phospho (STY)]PTPSAEGYQDVR_;_T[Phospho (STY)]LSPTPSAEGYQ…	_T[Phospho (STY): 0.6%]LS[Phospho (STY): 99.4%]PT[Phospho (STY): 0%]PS[Phospho (STY): 0%]AEGY[Phospho (STY): 0%]QDVRDR_;_T[Phospho (STY): 0.4%]LS[Phospho (STY): 99.6%]PT[Phospho (STY): 0%]PS[Phospho (STY): 0%]AEGY[Phospho (STY): 0%]QDVRDR_;_T[Phospho (STY): 3.2%]LS[Phospho (STY): 96.8%]PT[Phospho (STY): 0%]PS[Phospho (STY): 0%]AEGY[Phospho (STY): 0%]QDVRDR_;_T[Phospho (STY): 7.3%]LS[Phospho (STY)…	_TLS[Phospho (STY)]PTPSAEGYQDVRDR_.2;_TLS[Phospho (STY)]PTPSAEGYQDVRDR_.3;_TLS[Phospho (STY)]PTPSAEGYQDVR_.2;_TLS[Phospho (STY)]PTPSAEGYQDVR_.3	ABLIM1_S431_M1
-1.22474	-0.491505	-0.791619	-0.61498	1.06869	0.997893	1.05626	5.7971e-05	ABLIM1	O14639	_STS[Phospho (STY)]QGSINSPVYSR_;_S[Phospho (STY)]TSQGSINSPVYSR_;_STSQGS[Phospho (STY)]INSPVYSR_;_S[Phospho (STY)]TSQGSINSPVYSR_;_STSQGS[Phospho (STY)]INSPVYSR_	_S[Phospho (STY): 2.2%]T[Phospho (STY): 23.4%]S[Phospho (STY): 74.4%]QGS[Phospho (STY): 0%]INS[Phospho (STY): 0%]PVY[Phospho (STY): 0%]S[Phospho (STY): 0%]R_;_S[Phospho (STY): 2.3%]T[Phospho (STY): 24.2%]S[Phospho (STY): 73.5%]QGS[Phospho (STY): 0%]INS[Phospho (STY): 0%]PVY[Phospho (STY): 0%]S[Phospho (STY): 0%]R_;_S[Phospho (STY): 1.2%]T[Phospho (STY): 0.8%]S[Phospho (STY): 98%]QGS[Phospho (STY)…	_STS[Phospho (STY)]QGSINSPVYSR_.2;_STS[Phospho (STY)]QGSINSPVYSR_.3	ABLIM1_S452_M1
-0.549769	-0.546414	-1.7984	0.511669	0.875775	0.739143	0.767997	0.00338472	ABLIM1	O14639	_YDS[Phospho (STY)]PINSASHIPSSK_;_YDSPINSAS[Phospho (STY)]HIPSSK_;_Y[Phospho (STY)]DSPINSASHIPSSK_;_YDSPINSAS[Phospho (STY)]HIPSSK_;_YDSPINS[Phospho (STY)]ASHIPSSK_;_YDS[Phospho (STY)]PINSASHIPSSK_	_Y[Phospho (STY): 0%]DS[Phospho (STY): 99.7%]PINS[Phospho (STY): 0%]AS[Phospho (STY): 0%]HIPS[Phospho (STY): 0.2%]S[Phospho (STY): 0.2%]K_;_Y[Phospho (STY): 0%]DS[Phospho (STY): 98.4%]PINS[Phospho (STY): 0.1%]AS[Phospho (STY): 0%]HIPS[Phospho (STY): 1.3%]S[Phospho (STY): 0.2%]K_;_Y[Phospho (STY): 0.1%]DS[Phospho (STY): 40.9%]PINS[Phospho (STY): 0%]AS[Phospho (STY): 0.4%]HIPS[Phospho (STY): 38.2%]…	_YDS[Phospho (STY)]PINSASHIPSSK_.2;_YDS[Phospho (STY)]PINSASHIPSSK_.3	ABLIM1_S640_M1
-1.0324	-0.692039	-1.02444	-0.355442	1.2395	0.886141	0.978683	0.000172919	ABLIM1	O14639	_T[Phospho (STY)]ASLPGYGR_;_TAS[Phospho (STY)]LPGYGR_	_T[Phospho (STY): 13.8%]AS[Phospho (STY): 86.2%]LPGY[Phospho (STY): 0%]GR_;_T[Phospho (STY): 3.5%]AS[Phospho (STY): 96.5%]LPGY[Phospho (STY): 0%]GR_;_T[Phospho (STY): 0.1%]AS[Phospho (STY): 99.9%]LPGY[Phospho (STY): 0%]GR_;_T[Phospho (STY): 0.6%]AS[Phospho (STY): 99.4%]LPGY[Phospho (STY): 0%]GR_;_T[Phospho (STY): 22%]AS[Phospho (STY): 78%]LPGY[Phospho (STY): 0%]GR_;_T[Phospho (STY): 0%]AS[Phospho…	_TAS[Phospho (STY)]LPGYGR_.2	ABLIM1_S655_M1
-1.29718	-0.35375	-0.474908	-0.919665	1.0383	0.88448	1.12272	0.00446234	ABLIM1	O14639	_NGLHRPVS[Phospho (STY)]TDFAQYNSYGDVSGGVR_;_NGLHRPVST[Phospho (STY)]DFAQYNSYGDVSGGVR_;_NGLHRPVSTDFAQY[Phospho (STY)]NSYGDVSGGVR_;_NGLHRPVSTDFAQYNS[Phospho (STY)]YGDVSGGVR_;_NGLHRPVSTDFAQY[Phospho (STY)]NSYGDVSGGVR_	_NGLHRPVS[Phospho (STY): 99.2%]T[Phospho (STY): 0.8%]DFAQY[Phospho (STY): 0%]NS[Phospho (STY): 0%]Y[Phospho (STY): 0%]GDVS[Phospho (STY): 0%]GGVR_;_NGLHRPVS[Phospho (STY): 99.1%]T[Phospho (STY): 0.9%]DFAQY[Phospho (STY): 0%]NS[Phospho (STY): 0%]Y[Phospho (STY): 0%]GDVS[Phospho (STY): 0%]GGVR_;_NGLHRPVS[Phospho (STY): 99.6%]T[Phospho (STY): 0.4%]DFAQY[Phospho (STY): 0%]NS[Phospho (STY): 0%]Y[Phosp…	_NGLHRPVS[Phospho (STY)]TDFAQYNSYGDVSGGVR_.3;_NGLHRPVS[Phospho (STY)]TDFAQYNSYGDVSGGVR_.4	ABLIM1_S669_M1
-0.764837	-0.644098	-1.13025	NaN	1.04984	0.238983	1.25037	0.00152952	ABLIM1	O14639	_NGLHRPVSTDFAQY[Phospho (STY)]NSYGDVSGGVR_;_NGLHRPVSTDFAQYNS[Phospho (STY)]YGDVSGGVR_;_NGLHRPVSTDFAQY[Phospho (STY)]NSYGDVSGGVR_	_NGLHRPVS[Phospho (STY): 12.9%]T[Phospho (STY): 12.9%]DFAQY[Phospho (STY): 12.9%]NS[Phospho (STY): 35.7%]Y[Phospho (STY): 12.9%]GDVS[Phospho (STY): 12.9%]GGVR_;_NGLHRPVS[Phospho (STY): 16.1%]T[Phospho (STY): 16.1%]DFAQY[Phospho (STY): 16.1%]NS[Phospho (STY): 19.7%]Y[Phospho (STY): 16.1%]GDVS[Phospho (STY): 16.1%]GGVR_;_NGLHRPVS[Phospho (STY): 0.1%]T[Phospho (STY): 0%]DFAQY[Phospho (STY): 0.5%]NS[…	_NGLHRPVSTDFAQYNS[Phospho (STY)]YGDVSGGVR_.3;_NGLHRPVSTDFAQYNS[Phospho (STY)]YGDVSGGVR_.4	ABLIM1_S677_M1
-0.625418	-1.32773	-0.0329193	-0.961802	0.937353	1.10557	0.904944	0.0115489	ABLIM1	O14639	_NGLHRPVSTDFAQY[Phospho (STY)]NS[Phospho (STY)]YGDVSGGVR_;_NGLHRPVS[Phospho (STY)]TDFAQYNS[Phospho (STY)]YGDVSGGVR_;_NGLHRPVST[Phospho (STY)]DFAQY[Phospho (STY)]NSYGDVSGGVR_;_NGLHRPVST[Phospho (STY)]DFAQYNS[Phospho (STY)]YGDVSGGVR_;_NGLHRPVS[Phospho (STY)]TDFAQYNS[Phospho (STY)]YGDVSGGVR_;_NGLHRPVST[Phospho (STY)]DFAQY[Phospho (STY)]NSYGDVSGGVR_;_NGLHRPVSTDFAQY[Phospho (STY)]NS[Phospho (STY)]YGDV…	_NGLHRPVS[Phospho (STY): 0%]T[Phospho (STY): 0%]DFAQY[Phospho (STY): 2.7%]NS[Phospho (STY): 100%]Y[Phospho (STY): 97.2%]GDVS[Phospho (STY): 0%]GGVR_;_NGLHRPVS[Phospho (STY): 0%]T[Phospho (STY): 0%]DFAQY[Phospho (STY): 45.5%]NS[Phospho (STY): 100%]Y[Phospho (STY): 54.5%]GDVS[Phospho (STY): 0%]GGVR_;_NGLHRPVS[Phospho (STY): 0%]T[Phospho (STY): 0%]DFAQY[Phospho (STY): 45.6%]NS[Phospho (STY): 100%]Y[…	_NGLHRPVSTDFAQYNS[Phospho (STY)]Y[Phospho (STY)]GDVSGGVR_.3;_NGLHRPVSTDFAQY[Phospho (STY)]NS[Phospho (STY)]YGDVSGGVR_.3	ABLIM1_S677_M2
-1.30702	-0.0668117	-1.09775	1.06165	0.41858	-0.306971	1.29832	0.024995	ABLIM1	O14639	_GVS[Phospho (STY)]MPNMLEPK_;_GVS[Phospho (STY)]M[Oxidation (M)]PNMLEPK_;_GVS[Phospho (STY)]M[Oxidation (M)]PNM[Oxidation (M)]LEPK_;_M[Oxidation (M)]DRGVS[Phospho (STY)]MPNM[Oxidation (M)]LEPK_	_GVS[Phospho (STY): 100%]MPNMLEPK_;_GVS[Phospho (STY): 100%]M[Oxidation (M): 99.8%]PNM[Oxidation (M): 0.2%]LEPK_;_GVS[Phospho (STY): 100%]M[Oxidation (M): 50%]PNM[Oxidation (M): 50%]LEPK_;_GVS[Phospho (STY): 100%]M[Oxidation (M): 100%]PNM[Oxidation (M): 0%]LEPK_;_GVS[Phospho (STY): 100%]M[Oxidation (M): 98.7%]PNM[Oxidation (M): 1.3%]LEPK_;_GVS[Phospho (STY): 100%]M[Oxidation (M): 98.9%]PNM[Oxidat…	_GVS[Phospho (STY)]MPNMLEPK_.2;_GVS[Phospho (STY)]M[Oxidation (M)]PNMLEPK_.2;_GVS[Phospho (STY)]M[Oxidation (M)]PNM[Oxidation (M)]LEPK_.2;_MDRGVS[Phospho (STY)]M[Oxidation (M)]PNM[Oxidation (M)]LEPK_.3	ABLIM1_S706_M1
-0.0226433	-1.74924	NaN	-0.437444	0.602625	1.02057	0.586139	0.00643026	ABLIM1	O14639	_TSSESIYSRPGSSIPGS[Phospho (STY)]PGHT[Phospho (STY)]IYAK_;_T[Phospho (STY)]SS[Phospho (STY)]ESIYSRPGSSIPGSPGHTIYAK_;_TSS[Phospho (STY)]ESIYSRPGSSIPGS[Phospho (STY)]PGHTIYAK_;_T[Phospho (STY)]SSESIYSRPGSSIPGS[Phospho (STY)]PGHTIYAK_;_TSSES[Phospho (STY)]IYS[Phospho (STY)]RPGSSIPGSPGHTIYAK_;_TSSESIYSRPGSSIPGS[Phospho (STY)]PGHT[Phospho (STY)]IYAK_;_TSSES[Phospho (STY)]IYSRPGSSIPGS[Phospho (STY)]PGH…	_T[Phospho (STY): 0%]S[Phospho (STY): 0%]S[Phospho (STY): 0%]ES[Phospho (STY): 0%]IY[Phospho (STY): 99%]S[Phospho (STY): 0%]RPGS[Phospho (STY): 0.3%]S[Phospho (STY): 0.9%]IPGS[Phospho (STY): 0.4%]PGHT[Phospho (STY): 0.3%]IY[Phospho (STY): 99.1%]AK_;_T[Phospho (STY): 0%]S[Phospho (STY): 0%]S[Phospho (STY): 0%]ES[Phospho (STY): 0%]IY[Phospho (STY): 86.3%]S[Phospho (STY): 0%]RPGS[Phospho (STY): 13.5…	_TSSESIY[Phospho (STY)]SRPGSSIPGSPGHTIY[Phospho (STY)]AK_.3;_TSSESIY[Phospho (STY)]SRPGSS[Phospho (STY)]IPGSPGHTIYAK_.3;_TSSESIY[Phospho (STY)]S[Phospho (STY)]RPGSSIPGSPGHTIYAK_.3	ABLIM1_Y357_M2
-0.479628	-2.02818	0.0891296	0.272236	0.571709	0.849207	0.725525	0.0112154	ABLIM1	O14639	_NGLHRPVST[Phospho (STY)]DFAQYNS[Phospho (STY)]YGDVSGGVR_;_NGLHRPVS[Phospho (STY)]TDFAQYNS[Phospho (STY)]YGDVSGGVR_;_NGLHRPVST[Phospho (STY)]DFAQY[Phospho (STY)]NSYGDVSGGVR_;_NGLHRPVSTDFAQY[Phospho (STY)]NS[Phospho (STY)]YGDVSGGVR_;_NGLHRPVS[Phospho (STY)]TDFAQYNS[Phospho (STY)]YGDVSGGVR_;_NGLHRPVST[Phospho (STY)]DFAQY[Phospho (STY)]NSYGDVSGGVR_;_NGLHRPVST[Phospho (STY)]DFAQYNS[Phospho (STY)]YGDV…	_NGLHRPVS[Phospho (STY): 3.3%]T[Phospho (STY): 2.6%]DFAQY[Phospho (STY): 99.9%]NS[Phospho (STY): 94.1%]Y[Phospho (STY): 0.1%]GDVS[Phospho (STY): 0%]GGVR_;_NGLHRPVS[Phospho (STY): 8.5%]T[Phospho (STY): 32%]DFAQY[Phospho (STY): 99.9%]NS[Phospho (STY): 59.5%]Y[Phospho (STY): 0.1%]GDVS[Phospho (STY): 0%]GGVR_;_NGLHRPVS[Phospho (STY): 8.7%]T[Phospho (STY): 32.7%]DFAQY[Phospho (STY): 99.9%]NS[Phospho (…	_NGLHRPVSTDFAQY[Phospho (STY)]NS[Phospho (STY)]YGDVSGGVR_.3;_NGLHRPVST[Phospho (STY)]DFAQY[Phospho (STY)]NSYGDVSGGVR_.3;_NGLHRPVS[Phospho (STY)]TDFAQY[Phospho (STY)]NSYGDVSGGVR_.3	ABLIM1_Y675_M2
1.82661	0.17495	0.314249	0.213683	-0.878612	-1.24605	-0.404831	0.00213781	CHD1	O14646	_AS[Phospho (STY)]SSGPRSPLDQRS[Phospho (STY)]PYGSR_;_ASS[Phospho (STY)]SGPRSPLDQRS[Phospho (STY)]PYGSR_;_ASSSGPRS[Phospho (STY)]PLDQRS[Phospho (STY)]PYGSR_;_AS[Phospho (STY)]SSGPRSPLDQRS[Phospho (STY)]PYGSR_;_ASSSGPRS[Phospho (STY)]PLDQRS[Phospho (STY)]PYGSR_;_ASS[Phospho (STY)]SGPRS[Phospho (STY)]PLDQRSPYGSR_;_ASS[Phospho (STY)]SGPRSPLDQRSPYGS[Phospho (STY)]R_;_ASSS[Phospho (STY)]GPRSPLDQRS[Phos…	_AS[Phospho (STY): 10.6%]S[Phospho (STY): 0%]S[Phospho (STY): 0%]GPRS[Phospho (STY): 0%]PLDQRS[Phospho (STY): 83.9%]PY[Phospho (STY): 19%]GS[Phospho (STY): 86.4%]R_;_AS[Phospho (STY): 13.4%]S[Phospho (STY): 0.1%]S[Phospho (STY): 0%]GPRS[Phospho (STY): 0%]PLDQRS[Phospho (STY): 81.2%]PY[Phospho (STY): 21.4%]GS[Phospho (STY): 83.9%]R_;_AS[Phospho (STY): 0.6%]S[Phospho (STY): 0%]S[Phospho (STY): 0%]G…	_ASSSGPRSPLDQRS[Phospho (STY)]PYGS[Phospho (STY)]R_.2;_ASSSGPRSPLDQRS[Phospho (STY)]PY[Phospho (STY)]GSR_.2;_ASSSGPRSPLDQRS[Phospho (STY)]PY[Phospho (STY)]GSR_.3;_ASSSGPRS[Phospho (STY)]PLDQRS[Phospho (STY)]PYGSR_.2;_S[Phospho (STY)]PY[Phospho (STY)]GSRSPFEHSVEHK_.3	CHD1_S1683_M2
1.33729	0.477159	0.58251	0.630494	-1.08358	-1.27499	-0.668875	0.000374692	CHD1	O14646	_AS[Phospho (STY)]SSGPRSPLDQRS[Phospho (STY)]PYGSR_;_ASSSGPRS[Phospho (STY)]PLDQRS[Phospho (STY)]PYGSR_;_ASS[Phospho (STY)]SGPRSPLDQRS[Phospho (STY)]PYGSR_;_ASS[Phospho (STY)]SGPRS[Phospho (STY)]PLDQRSPYGSR_;_ASS[Phospho (STY)]SGPRSPLDQRSPYGS[Phospho (STY)]R_;_ASSS[Phospho (STY)]GPRSPLDQRS[Phospho (STY)]PYGSR_;_AS[Phospho (STY)]SSGPRSPLDQRS[Phospho (STY)]PYGSR_;_ASSSGPRS[Phospho (STY)]PLDQRS[Phos…	_AS[Phospho (STY): 21.3%]S[Phospho (STY): 0%]S[Phospho (STY): 0%]GPRS[Phospho (STY): 0%]PLDQRS[Phospho (STY): 0.8%]PY[Phospho (STY): 100%]GS[Phospho (STY): 77.8%]R_;_AS[Phospho (STY): 0%]S[Phospho (STY): 0%]S[Phospho (STY): 0%]GPRS[Phospho (STY): 0%]PLDQRS[Phospho (STY): 0%]PY[Phospho (STY): 100%]GS[Phospho (STY): 100%]R_;_AS[Phospho (STY): 0%]S[Phospho (STY): 0%]S[Phospho (STY): 0%]GPRS[Phospho …	_ASSSGPRSPLDQRSPY[Phospho (STY)]GS[Phospho (STY)]R_.2;_ASSSGPRSPLDQRSPY[Phospho (STY)]GS[Phospho (STY)]R_.3;_ASSSGPRSPLDQRS[Phospho (STY)]PY[Phospho (STY)]GSR_.2;_ASSSGPRSPLDQRS[Phospho (STY)]PY[Phospho (STY)]GSR_.3;_AS[Phospho (STY)]SSGPRSPLDQRSPY[Phospho (STY)]GSR_.2;_S[Phospho (STY)]PY[Phospho (STY)]GSRSPFEHSVEHK_.3	CHD1_Y1685_M2
-1.6712	-0.349777	0.177735	0.800643	1.00924	-0.817893	0.851251	0.0282401	CHD2	O14647	_EEHGIELSS[Phospho (STY)]PRHS[Phospho (STY)]DNPS[Phospho (STY)]EEGEVKDDGLEK_;_EEHGIELS[Phospho (STY)]SPRHS[Phospho (STY)]DNPS[Phospho (STY)]EEGEVKDDGLEK_;_EEHGIELS[Phospho (STY)]S[Phospho (STY)]PRHS[Phospho (STY)]DNPSEEGEVKDDGLEK_;_EEHGIELS[Phospho (STY)]S[Phospho (STY)]PRHSDNPS[Phospho (STY)]EEGEVKDDGLEK_;_EEHGIELSS[Phospho (STY)]PRHS[Phospho (STY)]DNPS[Phospho (STY)]EEGEVK_;_EEHGIELS[Phospho (S…	_EEHGIELS[Phospho (STY): 2.6%]S[Phospho (STY): 97.8%]PRHS[Phospho (STY): 99.8%]DNPS[Phospho (STY): 99.8%]EEGEVKDDGLEK_;_EEHGIELS[Phospho (STY): 1.8%]S[Phospho (STY): 99.6%]PRHS[Phospho (STY): 99.7%]DNPS[Phospho (STY): 99%]EEGEVKDDGLEK_;_EEHGIELS[Phospho (STY): 24.2%]S[Phospho (STY): 99%]PRHS[Phospho (STY): 76.7%]DNPS[Phospho (STY): 100%]EEGEVKDDGLEK_;_EEHGIELS[Phospho (STY): 23.3%]S[Phospho (STY)…	_EEHGIELSS[Phospho (STY)]PRHS[Phospho (STY)]DNPS[Phospho (STY)]EEGEVKDDGLEK_.4;_EEHGIELSS[Phospho (STY)]PRHS[Phospho (STY)]DNPS[Phospho (STY)]EEGEVK_.3;_EEHGIELS[Phospho (STY)]SPRHS[Phospho (STY)]DNPS[Phospho (STY)]EEGEVKDDGLEK_.4;_EEHGIELS[Phospho (STY)]SPRHS[Phospho (STY)]DNPS[Phospho (STY)]EEGEVK_.3;_EEHGIELS[Phospho (STY)]S[Phospho (STY)]PRHS[Phospho (STY)]DNPSEEGEVKDDGLEK_.4;_EEHGIELS[Phosph…	CHD2_S1369_M3
-1.22476	-1.2231	0.0984749	0.584696	1.32596	-0.412311	0.851038	0.0292741	CHD2	O14647	_EEHGIELSS[Phospho (STY)]PRHS[Phospho (STY)]DNPS[Phospho (STY)]EEGEVKDDGLEK_;_EEHGIELS[Phospho (STY)]SPRHS[Phospho (STY)]DNPS[Phospho (STY)]EEGEVKDDGLEK_;_EEHGIELS[Phospho (STY)]S[Phospho (STY)]PRHS[Phospho (STY)]DNPSEEGEVKDDGLEK_;_EEHGIELS[Phospho (STY)]S[Phospho (STY)]PRHSDNPS[Phospho (STY)]EEGEVKDDGLEK_;_EEHGIELSS[Phospho (STY)]PRHS[Phospho (STY)]DNPS[Phospho (STY)]EEGEVK_;_EEHGIELS[Phospho (S…	_EEHGIELS[Phospho (STY): 2.6%]S[Phospho (STY): 97.8%]PRHS[Phospho (STY): 99.8%]DNPS[Phospho (STY): 99.8%]EEGEVKDDGLEK_;_EEHGIELS[Phospho (STY): 1.8%]S[Phospho (STY): 99.6%]PRHS[Phospho (STY): 99.7%]DNPS[Phospho (STY): 99%]EEGEVKDDGLEK_;_EEHGIELS[Phospho (STY): 24.2%]S[Phospho (STY): 99%]PRHS[Phospho (STY): 76.7%]DNPS[Phospho (STY): 100%]EEGEVKDDGLEK_;_EEHGIELS[Phospho (STY): 23.3%]S[Phospho (STY)…	_EEHGIELSS[Phospho (STY)]PRHS[Phospho (STY)]DNPS[Phospho (STY)]EEGEVKDDGLEK_.4;_EEHGIELSS[Phospho (STY)]PRHS[Phospho (STY)]DNPS[Phospho (STY)]EEGEVK_.3;_EEHGIELS[Phospho (STY)]SPRHS[Phospho (STY)]DNPS[Phospho (STY)]EEGEVKDDGLEK_.4;_EEHGIELS[Phospho (STY)]SPRHS[Phospho (STY)]DNPS[Phospho (STY)]EEGEVK_.3;_EEHGIELS[Phospho (STY)]S[Phospho (STY)]PRHSDNPS[Phospho (STY)]EEGEVKDDGLEK_.4	CHD2_S1373_M3
0.872218	0.789755	0.737378	0.535948	-1.53928	-1.16744	-0.228577	7.36842e-05	EI24	O14681	_FPS[Phospho (STY)]PHPS[Phospho (STY)]PAK_	_FPS[Phospho (STY): 100%]PHPS[Phospho (STY): 100%]PAK_	_FPS[Phospho (STY)]PHPS[Phospho (STY)]PAK_.2	EI24_S326_M2
0.872218	0.789755	0.737378	0.535948	-1.53928	-1.16744	-0.228577	7.37489e-05	EI24	O14681	_FPS[Phospho (STY)]PHPS[Phospho (STY)]PAK_	_FPS[Phospho (STY): 100%]PHPS[Phospho (STY): 100%]PAK_	_FPS[Phospho (STY)]PHPS[Phospho (STY)]PAK_.2	EI24_S330_M2
-0.499554	0.992629	1.24417	0.905225	-1.08972	-0.825051	-0.727698	0.0411026	KMT2D	O14686	_LEGPVS[Phospho (STY)]PDVEPGKEETEESKK_;_LEGPVSPDVEPGKEET[Phospho (STY)]EESK_;_LEGPVS[Phospho (STY)]PDVEPGKEETEESK_;_LEGPVS[Phospho (STY)]PDVEPGK_	_LEGPVS[Phospho (STY): 100%]PDVEPGKEET[Phospho (STY): 0%]EES[Phospho (STY): 0%]KK_;_LEGPVS[Phospho (STY): 99.7%]PDVEPGKEET[Phospho (STY): 0.2%]EES[Phospho (STY): 0.2%]KK_;_LEGPVS[Phospho (STY): 99.8%]PDVEPGKEET[Phospho (STY): 0.1%]EES[Phospho (STY): 0.1%]KK_;_LEGPVS[Phospho (STY): 96.7%]PDVEPGKEET[Phospho (STY): 1.6%]EES[Phospho (STY): 1.6%]KK_;_LEGPVS[Phospho (STY): 87.4%]PDVEPGKEET[Phospho (STY…	_LEGPVS[Phospho (STY)]PDVEPGKEETEESKK_.3;_LEGPVS[Phospho (STY)]PDVEPGKEETEESK_.3;_LEGPVS[Phospho (STY)]PDVEPGK_.2	KMT2D_S1671_M1
0.789169	1.48244	0.810621	-0.772442	-0.592405	-0.63491	-1.08247	0.00386191	KMT2D	O14686	_ASEPLLS[Phospho (STY)]PPPFGESRK_;_AS[Phospho (STY)]EPLLSPPPFGESRK_;_ASEPLLS[Phospho (STY)]PPPFGESRK_;_ASEPLLS[Phospho (STY)]PPPFGESR_;_AS[Phospho (STY)]EPLLSPPPFGESR_	_AS[Phospho (STY): 0%]EPLLS[Phospho (STY): 97%]PPPFGES[Phospho (STY): 3%]RK_;_AS[Phospho (STY): 0%]EPLLS[Phospho (STY): 100%]PPPFGES[Phospho (STY): 0%]RK_;_AS[Phospho (STY): 0.1%]EPLLS[Phospho (STY): 99.9%]PPPFGES[Phospho (STY): 0%]RK_;_AS[Phospho (STY): 0%]EPLLS[Phospho (STY): 100%]PPPFGES[Phospho (STY): 0%]RK_;_AS[Phospho (STY): 4.1%]EPLLS[Phospho (STY): 95.9%]PPPFGES[Phospho (STY): 0%]RK_;_AS[…	_ASEPLLS[Phospho (STY)]PPPFGESRK_.2;_ASEPLLS[Phospho (STY)]PPPFGESRK_.3;_ASEPLLS[Phospho (STY)]PPPFGESR_.2	KMT2D_S2274_M1
-0.677566	-1.1584	-0.940932	0.0925587	1.45286	1.08265	0.148834	0.00455201	KMT2D	O14686	_ALS[Phospho (STY)]PVIPLIPR_;_WEQEDRALS[Phospho (STY)]PVIPLIPR_	_ALS[Phospho (STY): 100%]PVIPLIPR_;_WEQEDRALS[Phospho (STY): 100%]PVIPLIPR_	_ALS[Phospho (STY)]PVIPLIPR_.2;_WEQEDRALS[Phospho (STY)]PVIPLIPR_.3	KMT2D_S4738_M1
2.20963	-0.630332	-0.313466	-0.343145	-0.218605	-0.674956	-0.0291273	0.000153788	KMT2D	O14686	_IPNSYEVLFPES[Phospho (STY)]PAR_	_IPNS[Phospho (STY): 0%]Y[Phospho (STY): 0%]EVLFPES[Phospho (STY): 100%]PAR_;_IPNS[Phospho (STY): 34.7%]Y[Phospho (STY): 0%]EVLFPES[Phospho (STY): 65.3%]PAR_;_IPNS[Phospho (STY): 1.3%]Y[Phospho (STY): 0%]EVLFPES[Phospho (STY): 98.7%]PAR_;_IPNS[Phospho (STY): 0.1%]Y[Phospho (STY): 0%]EVLFPES[Phospho (STY): 99.9%]PAR_;_IPNS[Phospho (STY): 3%]Y[Phospho (STY): 0%]EVLFPES[Phospho (STY): 97%]PAR_;_IPNS…	_IPNSYEVLFPES[Phospho (STY)]PAR_.2;_IPNSYEVLFPES[Phospho (STY)]PAR_.3	KMT2D_S4822_M1
0.87006	0.0754676	-0.0082056	1.09616	-1.30459	-1.38132	0.652425	0.00317096	MAP2K7	O14733	_IDLNLDISPQRPRPT[Phospho (STY)]LQLPLANDGGSR_;_IDLNLDIS[Phospho (STY)]PQRPRPTLQLPLANDGGSR_	_IDLNLDIS[Phospho (STY): 0.5%]PQRPRPT[Phospho (STY): 98.6%]LQLPLANDGGS[Phospho (STY): 0.9%]R_;_IDLNLDIS[Phospho (STY): 0%]PQRPRPT[Phospho (STY): 100%]LQLPLANDGGS[Phospho (STY): 0%]R_;_IDLNLDIS[Phospho (STY): 6.3%]PQRPRPT[Phospho (STY): 93.7%]LQLPLANDGGS[Phospho (STY): 0%]R_;_IDLNLDIS[Phospho (STY): 0.8%]PQRPRPT[Phospho (STY): 99.2%]LQLPLANDGGS[Phospho (STY): 0%]R_;_IDLNLDIS[Phospho (STY): 7.3%]PQ…	_IDLNLDISPQRPRPT[Phospho (STY)]LQLPLANDGGSR_.3;_IDLNLDISPQRPRPT[Phospho (STY)]LQLPLANDGGSR_.4	MAP2K7_T42_M1
0.810711	1.47636	0.590073	-0.07021	-0.933558	-1.23976	-0.63361	7.93893e-05	SLC9A3R1	O14745	_ENS[Phospho (STY)]REALAEAALESPRPALVR_;_ENS[Phospho (STY)]REALAEAALESPR_	_ENS[Phospho (STY): 100%]REALAEAALES[Phospho (STY): 0%]PRPALVR_;_ENS[Phospho (STY): 100%]REALAEAALES[Phospho (STY): 0%]PR_;_ENS[Phospho (STY): 99.8%]REALAEAALES[Phospho (STY): 0.2%]PR_;_ENS[Phospho (STY): 100%]REALAEAALES[Phospho (STY): 0%]PR_;_ENS[Phospho (STY): 99.9%]REALAEAALES[Phospho (STY): 0.1%]PR_	_ENS[Phospho (STY)]REALAEAALESPRPALVR_.3;_ENS[Phospho (STY)]REALAEAALESPRPALVR_.4;_ENS[Phospho (STY)]REALAEAALESPR_.2;_ENS[Phospho (STY)]REALAEAALESPR_.3	SLC9A3R1_S269_M1
0.95889	1.06734	0.768733	0.202654	-1.02801	-1.38029	-0.589318	4.47761e-05	SLC9A3R1	O14745	_ENS[Phospho (STY)]REALAEAALES[Phospho (STY)]PRPALVR_	_ENS[Phospho (STY): 100%]REALAEAALES[Phospho (STY): 100%]PRPALVR_	_ENS[Phospho (STY)]REALAEAALES[Phospho (STY)]PRPALVR_.3;_ENS[Phospho (STY)]REALAEAALES[Phospho (STY)]PRPALVR_.4	SLC9A3R1_S269_M2
0.659844	0.877537	1.19709	0.369428	-1.02857	-1.12011	-0.955224	4.46927e-05	SLC9A3R1	O14745	_EALAEAALES[Phospho (STY)]PRPALVR_;_ENSREALAEAALES[Phospho (STY)]PRPALVR_	_EALAEAALES[Phospho (STY): 100%]PRPALVR_;_ENS[Phospho (STY): 0%]REALAEAALES[Phospho (STY): 100%]PRPALVR_	_EALAEAALES[Phospho (STY)]PRPALVR_.2;_EALAEAALES[Phospho (STY)]PRPALVR_.3;_ENSREALAEAALES[Phospho (STY)]PRPALVR_.3;_ENSREALAEAALES[Phospho (STY)]PRPALVR_.4	SLC9A3R1_S280_M1
0.95889	1.06734	0.768733	0.202654	-1.02801	-1.38029	-0.589318	4.46097e-05	SLC9A3R1	O14745	_ENS[Phospho (STY)]REALAEAALES[Phospho (STY)]PRPALVR_	_ENS[Phospho (STY): 100%]REALAEAALES[Phospho (STY): 100%]PRPALVR_	_ENS[Phospho (STY)]REALAEAALES[Phospho (STY)]PRPALVR_.3;_ENS[Phospho (STY)]REALAEAALES[Phospho (STY)]PRPALVR_.4	SLC9A3R1_S280_M2
0.155008	1.06097	0.99637	0.809591	-0.69861	-1.24864	-1.0747	4.37158e-05	SLC9A3R1	O14745	_[Acetyl (Protein N-term)]S[Phospho (STY)]ADAAAGAPLPR_	_S[Phospho (STY): 100%]ADAAAGAPLPR_	_S[Phospho (STY)]ADAAAGAPLPR_.2	SLC9A3R1_S2_M1
-1.15517	-0.481066	NaN	-0.994622	0.714744	1.17973	0.736386	0.000137087	SCAMP3	O14828	_DGGNPFAEPSELDNPFQDPAVIQHRPS[Phospho (STY)]R_	_DGGNPFAEPS[Phospho (STY): 0%]ELDNPFQDPAVIQHRPS[Phospho (STY): 100%]R_;_DGGNPFAEPS[Phospho (STY): 0%]ELDNPFQDPAVIQHRPS[Phospho (STY): 100%]R_;_DGGNPFAEPS[Phospho (STY): 0.9%]ELDNPFQDPAVIQHRPS[Phospho (STY): 99.1%]R_;_DGGNPFAEPS[Phospho (STY): 0.2%]ELDNPFQDPAVIQHRPS[Phospho (STY): 99.8%]R_;_DGGNPFAEPS[Phospho (STY): 0.1%]ELDNPFQDPAVIQHRPS[Phospho (STY): 99.9%]R_	_DGGNPFAEPSELDNPFQDPAVIQHRPS[Phospho (STY)]R_.3;_DGGNPFAEPSELDNPFQDPAVIQHRPS[Phospho (STY)]R_.4	SCAMP3_S32_M1
-0.284162	-0.664228	-1.07317	0.189315	-0.229828	0.00350211	2.05857	0.00265238	GEMIN2	O14893	_RKQSVNISLSGC[Carbamidomethyl (C)]QPAPEGY[Phospho (STY)]SPTLQWQQQQVAQFSTVR_;_RKQS[Phospho (STY)]VNISLSGC[Carbamidomethyl (C)]QPAPEGYSPTLQWQQQQVAQFSTVR_	_RKQS[Phospho (STY): 0%]VNIS[Phospho (STY): 0%]LS[Phospho (STY): 0%]GC[Carbamidomethyl (C): 100%]QPAPEGY[Phospho (STY): 100%]S[Phospho (STY): 0%]PT[Phospho (STY): 0%]LQWQQQQVAQFS[Phospho (STY): 0%]T[Phospho (STY): 0%]VR_;_RKQS[Phospho (STY): 2.3%]VNIS[Phospho (STY): 0%]LS[Phospho (STY): 0%]GC[Carbamidomethyl (C): 100%]QPAPEGY[Phospho (STY): 97.7%]S[Phospho (STY): 0%]PT[Phospho (STY): 0%]LQWQQQQVA…	_RKQSVNISLSGC[Carbamidomethyl (C)]QPAPEGY[Phospho (STY)]SPTLQWQQQQVAQFSTVR_.4	GEMIN2_Y96_M1
-0.88064	1.00427	1.50231	0.128511	-0.132865	-0.258506	-1.36308	0.00529706	IRF6	O14896	_LQIS[Phospho (STY)]TPDIK_;_LQIST[Phospho (STY)]PDIK_	_LQIS[Phospho (STY): 98.6%]T[Phospho (STY): 1.4%]PDIK_;_LQIS[Phospho (STY): 52.8%]T[Phospho (STY): 47.2%]PDIK_;_LQIS[Phospho (STY): 99.5%]T[Phospho (STY): 0.5%]PDIK_;_LQIS[Phospho (STY): 98.9%]T[Phospho (STY): 1.1%]PDIK_;_LQIS[Phospho (STY): 100%]T[Phospho (STY): 0%]PDIK_;_LQIS[Phospho (STY): 84.4%]T[Phospho (STY): 15.6%]PDIK_;_LQIS[Phospho (STY): 84.8%]T[Phospho (STY): 15.2%]PDIK_;_LQIS[Phospho …	_LQIS[Phospho (STY)]TPDIK_.2	IRF6_S424_M1
-0.629856	-0.0801157	0.361684	-1.69196	0.342112	1.57172	0.126414	0.0104707	GIPC1	O14908	_PGSGPQLGT[Phospho (STY)]GR_;_SAGGRPGS[Phospho (STY)]GPQLGTGR_;_S[Phospho (STY)]AGGRPGSGPQLGTGR_;_SAGGRPGSGPQLGT[Phospho (STY)]GR_;_SAGGRPGS[Phospho (STY)]GPQLGTGR_;_S[Phospho (STY)]AGGRPGSGPQLGTGR_	_PGS[Phospho (STY): 99.9%]GPQLGT[Phospho (STY): 0.1%]GR_;_PGS[Phospho (STY): 100%]GPQLGT[Phospho (STY): 0%]GR_;_PGS[Phospho (STY): 57.5%]GPQLGT[Phospho (STY): 42.5%]GR_;_PGS[Phospho (STY): 97.3%]GPQLGT[Phospho (STY): 2.7%]GR_;_PGS[Phospho (STY): 88.6%]GPQLGT[Phospho (STY): 11.4%]GR_;_PGS[Phospho (STY): 95.5%]GPQLGT[Phospho (STY): 4.5%]GR_;_S[Phospho (STY): 0%]AGGRPGS[Phospho (STY): 100%]GPQLGT[Ph…	_PGS[Phospho (STY)]GPQLGTGR_.2;_SAGGRPGS[Phospho (STY)]GPQLGTGR_.2;_SAGGRPGS[Phospho (STY)]GPQLGTGR_.3	GIPC1_S232_M1
-1.2902	-0.393107	-1.0147	-0.119246	1.48397	0.818317	0.514977	0.00443672	GIPC1	O14908	_PGSGPQLGT[Phospho (STY)]GRGTLR_;_PGSGPQLGTGRGT[Phospho (STY)]LR_;_SAGGRPGSGPQLGT[Phospho (STY)]GRGTLR_;_SAGGRPGSGPQLGTGRGT[Phospho (STY)]LR_;_SAGGRPGSGPQLGT[Phospho (STY)]GRGTLR_;_SAGGRPGSGPQLGT[Phospho (STY)]GR_	_PGS[Phospho (STY): 0.5%]GPQLGT[Phospho (STY): 61.3%]GRGT[Phospho (STY): 38.2%]LR_;_PGS[Phospho (STY): 0.5%]GPQLGT[Phospho (STY): 61.2%]GRGT[Phospho (STY): 38.3%]LR_;_PGS[Phospho (STY): 0%]GPQLGT[Phospho (STY): 66.9%]GRGT[Phospho (STY): 33.1%]LR_;_PGS[Phospho (STY): 0%]GPQLGT[Phospho (STY): 62.5%]GRGT[Phospho (STY): 37.5%]LR_;_S[Phospho (STY): 0%]AGGRPGS[Phospho (STY): 0%]GPQLGT[Phospho (STY): 10…	_PGSGPQLGT[Phospho (STY)]GRGTLR_.3;_SAGGRPGSGPQLGT[Phospho (STY)]GRGTLR_.2;_SAGGRPGSGPQLGT[Phospho (STY)]GRGTLR_.3;_SAGGRPGSGPQLGT[Phospho (STY)]GR_.2;_SAGGRPGSGPQLGT[Phospho (STY)]GR_.3	GIPC1_T238_M1
-0.266626	-0.538812	-0.297258	-1.62171	0.732391	0.548881	1.44313	0.00200073	GIPC1	O14908	_SAGGRPGSGPQLGT[Phospho (STY)]GRGT[Phospho (STY)]LR_;_SAGGRPGS[Phospho (STY)]GPQLGT[Phospho (STY)]GRGTLR_;_S[Phospho (STY)]AGGRPGSGPQLGTGRGT[Phospho (STY)]LR_;_SAGGRPGS[Phospho (STY)]GPQLGTGRGT[Phospho (STY)]LR_;_SAGGRPGSGPQLGT[Phospho (STY)]GRGT[Phospho (STY)]LR_	_S[Phospho (STY): 0%]AGGRPGS[Phospho (STY): 0%]GPQLGT[Phospho (STY): 100%]GRGT[Phospho (STY): 100%]LR_;_S[Phospho (STY): 0%]AGGRPGS[Phospho (STY): 25.9%]GPQLGT[Phospho (STY): 94.7%]GRGT[Phospho (STY): 79.3%]LR_;_S[Phospho (STY): 0%]AGGRPGS[Phospho (STY): 0.1%]GPQLGT[Phospho (STY): 99.9%]GRGT[Phospho (STY): 100%]LR_;_S[Phospho (STY): 0%]AGGRPGS[Phospho (STY): 0.2%]GPQLGT[Phospho (STY): 99.8%]GRGT[…	_SAGGRPGSGPQLGT[Phospho (STY)]GRGT[Phospho (STY)]LR_.2;_SAGGRPGSGPQLGT[Phospho (STY)]GRGT[Phospho (STY)]LR_.3	GIPC1_T238_M2
-2.03794	-0.0209206	0.180628	-0.112201	0.497812	0.277595	1.21502	9.7371e-05	GIPC1	O14908	_PGSGPQLGTGRGT[Phospho (STY)]LR_;_PGSGPQLGT[Phospho (STY)]GRGTLR_;_PGSGPQLGTGRGT[Phospho (STY)]LR_;_SAGGRPGSGPQLGT[Phospho (STY)]GRGTLR_;_SAGGRPGSGPQLGTGRGT[Phospho (STY)]LR_;_SAGGRPGSGPQLGTGRGT[Phospho (STY)]LR_;_SAGGRPGSGPQLGT[Phospho (STY)]GRGTLR_	_PGS[Phospho (STY): 0%]GPQLGT[Phospho (STY): 0.1%]GRGT[Phospho (STY): 99.9%]LR_;_PGS[Phospho (STY): 0%]GPQLGT[Phospho (STY): 0%]GRGT[Phospho (STY): 100%]LR_;_PGS[Phospho (STY): 0%]GPQLGT[Phospho (STY): 2.7%]GRGT[Phospho (STY): 97.3%]LR_;_PGS[Phospho (STY): 0%]GPQLGT[Phospho (STY): 1.1%]GRGT[Phospho (STY): 98.9%]LR_;_PGS[Phospho (STY): 0%]GPQLGT[Phospho (STY): 23.5%]GRGT[Phospho (STY): 76.5%]LR_;_…	_PGSGPQLGTGRGT[Phospho (STY)]LR_.2;_PGSGPQLGTGRGT[Phospho (STY)]LR_.3;_SAGGRPGSGPQLGTGRGT[Phospho (STY)]LR_.2;_SAGGRPGSGPQLGTGRGT[Phospho (STY)]LR_.3	GIPC1_T242_M1
-0.266626	-0.538812	-0.297258	-1.62171	0.732391	0.548881	1.44313	0.00200037	GIPC1	O14908	_SAGGRPGSGPQLGT[Phospho (STY)]GRGT[Phospho (STY)]LR_;_SAGGRPGS[Phospho (STY)]GPQLGT[Phospho (STY)]GRGTLR_;_S[Phospho (STY)]AGGRPGSGPQLGTGRGT[Phospho (STY)]LR_;_SAGGRPGS[Phospho (STY)]GPQLGTGRGT[Phospho (STY)]LR_;_SAGGRPGSGPQLGT[Phospho (STY)]GRGT[Phospho (STY)]LR_	_S[Phospho (STY): 0%]AGGRPGS[Phospho (STY): 0%]GPQLGT[Phospho (STY): 100%]GRGT[Phospho (STY): 100%]LR_;_S[Phospho (STY): 0%]AGGRPGS[Phospho (STY): 25.9%]GPQLGT[Phospho (STY): 94.7%]GRGT[Phospho (STY): 79.3%]LR_;_S[Phospho (STY): 0%]AGGRPGS[Phospho (STY): 0.1%]GPQLGT[Phospho (STY): 99.9%]GRGT[Phospho (STY): 100%]LR_;_S[Phospho (STY): 0%]AGGRPGS[Phospho (STY): 0.2%]GPQLGT[Phospho (STY): 99.8%]GRGT[…	_SAGGRPGSGPQLGT[Phospho (STY)]GRGT[Phospho (STY)]LR_.2;_SAGGRPGSGPQLGT[Phospho (STY)]GRGT[Phospho (STY)]LR_.3	GIPC1_T242_M2
-1.36832	-0.595963	-0.113713	-0.639723	0.443491	0.604387	1.66984	0.000172743	RGS12	O14924	_ALPDSQQVPSS[Phospho (STY)]PASK_;_ALPDSQQVPSSPAS[Phospho (STY)]K_	_ALPDS[Phospho (STY): 0%]QQVPS[Phospho (STY): 41.5%]S[Phospho (STY): 49.1%]PAS[Phospho (STY): 9.5%]K_;_ALPDS[Phospho (STY): 0%]QQVPS[Phospho (STY): 43%]S[Phospho (STY): 47%]PAS[Phospho (STY): 10%]K_;_ALPDS[Phospho (STY): 0%]QQVPS[Phospho (STY): 0%]S[Phospho (STY): 99.2%]PAS[Phospho (STY): 0.8%]K_;_ALPDS[Phospho (STY): 0%]QQVPS[Phospho (STY): 0%]S[Phospho (STY): 99.8%]PAS[Phospho (STY): 0.2%]K_;_A…	_ALPDSQQVPSS[Phospho (STY)]PASK_.2	RGS12_S850_M1
NaN	-0.842701	-0.490478	-0.839584	0.324746	0.0489832	1.79903	0.00140078	MYL12B;MYL12A	O14950;P19105	_AT[Phospho (STY)]S[Phospho (STY)]NVFAMFDQSQIQEFK_;_AT[Phospho (STY)]S[Phospho (STY)]NVFAM[Oxidation (M)]FDQSQIQEFK_;_RPQRAT[Phospho (STY)]S[Phospho (STY)]NVFAMFDQSQIQEFK_;_RPQRAT[Phospho (STY)]S[Phospho (STY)]NVFAM[Oxidation (M)]FDQSQIQEFK_	_AT[Phospho (STY): 100%]S[Phospho (STY): 100%]NVFAMFDQS[Phospho (STY): 0%]QIQEFK_;_AT[Phospho (STY): 99.9%]S[Phospho (STY): 99.9%]NVFAMFDQS[Phospho (STY): 0.1%]QIQEFK_;_AT[Phospho (STY): 99.5%]S[Phospho (STY): 99.5%]NVFAMFDQS[Phospho (STY): 1%]QIQEFK_;_AT[Phospho (STY): 99.2%]S[Phospho (STY): 99.2%]NVFAMFDQS[Phospho (STY): 1.7%]QIQEFK_;_AT[Phospho (STY): 100%]S[Phospho (STY): 100%]NVFAM[Oxidation…	_AT[Phospho (STY)]S[Phospho (STY)]NVFAMFDQSQIQEFK_.3;_AT[Phospho (STY)]S[Phospho (STY)]NVFAM[Oxidation (M)]FDQSQIQEFK_.3;_RPQRAT[Phospho (STY)]S[Phospho (STY)]NVFAMFDQSQIQEFK_.3;_RPQRAT[Phospho (STY)]S[Phospho (STY)]NVFAM[Oxidation (M)]FDQSQIQEFK_.3	MYL12B_S20_M2
NaN	-0.842701	-0.490478	-0.839584	0.324746	0.0489832	1.79903	0.0014005	MYL12B;MYL12A	O14950;P19105	_AT[Phospho (STY)]S[Phospho (STY)]NVFAMFDQSQIQEFK_;_AT[Phospho (STY)]S[Phospho (STY)]NVFAM[Oxidation (M)]FDQSQIQEFK_;_RPQRAT[Phospho (STY)]S[Phospho (STY)]NVFAMFDQSQIQEFK_;_RPQRAT[Phospho (STY)]S[Phospho (STY)]NVFAM[Oxidation (M)]FDQSQIQEFK_	_AT[Phospho (STY): 100%]S[Phospho (STY): 100%]NVFAMFDQS[Phospho (STY): 0%]QIQEFK_;_AT[Phospho (STY): 99.9%]S[Phospho (STY): 99.9%]NVFAMFDQS[Phospho (STY): 0.1%]QIQEFK_;_AT[Phospho (STY): 99.5%]S[Phospho (STY): 99.5%]NVFAMFDQS[Phospho (STY): 1%]QIQEFK_;_AT[Phospho (STY): 99.2%]S[Phospho (STY): 99.2%]NVFAMFDQS[Phospho (STY): 1.7%]QIQEFK_;_AT[Phospho (STY): 100%]S[Phospho (STY): 100%]NVFAM[Oxidation…	_AT[Phospho (STY)]S[Phospho (STY)]NVFAMFDQSQIQEFK_.3;_AT[Phospho (STY)]S[Phospho (STY)]NVFAM[Oxidation (M)]FDQSQIQEFK_.3;_RPQRAT[Phospho (STY)]S[Phospho (STY)]NVFAMFDQSQIQEFK_.3;_RPQRAT[Phospho (STY)]S[Phospho (STY)]NVFAM[Oxidation (M)]FDQSQIQEFK_.3	MYL12B_T19_M2
-0.60683	-1.08516	-1.28061	0.794588	0.469346	1.35574	0.352924	0.000108059	PPP1R12A	O14974	_KS[Phospho (STY)]PLIESTANMDNNQSQK_;_KS[Phospho (STY)]PLIESTANMDNNQSQK_;_KSPLIEST[Phospho (STY)]ANMDNNQSQK_;_KS[Phospho (STY)]PLIESTANM[Oxidation (M)]DNNQSQK_;_S[Phospho (STY)]PLIESTANMDNNQSQK_	_KS[Phospho (STY): 100%]PLIES[Phospho (STY): 0%]T[Phospho (STY): 0%]ANMDNNQS[Phospho (STY): 0%]QK_;_KS[Phospho (STY): 99.9%]PLIES[Phospho (STY): 0%]T[Phospho (STY): 0%]ANM[Oxidation (M): 100%]DNNQS[Phospho (STY): 0%]QK_;_KS[Phospho (STY): 99%]PLIES[Phospho (STY): 0.6%]T[Phospho (STY): 0.4%]ANM[Oxidation (M): 100%]DNNQS[Phospho (STY): 0%]QK_;_KS[Phospho (STY): 99.7%]PLIES[Phospho (STY): 0.3%]T[Pho…	_KS[Phospho (STY)]PLIESTANMDNNQSQK_.2;_KS[Phospho (STY)]PLIESTANMDNNQSQK_.3;_KS[Phospho (STY)]PLIESTANM[Oxidation (M)]DNNQSQK_.2;_KS[Phospho (STY)]PLIESTANM[Oxidation (M)]DNNQSQK_.3;_S[Phospho (STY)]PLIESTANMDNNQSQK_.2	PPP1R12A_S299_M1
1.06418	0.891483	0.70704	0.492723	-1.12915	-1.04639	-0.979887	3.25203e-05	PPP1R12A	O14974	_PLASVTNANTS[Phospho (STY)]STQAAPVAVTTPTVSSGQATPTSPIK_;_PLASVTNANTSSTQAAPVAVTTPTVSSGQATPTS[Phospho (STY)]PIK_;_TKPLASVTNANTSSTQAAPVAVTTPTVSSGQATPTS[Phospho (STY)]PIK_	_PLAS[Phospho (STY): 0%]VT[Phospho (STY): 0%]NANT[Phospho (STY): 0%]S[Phospho (STY): 0%]S[Phospho (STY): 0%]T[Phospho (STY): 0%]QAAPVAVT[Phospho (STY): 0%]T[Phospho (STY): 0%]PT[Phospho (STY): 0%]VS[Phospho (STY): 0%]S[Phospho (STY): 0%]GQAT[Phospho (STY): 0%]PT[Phospho (STY): 0%]S[Phospho (STY): 100%]PIK_;_PLAS[Phospho (STY): 0%]VT[Phospho (STY): 0%]NANT[Phospho (STY): 0%]S[Phospho (STY): 0%]S[P…	_PLASVTNANTSSTQAAPVAVTTPTVSSGQATPTS[Phospho (STY)]PIK_.4;_TKPLASVTNANTSSTQAAPVAVTTPTVSSGQATPTS[Phospho (STY)]PIK_.4	PPP1R12A_S409_M1
-0.557241	-0.937014	-0.979579	-0.69787	0.974226	1.07305	1.12442	7.73481e-05	PPP1R12A	O14974	_T[Phospho (STY)]GSYGALAEITASK_;_TGS[Phospho (STY)]YGALAEITASK_;_TGSY[Phospho (STY)]GALAEITASK_	_T[Phospho (STY): 0%]GS[Phospho (STY): 100%]Y[Phospho (STY): 0%]GALAEIT[Phospho (STY): 0%]AS[Phospho (STY): 0%]K_	_TGS[Phospho (STY)]YGALAEITASK_.2	PPP1R12A_S445_M1
-2.13455	0.456609	0.442054	0.826058	0.318609	-0.309175	0.400396	0.0283729	PPP1R12A	O14974	_SASSPRLSS[Phospho (STY)]S[Phospho (STY)]LDNK_;_S[Phospho (STY)]ASS[Phospho (STY)]PRLSSSLDNK_;_SAS[Phospho (STY)]S[Phospho (STY)]PRLSSSLDNK_;_S[Phospho (STY)]ASSPRLS[Phospho (STY)]SSLDNK_;_SASSPRLS[Phospho (STY)]S[Phospho (STY)]SLDNK_;_SAS[Phospho (STY)]S[Phospho (STY)]PRLSSSLDNK_;_SAS[Phospho (STY)]SPRLSSS[Phospho (STY)]LDNK_;_S[Phospho (STY)]ASSPRLS[Phospho (STY)]SSLDNK_;_SASSPRLSS[Phospho (STY…	_S[Phospho (STY): 3.9%]AS[Phospho (STY): 96.5%]S[Phospho (STY): 99.6%]PRLS[Phospho (STY): 0%]S[Phospho (STY): 0%]S[Phospho (STY): 0%]LDNK_;_S[Phospho (STY): 3.1%]AS[Phospho (STY): 96.9%]S[Phospho (STY): 100%]PRLS[Phospho (STY): 0%]S[Phospho (STY): 0%]S[Phospho (STY): 0%]LDNK_;_S[Phospho (STY): 3.3%]AS[Phospho (STY): 96.8%]S[Phospho (STY): 100%]PRLS[Phospho (STY): 0%]S[Phospho (STY): 0%]S[Phospho …	_SAS[Phospho (STY)]S[Phospho (STY)]PRLSSSLDNK_.2;_SAS[Phospho (STY)]S[Phospho (STY)]PRLSSSLDNK_.3;_S[Phospho (STY)]ASS[Phospho (STY)]PRLSSSLDNK_.2	PPP1R12A_S473_M2
0.296715	1.62232	0.751758	-1.387	-0.828188	-0.201021	-0.254578	0.000112974	PPP1R12A	O14974	_LAST[Phospho (STY)]SDIEEK_;_LAS[Phospho (STY)]TSDIEEK_;_LASTS[Phospho (STY)]DIEEK_;_RLAS[Phospho (STY)]TSDIEEK_;_RLAST[Phospho (STY)]SDIEEK_;_RLASTS[Phospho (STY)]DIEEK_	_LAS[Phospho (STY): 100%]T[Phospho (STY): 0%]S[Phospho (STY): 0%]DIEEK_;_LAS[Phospho (STY): 99.8%]T[Phospho (STY): 0.2%]S[Phospho (STY): 0%]DIEEK_;_LAS[Phospho (STY): 99.7%]T[Phospho (STY): 0.3%]S[Phospho (STY): 0%]DIEEK_;_LAS[Phospho (STY): 98.7%]T[Phospho (STY): 0.7%]S[Phospho (STY): 0.7%]DIEEK_;_LAS[Phospho (STY): 86.5%]T[Phospho (STY): 6.8%]S[Phospho (STY): 6.8%]DIEEK_;_LAS[Phospho (STY): 76.…	_LAS[Phospho (STY)]TSDIEEK_.2;_RLAS[Phospho (STY)]TSDIEEK_.2	PPP1R12A_S507_M1
-1.47648	-1.15156	-0.391058	0.884363	0.86547	0.588184	0.681087	0.00389584	PPP1R12A	O14974	_YETSSTSAGDRYDS[Phospho (STY)]LLGR_;_YETSSTSAGDRYDS[Phospho (STY)]LLGR_;_YETSSTS[Phospho (STY)]AGDRYDSLLGR_;_YETSS[Phospho (STY)]TSAGDRYDSLLGR_;_YETSST[Phospho (STY)]SAGDRYDSLLGR_;_YETS[Phospho (STY)]STSAGDRYDSLLGR_	_Y[Phospho (STY): 0%]ET[Phospho (STY): 0%]S[Phospho (STY): 0%]S[Phospho (STY): 0%]T[Phospho (STY): 0%]S[Phospho (STY): 0%]AGDRY[Phospho (STY): 0%]DS[Phospho (STY): 100%]LLGR_;_Y[Phospho (STY): 0.1%]ET[Phospho (STY): 0.5%]S[Phospho (STY): 1.6%]S[Phospho (STY): 1.5%]T[Phospho (STY): 0.7%]S[Phospho (STY): 2.3%]AGDRY[Phospho (STY): 0%]DS[Phospho (STY): 93.2%]LLGR_;_Y[Phospho (STY): 7.2%]ET[Phospho (S…	_YETSSTSAGDRYDS[Phospho (STY)]LLGR_.2;_YETSSTSAGDRYDS[Phospho (STY)]LLGR_.3	PPP1R12A_S903_M1
-1.95696	0.192435	-0.154344	-0.463924	0.806385	0.815288	0.761116	7.42706e-05	PPP1R12A	O14974	_S[Phospho (STY)]GSYSYLEER_;_SGS[Phospho (STY)]YSYLEER_	_S[Phospho (STY): 8.7%]GS[Phospho (STY): 91.3%]Y[Phospho (STY): 0%]S[Phospho (STY): 0%]Y[Phospho (STY): 0%]LEER_;_S[Phospho (STY): 8.9%]GS[Phospho (STY): 91.1%]Y[Phospho (STY): 0%]S[Phospho (STY): 0%]Y[Phospho (STY): 0%]LEER_;_S[Phospho (STY): 1.6%]GS[Phospho (STY): 98.4%]Y[Phospho (STY): 0%]S[Phospho (STY): 0%]Y[Phospho (STY): 0%]LEER_;_S[Phospho (STY): 0.2%]GS[Phospho (STY): 99.8%]Y[Phospho (ST…	_SGS[Phospho (STY)]YSYLEER_.2	PPP1R12A_S910_M1
-1.85682	0.648919	1.29108	0.0858215	0.166256	0.26424	-0.599502	0.00479275	AHNAK	Q09666	_LPSGS[Phospho (STY)]GAASPT[Phospho (STY)]GSAVDIR_;_LPS[Phospho (STY)]GSGAASPT[Phospho (STY)]GSAVDIR_;_LPS[Phospho (STY)]GSGAAS[Phospho (STY)]PTGSAVDIR_;_LPS[Phospho (STY)]GS[Phospho (STY)]GAASPTGSAVDIR_;_LPSGS[Phospho (STY)]GAAS[Phospho (STY)]PTGSAVDIR_;_LPSGSGAAS[Phospho (STY)]PT[Phospho (STY)]GSAVDIR_;_LPSGSGAASPT[Phospho (STY)]GS[Phospho (STY)]AVDIR_;_LPS[Phospho (STY)]GSGAASPTGS[Phospho (STY…	_LPS[Phospho (STY): 69.8%]GS[Phospho (STY): 30.2%]GAAS[Phospho (STY): 100%]PT[Phospho (STY): 0%]GS[Phospho (STY): 0%]AVDIR_;_LPS[Phospho (STY): 65.7%]GS[Phospho (STY): 34.3%]GAAS[Phospho (STY): 100%]PT[Phospho (STY): 0%]GS[Phospho (STY): 0%]AVDIR_;_LPS[Ph
-0.735847	-0.982261	-0.853911	-0.600719	1.19212	1.093	0.887622	5.98291e-05	HNRNPDL	O14979	_VFVGGLSPDTS[Phospho (STY)]EEQIK_;_VFVGGLS[Phospho (STY)]PDTSEEQIK_;_VFVGGLSPDT[Phospho (STY)]SEEQIK_	_VFVGGLS[Phospho (STY): 100%]PDT[Phospho (STY): 0%]S[Phospho (STY): 0%]EEQIK_;_VFVGGLS[Phospho (STY): 99.9%]PDT[Phospho (STY): 0%]S[Phospho (STY): 0%]EEQIK_;_VFVGGLS[Phospho (STY): 99.9%]PDT[Phospho (STY): 0.1%]S[Phospho (STY): 0%]EEQIK_	_VFVGGLS[Phospho (STY)]PDTSEEQIK_.2	HNRNPDL_S241_M1
1.80594	-0.509742	-0.0497946	-0.53037	0.567849	-1.36594	0.0820502	0.0222042	XPO1	O14980	_EFAGEDTS[Phospho (STY)]DLFLEEREIALR_;_EFAGEDTS[Phospho (STY)]DLFLEER_	_EFAGEDT[Phospho (STY): 0%]S[Phospho (STY): 100%]DLFLEEREIALR_;_EFAGEDT[Phospho (STY): 0.5%]S[Phospho (STY): 99.5%]DLFLEEREIALR_;_EFAGEDT[Phospho (STY): 3.1%]S[Phospho (STY): 96.9%]DLFLEER_;_EFAGEDT[Phospho (STY): 0.1%]S[Phospho (STY): 99.9%]DLFLEER_;_EFAGEDT[Phospho (STY): 0.2%]S[Phospho (STY): 99.8%]DLFLEER_;_EFAGEDT[Phospho (STY): 0%]S[Phospho (STY): 100%]DLFLEER_;_EFAGEDT[Phospho (STY): 0.8%]…	_EFAGEDTS[Phospho (STY)]DLFLEEREIALR_.3;_EFAGEDTS[Phospho (STY)]DLFLEER_.2	XPO1_S1031_M1
-1.37767	0.714468	0.712485	-0.593999	0.444078	-1.07414	1.17478	0.00217424	ARHGEF10	O15013	_S[Phospho (STY)]LIAQDHR_	_S[Phospho (STY): 100%]LIAQDHR_	_S[Phospho (STY)]LIAQDHR_.2	ARHGEF10_S379_M1
-2.16421	0.287033	0.139975	0.356127	0.834785	0.620496	-0.0742059	0.000283353	AHNAK	Q09666	_LPS[Phospho (STY)]GSGAASPTGS[Phospho (STY)]AVDIR_;_LPSGS[Phospho (STY)]GAASPTGS[Phospho (STY)]AVDIR_;_LPSGSGAASPT[Phospho (STY)]GS[Phospho (STY)]AVDIR_;_LPSGSGAAS[Phospho (STY)]PTGS[Phospho (STY)]AVDIR_;_LPSGSGAAS[Phospho (STY)]PT[Phospho (STY)]GSAVDIR_;_LPSGSGAASPT[Phospho (STY)]GS[Phospho (STY)]AVDIR_;_LPSGSGAAS[Phospho (STY)]PTGS[Phospho (STY)]AVDIR_;_LPSGSGAAS[Phospho (STY)]PT[Phospho (STY)]…	_LPS[Phospho (STY): 0%]GS[Phospho (STY): 0%]GAAS[Phospho (STY): 100%]PT[Phospho (STY): 5.3%]GS[Phospho (STY): 94.7%]AVDIR_;_LPS[Phospho (STY): 0%]GS[Phospho (STY): 0%]GAAS[Phospho (STY): 100%]PT[Phospho (STY): 5.9%]GS[Phospho (STY): 94.1%]AVDIR_;_LPS[Phos
0.933973	0.61544	1.16816	0.291657	-0.573978	-1.26545	-1.1698	0.000412589	ZNF609	O15014	_APSLT[Phospho (STY)]DLVK_;_APS[Phospho (STY)]LTDLVK_	_APS[Phospho (STY): 100%]LT[Phospho (STY): 0%]DLVK_	_APS[Phospho (STY)]LTDLVK_.2	ZNF609_S1055_M1
1.23001	0.820498	0.767637	-1.1414	-1.3457	0.00193406	-0.332977	0.000691516	ZNF609	O15014	_T[Phospho (STY)]NSMGSATGPLPGTK_;_TNSMGS[Phospho (STY)]ATGPLPGTK_;_TNS[Phospho (STY)]MGSATGPLPGTK_;_TNSM[Oxidation (M)]GS[Phospho (STY)]ATGPLPGTK_;_T[Phospho (STY)]NSM[Oxidation (M)]GSATGPLPGTK_;_TNS[Phospho (STY)]M[Oxidation (M)]GSATGPLPGTK_	_T[Phospho (STY): 0.2%]NS[Phospho (STY): 99.8%]MGS[Phospho (STY): 0%]AT[Phospho (STY): 0%]GPLPGT[Phospho (STY): 0%]K_;_T[Phospho (STY): 0.4%]NS[Phospho (STY): 99.6%]MGS[Phospho (STY): 0%]AT[Phospho (STY): 0%]GPLPGT[Phospho (STY): 0%]K_;_T[Phospho (STY): 0.3%]NS[Phospho (STY): 99.7%]MGS[Phospho (STY): 0%]AT[Phospho (STY): 0%]GPLPGT[Phospho (STY): 0%]K_;_T[Phospho (STY): 0.7%]NS[Phospho (STY): 99.3…	_TNS[Phospho (STY)]MGSATGPLPGTK_.2;_TNS[Phospho (STY)]M[Oxidation (M)]GSATGPLPGTK_.2	ZNF609_S467_M1
0.399275	0.799603	0.781338	0.934116	-0.305579	-0.971233	-1.63752	8.23595e-05	ZNF609	O15014	_NC[Carbamidomethyl (C)]PS[Phospho (STY)]PVLIDC[Carbamidomethyl (C)]PHPNC[Carbamidomethyl (C)]NK_	_NC[Carbamidomethyl (C): 100%]PS[Phospho (STY): 100%]PVLIDC[Carbamidomethyl (C): 100%]PHPNC[Carbamidomethyl (C): 100%]NK_	_NC[Carbamidomethyl (C)]PS[Phospho (STY)]PVLIDC[Carbamidomethyl (C)]PHPNC[Carbamidomethyl (C)]NK_.2;_NC[Carbamidomethyl (C)]PS[Phospho (STY)]PVLIDC[Carbamidomethyl (C)]PHPNC[Carbamidomethyl (C)]NK_.3	ZNF609_S491_M1
-0.238325	1.14058	0.992199	0.911135	-0.713654	-0.790756	-1.30118	0.000193881	ZNF609	O15014	_LVEPHS[Phospho (STY)]PSPSSK_;_LVEPHSPS[Phospho (STY)]PSSK_;_LVEPHSPSPS[Phospho (STY)]SK_;_LVEPHSPSPSS[Phospho (STY)]K_;_VRLVEPHS[Phospho (STY)]PSPSSK_	_LVEPHS[Phospho (STY): 56.8%]PS[Phospho (STY): 0%]PS[Phospho (STY): 0%]S[Phospho (STY): 43.1%]K_;_LVEPHS[Phospho (STY): 55.5%]PS[Phospho (STY): 0%]PS[Phospho (STY): 0%]S[Phospho (STY): 44.4%]K_;_LVEPHS[Phospho (STY): 57.3%]PS[Phospho (STY): 0%]PS[Phospho (STY): 0%]S[Phospho (STY): 42.7%]K_;_LVEPHS[Phospho (STY): 99.7%]PS[Phospho (STY): 0.2%]PS[Phospho (STY): 0%]S[Phospho (STY): 0%]K_;_LVEPHS[Phos…	_LVEPHS[Phospho (STY)]PSPSSK_.2;_VRLVEPHS[Phospho (STY)]PSPSSK_.2;_VRLVEPHS[Phospho (STY)]PSPSSK_.3	ZNF609_S576_M1
0.243042	0.946307	0.93705	0.973423	-0.992411	-1.13841	-0.969	0.00362867	ZNF609	O15014	_LVEPHSPS[Phospho (STY)]PS[Phospho (STY)]SK_;_LVEPHSPSPS[Phospho (STY)]S[Phospho (STY)]K_;_LVEPHSPSPS[Phospho (STY)]S[Phospho (STY)]K_;_LVEPHS[Phospho (STY)]PS[Phospho (STY)]PSSK_;_LVEPHS[Phospho (STY)]PSPS[Phospho (STY)]SK_;_LVEPHS[Phospho (STY)]PSPSS[Phospho (STY)]K_;_LVEPHSPS[Phospho (STY)]PS[Phospho (STY)]SK_;_LVEPHS[Phospho (STY)]PSPSS[Phospho (STY)]K_;_LVEPHS[Phospho (STY)]PSPS[Phospho (STY…	_LVEPHS[Phospho (STY): 100%]PS[Phospho (STY): 39.8%]PS[Phospho (STY): 4.3%]S[Phospho (STY): 55.8%]K_;_LVEPHS[Phospho (STY): 100%]PS[Phospho (STY): 43.7%]PS[Phospho (STY): 3.3%]S[Phospho (STY): 53%]K_;_LVEPHS[Phospho (STY): 98.1%]PS[Phospho (STY): 14.6%]PS[Phospho (STY): 3.6%]S[Phospho (STY): 83.7%]K_;_LVEPHS[Phospho (STY): 98.1%]PS[Phospho (STY): 0.2%]PS[Phospho (STY): 9%]S[Phospho (STY): 92.8%]K…	_LVEPHS[Phospho (STY)]PSPSS[Phospho (STY)]K_.2;_LVEPHS[Phospho (STY)]PSPS[Phospho (STY)]SK_.2;_LVEPHS[Phospho (STY)]PS[Phospho (STY)]PSSK_.2;_VRLVEPHS[Phospho (STY)]PS[Phospho (STY)]PSSK_.2;_VRLVEPHS[Phospho (STY)]PS[Phospho (STY)]PSSK_.3	ZNF609_S576_M2
0.112201	0.961721	0.950536	0.994474	-1.06255	-1.23046	-0.725922	0.00898959	ZNF609	O15014	_LVEPHS[Phospho (STY)]PSPSS[Phospho (STY)]K_;_LVEPHS[Phospho (STY)]PSPS[Phospho (STY)]SK_;_LVEPHS[Phospho (STY)]PS[Phospho (STY)]PSSK_;_LVEPHSPS[Phospho (STY)]PS[Phospho (STY)]SK_;_LVEPHSPSPS[Phospho (STY)]S[Phospho (STY)]K_;_VRLVEPHS[Phospho (STY)]PS[Phospho (STY)]PSSK_;_VRLVEPHS[Phospho (STY)]PSPSS[Phospho (STY)]K_;_VRLVEPHS[Phospho (STY)]PSPS[Phospho (STY)]SK_;_VRLVEPHS[Phospho (STY)]PS[Phosph…	_LVEPHS[Phospho (STY): 59.4%]PS[Phospho (STY): 56.5%]PS[Phospho (STY): 42.1%]S[Phospho (STY): 42.1%]K_;_LVEPHS[Phospho (STY): 90.3%]PS[Phospho (STY): 72.8%]PS[Phospho (STY): 34.2%]S[Phospho (STY): 2.7%]K_;_LVEPHS[Phospho (STY): 99.6%]PS[Phospho (STY): 98.6%]PS[Phospho (STY): 1.8%]S[Phospho (STY): 0%]K_;_LVEPHS[Phospho (STY): 99.8%]PS[Phospho (STY): 99.6%]PS[Phospho (STY): 0.6%]S[Phospho (STY): 0%…	_LVEPHS[Phospho (STY)]PS[Phospho (STY)]PSSK_.2;_VRLVEPHS[Phospho (STY)]PS[Phospho (STY)]PSSK_.2;_VRLVEPHS[Phospho (STY)]PS[Phospho (STY)]PSSK_.3	ZNF609_S578_M2
0.423035	0.849084	0.655258	1.17837	-1.23219	-0.870606	-1.00296	0.0026184	ZNF609	O15014	_AEEGKS[Phospho (STY)]PFRESSGDGMK_;_AEEGKSPFRESS[Phospho (STY)]GDGMK_;_AEEGKS[Phospho (STY)]PFRESSGDGMK_;_AEEGKSPFRESS[Phospho (STY)]GDGM[Oxidation (M)]K_	_AEEGKS[Phospho (STY): 100%]PFRES[Phospho (STY): 0%]S[Phospho (STY): 0%]GDGMK_;_AEEGKS[Phospho (STY): 99.8%]PFRES[Phospho (STY): 0.2%]S[Phospho (STY): 0%]GDGMK_;_AEEGKS[Phospho (STY): 86.6%]PFRES[Phospho (STY): 13.2%]S[Phospho (STY): 0.1%]GDGMK_;_AEEGKS[Phospho (STY): 99.9%]PFRES[Phospho (STY): 0.1%]S[Phospho (STY): 0.1%]GDGMK_;_AEEGKS[Phospho (STY): 99.9%]PFRES[Phospho (STY): 0%]S[Phospho (STY):…	_AEEGKS[Phospho (STY)]PFRESSGDGMK_.2;_AEEGKS[Phospho (STY)]PFRESSGDGMK_.3;_AEEGKS[Phospho (STY)]PFRESSGDGM[Oxidation (M)]K_.3	ZNF609_S758_M1
0.276015	0.990353	-0.512404	1.36571	-0.666059	-1.53772	0.0841108	0.0128662	ZNF609	O15014	_IYSFT[Phospho (STY)]DNAPSPSIGGSSR_;_IYS[Phospho (STY)]FTDNAPSPSIGGSSR_;_IYSFTDNAPS[Phospho (STY)]PSIGGSSR_;_IYSFTDNAPSPS[Phospho (STY)]IGGSSR_;_IYSFT[Phospho (STY)]DNAPSPSIGGSSR_;_IYS[Phospho (STY)]FTDNAPSPSIGGSSR_;_IYSFTDNAPS[Phospho (STY)]PSIGGSSR_;_IY[Phospho (STY)]SFTDNAPSPSIGGSSR_;_IYSFTDNAPSPS[Phospho (STY)]IGGSSR_	_IY[Phospho (STY): 0%]S[Phospho (STY): 0%]FT[Phospho (STY): 0.6%]DNAPS[Phospho (STY): 91.4%]PS[Phospho (STY): 8%]IGGS[Phospho (STY): 0%]S[Phospho (STY): 0%]R_;_IY[Phospho (STY): 0%]S[Phospho (STY): 0.2%]FT[Phospho (STY): 7.3%]DNAPS[Phospho (STY): 81%]PS[Phospho (STY): 11.5%]IGGS[Phospho (STY): 0%]S[Phospho (STY): 0%]R_;_IY[Phospho (STY): 0%]S[Phospho (STY): 0%]FT[Phospho (STY): 0.5%]DNAPS[Phospho…	_IYSFTDNAPS[Phospho (STY)]PSIGGSSR_.2;_IYSFTDNAPS[Phospho (STY)]PSIGGSSR_.3	ZNF609_S804_M1
1.14065	-1.24138	-1.24085	NaN	0.383451	0.556898	0.401235	0.00257093	ZNF609	O15014	_T[Phospho (STY)]NSMGSATGPLPGTK_;_TNSMGS[Phospho (STY)]ATGPLPGTK_;_TNS[Phospho (STY)]MGSATGPLPGTK_;_T[Phospho (STY)]NSM[Oxidation (M)]GSATGPLPGTK_;_TNS[Phospho (STY)]M[Oxidation (M)]GSATGPLPGTK_;_TNSM[Oxidation (M)]GS[Phospho (STY)]ATGPLPGTK_	_T[Phospho (STY): 0%]NS[Phospho (STY): 0%]MGS[Phospho (STY): 0%]AT[Phospho (STY): 0.3%]GPLPGT[Phospho (STY): 99.6%]K_;_T[Phospho (STY): 0%]NS[Phospho (STY): 0.1%]MGS[Phospho (STY): 0%]AT[Phospho (STY): 0.5%]GPLPGT[Phospho (STY): 99.5%]K_;_T[Phospho (STY): 0%]NS[Phospho (STY): 0%]MGS[Phospho (STY): 0%]AT[Phospho (STY): 0.1%]GPLPGT[Phospho (STY): 99.9%]K_;_T[Phospho (STY): 2.1%]NS[Phospho (STY): 31…	_TNSMGSATGPLPGT[Phospho (STY)]K_.2;_TNSM[Oxidation (M)]GSATGPLPGT[Phospho (STY)]K_.2	ZNF609_T478_M1
0.891025	0.817596	0.750042	0.738166	-1.06809	-1.17295	-0.955795	8.07692e-05	ZNF609	O15014	_ELESPLT[Phospho (STY)]PGK_;_ELES[Phospho (STY)]PLTPGK_	_ELES[Phospho (STY): 0%]PLT[Phospho (STY): 100%]PGK_;_ELES[Phospho (STY): 25.1%]PLT[Phospho (STY): 74.9%]PGK_;_ELES[Phospho (STY): 0.1%]PLT[Phospho (STY): 99.9%]PGK_;_ELES[Phospho (STY): 16.1%]PLT[Phospho (STY): 83.9%]PGK_;_ELES[Phospho (STY): 5.4%]PLT[Phospho (STY): 94.6%]PGK_;_ELES[Phospho (STY): 0.4%]PLT[Phospho (STY): 99.6%]PGK_;_ELES[Phospho (STY): 0.5%]PLT[Phospho (STY): 99.5%]PGK_;_ELES[Ph…	_ELESPLT[Phospho (STY)]PGK_.2	ZNF609_T746_M1
-0.962184	-0.744812	-0.387559	-0.360745	1.80332	0.94833	-0.29635	0.00014534	SPTBN2	O15020	_LEHSSFPEGPGPGS[Phospho (STY)]GDEANGPRGER_;_LEHSSFPEGPGPGS[Phospho (STY)]GDEANGPR_	_LEHS[Phospho (STY): 0%]S[Phospho (STY): 0%]FPEGPGPGS[Phospho (STY): 100%]GDEANGPRGER_;_LEHS[Phospho (STY): 0.4%]S[Phospho (STY): 0.4%]FPEGPGPGS[Phospho (STY): 99.3%]GDEANGPRGER_;_LEHS[Phospho (STY): 2.7%]S[Phospho (STY): 2.7%]FPEGPGPGS[Phospho (STY): 94.6%]GDEANGPRGER_;_LEHS[Phospho (STY): 0%]S[Phospho (STY): 0.1%]FPEGPGPGS[Phospho (STY): 99.9%]GDEANGPRGER_;_LEHS[Phospho (STY): 0.2%]S[Phospho (S…	_LEHSSFPEGPGPGS[Phospho (STY)]GDEANGPRGER_.3;_LEHSSFPEGPGPGS[Phospho (STY)]GDEANGPR_.3	SPTBN2_S2171_M1
-0.742239	-1.21481	-1.14271	0.329771	0.912862	0.951095	0.906029	7.58808e-05	MAST4	O15021	_S[Phospho (STY)]AGNIPLSPLAR_;_SAGNIPLS[Phospho (STY)]PLAR_	_S[Phospho (STY): 100%]AGNIPLS[Phospho (STY): 0%]PLAR_	_S[Phospho (STY)]AGNIPLSPLAR_.2	MAST4_S1373_M1
-1.94874	0.283852	-0.168102	-0.429442	0.680485	1.10309	0.478855	6.43678e-05	MAST4	O15021	_KHS[Phospho (STY)]LEVTQEEVQR_	_KHS[Phospho (STY): 100%]LEVT[Phospho (STY): 0%]QEEVQR_;_KHS[Phospho (STY): 73.5%]LEVT[Phospho (STY): 26.5%]QEEVQR_;_KHS[Phospho (STY): 99%]LEVT[Phospho (STY): 1%]QEEVQR_;_KHS[Phospho (STY): 100%]LEVT[Phospho (STY): 0%]QEEVQR_;_KHS[Phospho (STY): 99.9%]LEVT[Phospho (STY): 0.1%]QEEVQR_;_KHS[Phospho (STY): 98.8%]LEVT[Phospho (STY): 1.2%]QEEVQR_;_KHS[Phospho (STY): 57.3%]LEVT[Phospho (STY): 42.7%]QE…	_KHS[Phospho (STY)]LEVTQEEVQR_.2;_KHS[Phospho (STY)]LEVTQEEVQR_.3	MAST4_S1470_M1
-2.13194	0.059209	0.160472	-0.12516	0.547092	0.740207	0.750122	9.06282e-05	MAST4	O15021	_VGRQES[Phospho (STY)]VDDLDRDK_	_VGRQES[Phospho (STY): 100%]VDDLDRDK_	_VGRQES[Phospho (STY)]VDDLDRDK_.2;_VGRQES[Phospho (STY)]VDDLDRDK_.3	MAST4_S1526_M1
0.178284	1.42577	0.68599	0.362628	-1.6242	-0.802696	-0.225769	0.000342408	MAST4	O15021	_PGLVAPES[Phospho (STY)]PVRK_	_PGLVAPES[Phospho (STY): 100%]PVRK_	_PGLVAPES[Phospho (STY)]PVRK_.2	MAST4_S1782_M1
-0.205641	-0.182825	-1.59082	-0.777588	0.512409	1.18364	1.06083	0.00390236	SEC16A	O15027	_RSS[Phospho (STY)]LSSHSHQSQIYR_;_RSSLSSHS[Phospho (STY)]HQSQIYR_;_RSSLS[Phospho (STY)]SHSHQSQIYR_;_RS[Phospho (STY)]SLSSHSHQSQIYR_;_RSSLSS[Phospho (STY)]HSHQSQIYR_;_RSS[Phospho (STY)]LSSHSHQSQIYR_;_SS[Phospho (STY)]LSSHSHQSQIYR_;_S[Phospho (STY)]SLSSHSHQSQIYR_	_RS[Phospho (STY): 0%]S[Phospho (STY): 100%]LS[Phospho (STY): 0%]S[Phospho (STY): 0%]HS[Phospho (STY): 0%]HQS[Phospho (STY): 0%]QIY[Phospho (STY): 0%]R_;_RS[Phospho (STY): 0.7%]S[Phospho (STY): 99.3%]LS[Phospho (STY): 0%]S[Phospho (STY): 0%]HS[Phospho (STY): 0%]HQS[Phospho (STY): 0%]QIY[Phospho (STY): 0%]R_;_RS[Phospho (STY): 2.3%]S[Phospho (STY): 97.5%]LS[Phospho (STY): 0%]S[Phospho (STY): 0.2%]…	_RSS[Phospho (STY)]LSSHSHQSQIYR_.2;_RSS[Phospho (STY)]LSSHSHQSQIYR_.3;_SS[Phospho (STY)]LSSHSHQSQIYR_.3	SEC16A_S1191_M1
-2.22998	0.130943	0.185731	0.272564	0.595588	0.508781	0.536369	0.00187281	SEC16A	O15027	_SHNVAAGS[Phospho (STY)]YEAPLPPGSFHGDFAYGTYR_;_SHNVAAGSYEAPLPPGS[Phospho (STY)]FHGDFAYGTYR_;_SHNVAAGSY[Phospho (STY)]EAPLPPGSFHGDFAYGTYR_;_SHNVAAGSYEAPLPPGSFHGDFAYGT[Phospho (STY)]YR_;_SHNVAAGS[Phospho (STY)]YEAPLPPGSFHGDFAYGTYR_;_S[Phospho (STY)]HNVAAGSYEAPLPPGSFHGDFAYGTYR_;_SHNVAAGSYEAPLPPGS[Phospho (STY)]FHGDFAYGTYR_;_SHNVAAGSY[Phospho (STY)]EAPLPPGSFHGDFAYGTYR_;_SHNVAAGSYEAPLPPGSFHGDFAYGT[Pho…	_S[Phospho (STY): 0%]HNVAAGS[Phospho (STY): 0%]Y[Phospho (STY): 0%]EAPLPPGS[Phospho (STY): 100%]FHGDFAY[Phospho (STY): 0%]GT[Phospho (STY): 0%]Y[Phospho (STY): 0%]R_;_S[Phospho (STY): 0%]HNVAAGS[Phospho (STY): 0%]Y[Phospho (STY): 0.5%]EAPLPPGS[Phospho (STY): 99.5%]FHGDFAY[Phospho (STY): 0%]GT[Phospho (STY): 0%]Y[Phospho (STY): 0%]R_;_S[Phospho (STY): 0%]HNVAAGS[Phospho (STY): 0%]Y[Phospho (STY): …	_SHNVAAGSYEAPLPPGS[Phospho (STY)]FHGDFAYGTYR_.3;_SHNVAAGSYEAPLPPGS[Phospho (STY)]FHGDFAYGTYR_.4	SEC16A_S1220_M1
0.395747	0.942673	0.601075	1.04573	-0.460182	-1.03867	-1.48637	0.000189488	SEC16A	O15027	_IVNHWAS[Phospho (STY)]PELR_	_IVNHWAS[Phospho (STY): 100%]PELR_	_IVNHWAS[Phospho (STY)]PELR_.2	SEC16A_S136_M1
1.31558	1.35116	0.109873	-1.2901	-0.591891	-0.35591	-0.538705	8.66739e-05	SEC16A	O15027	_LLPSAPQTLPDGPLAS[Phospho (STY)]PAR_	_LLPS[Phospho (STY): 0%]APQT[Phospho (STY): 0%]LPDGPLAS[Phospho (STY): 100%]PAR_;_LLPS[Phospho (STY): 4%]APQT[Phospho (STY): 30.1%]LPDGPLAS[Phospho (STY): 65.9%]PAR_;_LLPS[Phospho (STY): 0.2%]APQT[Phospho (STY): 0.2%]LPDGPLAS[Phospho (STY): 99.5%]PAR_;_LLPS[Phospho (STY): 1.6%]APQT[Phospho (STY): 0%]LPDGPLAS[Phospho (STY): 98.3%]PAR_;_LLPS[Phospho (STY): 0%]APQT[Phospho (STY): 1%]LPDGPLAS[Phospho…	_LLPSAPQTLPDGPLAS[Phospho (STY)]PAR_.2;_LLPSAPQTLPDGPLAS[Phospho (STY)]PAR_.3	SEC16A_S1786_M1
-0.996813	-0.0378385	-0.838448	-0.571501	1.96233	0.176717	0.305556	0.00206381	SEC16A	O15027	_ADSGPTQPPLS[Phospho (STY)]LSPAPETK_;_ADSGPTQPPLSLS[Phospho (STY)]PAPETK_;_ADSGPTQPPLSLSPAPET[Phospho (STY)]K_;_ADSGPTQPPLS[Phospho (STY)]LSPAPETK_;_ADSGPTQPPLSLS[Phospho (STY)]PAPETK_;_ADSGPTQPPLSLSPAPET[Phospho (STY)]K_;_ADS[Phospho (STY)]GPTQPPLSLSPAPETK_	_ADS[Phospho (STY): 0%]GPT[Phospho (STY): 0%]QPPLS[Phospho (STY): 0%]LS[Phospho (STY): 100%]PAPET[Phospho (STY): 0%]K_;_ADS[Phospho (STY): 0%]GPT[Phospho (STY): 0%]QPPLS[Phospho (STY): 0%]LS[Phospho (STY): 99.4%]PAPET[Phospho (STY): 0.6%]K_;_ADS[Phospho (STY): 0%]GPT[Phospho (STY): 0%]QPPLS[Phospho (STY): 0.8%]LS[Phospho (STY): 99.2%]PAPET[Phospho (STY): 0%]K_;_ADS[Phospho (STY): 0%]GPT[Phospho (…	_ADSGPTQPPLSLS[Phospho (STY)]PAPETK_.2;_ADSGPTQPPLSLS[Phospho (STY)]PAPETK_.3	SEC16A_S1905_M1
-0.120381	-0.609127	-1.48198	-0.726919	1.06509	0.917717	0.955605	0.000809503	SEC16A	O15027	_VLSS[Phospho (STY)]AASLPGSELPSSRPEGSQGGELSR_;_VLSSAASLPGS[Phospho (STY)]ELPSSRPEGSQGGELSR_;_VLSSAASLPGSELPSS[Phospho (STY)]RPEGSQGGELSR_;_VLS[Phospho (STY)]SAASLPGSELPSSRPEGSQGGELSR_;_VLSSAAS[Phospho (STY)]LPGSELPSSRPEGSQGGELSR_;_VLSSAASLPGSELPSSRPEGS[Phospho (STY)]QGGELSR_;_VLSSAASLPGSELPS[Phospho (STY)]SRPEGSQGGELSR_;_VLSSAASLPGSELPSSRPEGSQGGELS[Phospho (STY)]R_	_VLS[Phospho (STY): 0%]S[Phospho (STY): 0%]AAS[Phospho (STY): 100%]LPGS[Phospho (STY): 0%]ELPS[Phospho (STY): 0%]S[Phospho (STY): 0%]RPEGS[Phospho (STY): 0%]QGGELS[Phospho (STY): 0%]R_;_VLS[Phospho (STY): 0.5%]S[Phospho (STY): 11.9%]AAS[Phospho (STY): 87.6%]LPGS[Phospho (STY): 0%]ELPS[Phospho (STY): 0%]S[Phospho (STY): 0%]RPEGS[Phospho (STY): 0%]QGGELS[Phospho (STY): 0%]R_;_VLS[Phospho (STY): 0%]…	_VLSSAAS[Phospho (STY)]LPGSELPSSRPEGSQGGELSR_.3	SEC16A_S2093_M1
-0.445858	-1.38782	-0.157005	-0.0831441	1.35179	1.29793	-0.575887	0.0290276	SEC16A	O15027	_QNPHDGVVT[Phospho (STY)]PAASPS[Phospho (STY)]LPQPGLQMPGQWGPVQGGPQPSGQHR_;_QNPHDGVVTPAAS[Phospho (STY)]PS[Phospho (STY)]LPQPGLQMPGQWGPVQGGPQPSGQHR_;_QNPHDGVVT[Phospho (STY)]PAAS[Phospho (STY)]PSLPQPGLQMPGQWGPVQGGPQPSGQHR_;_QNPHDGVVTPAAS[Phospho (STY)]PS[Phospho (STY)]LPQPGLQM[Oxidation (M)]PGQWGPVQGGPQPSGQHR_;_QNPHDGVVT[Phospho (STY)]PAASPS[Phospho (STY)]LPQPGLQM[Oxidation (M)]PGQWGPVQGGPQPSGQHR_	_QNPHDGVVT[Phospho (STY): 0%]PAAS[Phospho (STY): 100%]PS[Phospho (STY): 100%]LPQPGLQMPGQWGPVQGGPQPS[Phospho (STY): 0%]GQHR_;_QNPHDGVVT[Phospho (STY): 0.7%]PAAS[Phospho (STY): 100%]PS[Phospho (STY): 99.3%]LPQPGLQMPGQWGPVQGGPQPS[Phospho (STY): 0%]GQHR_;_QNPHDGVVT[Phospho (STY): 0.1%]PAAS[Phospho (STY): 99.9%]PS[Phospho (STY): 99.9%]LPQPGLQMPGQWGPVQGGPQPS[Phospho (STY): 0%]GQHR_;_QNPHDGVVT[Phospho (…	_QNPHDGVVTPAAS[Phospho (STY)]PS[Phospho (STY)]LPQPGLQMPGQWGPVQGGPQPSGQHR_.4;_QNPHDGVVTPAAS[Phospho (STY)]PS[Phospho (STY)]LPQPGLQM[Oxidation (M)]PGQWGPVQGGPQPSGQHR_.4;_QNPHDGVVT[Phospho (STY)]PAAS[Phospho (STY)]PSLPQPGLQMPGQWGPVQGGPQPSGQHR_.4;_QNPHDGVVT[Phospho (STY)]PAAS[Phospho (STY)]PSLPQPGLQM[Oxidation (M)]PGQWGPVQGGPQPSGQHR_.4	SEC16A_S23_M2
0.384501	0.884015	0.685064	0.844316	-0.19105	-0.826887	-1.77996	0.00658638	SEC16A	O15027	_AQQELVPPQQQAS[Phospho (STY)]PPQLPK_	_AQQELVPPQQQAS[Phospho (STY): 100%]PPQLPK_	_AQQELVPPQQQAS[Phospho (STY)]PPQLPK_.2;_AQQELVPPQQQAS[Phospho (STY)]PPQLPK_.3	SEC16A_S891_M1
-1.34081	0.90334	0.673488	0.0962256	0.763232	-1.48069	0.385216	0.00604617	SEC16A	O15027	_GSVSQPS[Phospho (STY)]TPSPPKPTGIFQTSANSSFEPVK_;_GSVSQPSTPSPPKPTGIFQT[Phospho (STY)]SANSSFEPVK_;_GSVSQPSTPS[Phospho (STY)]PPKPTGIFQTSANSSFEPVK_;_GSVSQPSTPSPPKPT[Phospho (STY)]GIFQTSANSSFEPVK_;_GS[Phospho (STY)]VSQPSTPSPPKPTGIFQTSANSSFEPVK_;_GSVS[Phospho (STY)]QPSTPSPPKPTGIFQTSANSSFEPVK_;_GSVSQPSTPSPPKPTGIFQTS[Phospho (STY)]ANSSFEPVK_;_GSVSQPST[Phospho (STY)]PSPPKPTGIFQTSANSSFEPVK_	_GS[Phospho (STY): 0%]VS[Phospho (STY): 0.9%]QPS[Phospho (STY): 17.8%]T[Phospho (STY): 7.3%]PS[Phospho (STY): 30.9%]PPKPT[Phospho (STY): 34.8%]GIFQT[Phospho (STY): 7.1%]S[Phospho (STY): 1.1%]ANS[Phospho (STY): 0%]S[Phospho (STY): 0%]FEPVK_;_GS[Phospho (STY): 0%]VS[Phospho (STY): 1%]QPS[Phospho (STY): 18.2%]T[Phospho (STY): 7.1%]PS[Phospho (STY): 29.9%]PPKPT[Phospho (STY): 35.4%]GIFQT[Phospho (STY…	_GSVSQPSTPSPPKPT[Phospho (STY)]GIFQTSANSSFEPVK_.3	SEC16A_T422_M1
-0.0573449	-0.8578	-0.835057	-1.24987	1.02096	0.972231	1.00688	0.000289906	AREL1	O15033	_RPS[Phospho (STY)]TAVDEEDEDSPSEC[Carbamidomethyl (C)]HTPEK_;_RPST[Phospho (STY)]AVDEEDEDSPSEC[Carbamidomethyl (C)]HTPEK_;_RPSTAVDEEDEDSPS[Phospho (STY)]EC[Carbamidomethyl (C)]HTPEK_	_RPS[Phospho (STY): 75.1%]T[Phospho (STY): 24.9%]AVDEEDEDS[Phospho (STY): 0%]PS[Phospho (STY): 0%]EC[Carbamidomethyl (C): 100%]HT[Phospho (STY): 0%]PEK_;_RPS[Phospho (STY): 66.9%]T[Phospho (STY): 33.1%]AVDEEDEDS[Phospho (STY): 0%]PS[Phospho (STY): 0%]EC[Carbamidomethyl (C): 100%]HT[Phospho (STY): 0%]PEK_;_RPS[Phospho (STY): 87%]T[Phospho (STY): 13%]AVDEEDEDS[Phospho (STY): 0%]PS[Phospho (STY): 0%…	_RPS[Phospho (STY)]TAVDEEDEDSPSEC[Carbamidomethyl (C)]HTPEK_.3	AREL1_S327_M1
0.256624	-2.13387	-0.0955866	0.837429	0.322523	0.0630131	0.749872	0.00673872	AREL1	O15033	_RPSTAVDEEDEDSPSEC[Carbamidomethyl (C)]HT[Phospho (STY)]PEK_;_RPSTAVDEEDEDS[Phospho (STY)]PSEC[Carbamidomethyl (C)]HTPEK_;_RPSTAVDEEDEDSPS[Phospho (STY)]EC[Carbamidomethyl (C)]HTPEK_	_RPS[Phospho (STY): 3.3%]T[Phospho (STY): 0.3%]AVDEEDEDS[Phospho (STY): 90.9%]PS[Phospho (STY): 5.6%]EC[Carbamidomethyl (C): 100%]HT[Phospho (STY): 0%]PEK_;_RPS[Phospho (STY): 19.2%]T[Phospho (STY): 2.4%]AVDEEDEDS[Phospho (STY): 74.8%]PS[Phospho (STY): 3.6%]EC[Carbamidomethyl (C): 100%]HT[Phospho (STY): 0%]PEK_;_RPS[Phospho (STY): 0%]T[Phospho (STY): 0%]AVDEEDEDS[Phospho (STY): 100%]PS[Phospho (S…	_RPSTAVDEEDEDS[Phospho (STY)]PSEC[Carbamidomethyl (C)]HTPEK_.3	AREL1_S337_M1
1.20667	1.23068	NaN	-0.0195426	-0.587535	-0.981656	-0.848616	8.56898e-05	U2SURP	O15042	_LYSILQGDS[Phospho (STY)]PTK_;_LYSILQGDSPT[Phospho (STY)]K_	_LY[Phospho (STY): 0%]S[Phospho (STY): 0%]ILQGDS[Phospho (STY): 97.7%]PT[Phospho (STY): 2.3%]K_;_LY[Phospho (STY): 0%]S[Phospho (STY): 0%]ILQGDS[Phospho (STY): 96.8%]PT[Phospho (STY): 3.2%]K_;_LY[Phospho (STY): 0%]S[Phospho (STY): 0%]ILQGDS[Phospho (STY): 96.4%]PT[Phospho (STY): 3.6%]K_;_LY[Phospho (STY): 0%]S[Phospho (STY): 0%]ILQGDS[Phospho (STY): 100%]PT[Phospho (STY): 0%]K_;_LY[Phospho (STY):…	_LYSILQGDS[Phospho (STY)]PTK_.2	U2SURP_S485_M1
0.804563	0.672779	0.324938	1.20806	-1.20621	-1.25749	-0.546638	9.78532e-05	U2SURP	O15042	_ES[Phospho (STY)]LC[Carbamidomethyl (C)]DSPHQNLSRPLLENK_;_ESLC[Carbamidomethyl (C)]DS[Phospho (STY)]PHQNLSRPLLENK_;_ESLC[Carbamidomethyl (C)]DS[Phospho (STY)]PHQNLSRPLLENK_;_ES[Phospho (STY)]LC[Carbamidomethyl (C)]DSPHQNLSR_;_ESLC[Carbamidomethyl (C)]DS[Phospho (STY)]PHQNLSR_	_ES[Phospho (STY): 0%]LC[Carbamidomethyl (C): 100%]DS[Phospho (STY): 100%]PHQNLS[Phospho (STY): 0%]RPLLENK_;_ES[Phospho (STY): 0.9%]LC[Carbamidomethyl (C): 100%]DS[Phospho (STY): 99.1%]PHQNLS[Phospho (STY): 0%]RPLLENK_;_ES[Phospho (STY): 0.2%]LC[Carbamidomethyl (C): 100%]DS[Phospho (STY): 99.8%]PHQNLS[Phospho (STY): 0%]RPLLENK_;_ES[Phospho (STY): 0.1%]LC[Carbamidomethyl (C): 100%]DS[Phospho (STY)…	_ESLC[Carbamidomethyl (C)]DS[Phospho (STY)]PHQNLSRPLLENK_.3;_ESLC[Carbamidomethyl (C)]DS[Phospho (STY)]PHQNLSRPLLENK_.4;_ESLC[Carbamidomethyl (C)]DS[Phospho (STY)]PHQNLSR_.2;_ESLC[Carbamidomethyl (C)]DS[Phospho (STY)]PHQNLSR_.3	U2SURP_S67_M1
0.478324	-2.04948	-0.42505	-0.0304	0.687961	0.769276	0.569366	0.00115083	SETD1A	O15047	_DTGS[Phospho (STY)]EVPSGSGHGPC[Carbamidomethyl (C)]TPPPAPANFEDVAPTGSGEPGATRES[Phospho (STY)]PK_;_DTGSEVPS[Phospho (STY)]GSGHGPC[Carbamidomethyl (C)]TPPPAPANFEDVAPTGSGEPGATRES[Phospho (STY)]PK_;_DTGSEVPSGSGHGPC[Carbamidomethyl (C)]T[Phospho (STY)]PPPAPANFEDVAPTGSGEPGATRES[Phospho (STY)]PK_;_DTGSEVPSGS[Phospho (STY)]GHGPC[Carbamidomethyl (C)]TPPPAPANFEDVAPTGSGEPGATRES[Phospho (STY)]PK_;_DTGSEVPSGS…	_DT[Phospho (STY): 0%]GS[Phospho (STY): 0%]EVPS[Phospho (STY): 0%]GS[Phospho (STY): 0%]GHGPC[Carbamidomethyl (C): 100%]T[Phospho (STY): 21.7%]PPPAPANFEDVAPT[Phospho (STY): 88.6%]GS[Phospho (STY): 89.7%]GEPGAT[Phospho (STY): 0%]RES[Phospho (STY): 0%]PK_;_DT[Phospho (STY): 0%]GS[Phospho (STY): 0%]EVPS[Phospho (STY): 0%]GS[Phospho (STY): 0%]GHGPC[Carbamidomethyl (C): 100%]T[Phospho (STY): 5.5%]PPPAP…	_DTGSEVPSGSGHGPC[Carbamidomethyl (C)]TPPPAPANFEDVAPT[Phospho (STY)]GS[Phospho (STY)]GEPGATRESPK_.4;_DTGSEVPSGSGHGPC[Carbamidomethyl (C)]T[Phospho (STY)]PPPAPANFEDVAPTGS[Phospho (STY)]GEPGATRESPK_.4	SETD1A_S556_M2
-0.440806	-0.283899	-1.78476	0.7871	0.307595	0.0652	1.34957	0.00707915	AHNAK	Q09666	_AS[Phospho (STY)]LGSLEGEAEAEAS[Phospho (STY)]S[Phospho (STY)]PK_;_GDLKS[Phospho (STY)]S[Phospho (STY)]KASLGS[Phospho (STY)]LEGEAEAEASSPK_;_GDLKSS[Phospho (STY)]KAS[Phospho (STY)]LGS[Phospho (STY)]LEGEAEAEASSPK_;_GDLKS[Phospho (STY)]SKAS[Phospho (STY)]LGS[Phospho (STY)]LEGEAEAEASSPK_;_GDLKS[Phospho (STY)]S[Phospho (STY)]KAS[Phospho (STY)]LGSLEGEAEAEASSPK_;_GDLKS[Phospho (STY)]S[Phospho (STY)]KASL…	_AS[Phospho (STY): 99%]LGS[Phospho (STY): 99%]LEGEAEAEAS[Phospho (STY): 36.5%]S[Phospho (STY): 65.5%]PK_;_AS[Phospho (STY): 100%]LGS[Phospho (STY): 100%]LEGEAEAEAS[Phospho (STY): 4.4%]S[Phospho (STY): 95.6%]PK_;_AS[Phospho (STY): 94%]LGS[Phospho (STY): 90
1.20524	-0.762727	-1.73012	0.371308	-0.086136	0.0983498	0.904088	0.000215068	SETD1A	O15047	_TVSFSAIEVVPAPEPPPAT[Phospho (STY)]PPQAK_;_TVSFS[Phospho (STY)]AIEVVPAPEPPPATPPQAK_;_T[Phospho (STY)]VSFSAIEVVPAPEPPPATPPQAK_;_TVS[Phospho (STY)]FSAIEVVPAPEPPPATPPQAK_	_T[Phospho (STY): 0%]VS[Phospho (STY): 0%]FS[Phospho (STY): 0%]AIEVVPAPEPPPAT[Phospho (STY): 100%]PPQAK_;_T[Phospho (STY): 14.2%]VS[Phospho (STY): 13.2%]FS[Phospho (STY): 6%]AIEVVPAPEPPPAT[Phospho (STY): 66.6%]PPQAK_;_T[Phospho (STY): 2.2%]VS[Phospho (STY): 2.2%]FS[Phospho (STY): 2.2%]AIEVVPAPEPPPAT[Phospho (STY): 93.3%]PPQAK_;_T[Phospho (STY): 0.1%]VS[Phospho (STY): 0.3%]FS[Phospho (STY): 0.2%]A…	_TVSFSAIEVVPAPEPPPAT[Phospho (STY)]PPQAK_.3	SETD1A_T1185_M1
0.37085	0.806371	0.825703	1.05596	-1.34658	-1.11705	-0.595252	0.000377317	PER2	O15055	_AS[Phospho (STY)]PPLFQSR_	_AS[Phospho (STY): 51%]PPLFQS[Phospho (STY): 49%]R_;_AS[Phospho (STY): 99.7%]PPLFQS[Phospho (STY): 0.3%]R_;_AS[Phospho (STY): 100%]PPLFQS[Phospho (STY): 0%]R_	_AS[Phospho (STY)]PPLFQSR_.2	PER2_S977_M1
-0.466803	-0.172566	-1.79708	0.996521	0.144534	0.0689576	1.22643	0.00418777	AHNAK	Q09666	_AS[Phospho (STY)]LGSLEGEAEAEAS[Phospho (STY)]S[Phospho (STY)]PK_;_GDLKS[Phospho (STY)]S[Phospho (STY)]KASLGS[Phospho (STY)]LEGEAEAEASSPK_;_GDLKSS[Phospho (STY)]KAS[Phospho (STY)]LGS[Phospho (STY)]LEGEAEAEASSPK_;_GDLKS[Phospho (STY)]SKAS[Phospho (STY)]LGS[Phospho (STY)]LEGEAEAEASSPK_;_GDLKS[Phospho (STY)]S[Phospho (STY)]KAS[Phospho (STY)]LGSLEGEAEAEASSPK_;_GDLKSS[Phospho (STY)]KAS[Phospho (STY)]L…	_AS[Phospho (STY): 99%]LGS[Phospho (STY): 99%]LEGEAEAEAS[Phospho (STY): 36.5%]S[Phospho (STY): 65.5%]PK_;_AS[Phospho (STY): 100%]LGS[Phospho (STY): 100%]LEGEAEAEAS[Phospho (STY): 4.4%]S[Phospho (STY): 95.6%]PK_;_AS[Phospho (STY): 94%]LGS[Phospho (STY): 90
-1.51669	-0.668431	-0.550712	-0.153936	0.950356	1.2362	0.703216	4.5977e-05	ZBTB5	O15062	_IDLS[Phospho (STY)]PESSDR_	_IDLS[Phospho (STY): 100%]PES[Phospho (STY): 0%]S[Phospho (STY): 0%]DR_;_IDLS[Phospho (STY): 99.9%]PES[Phospho (STY): 0.1%]S[Phospho (STY): 0.1%]DR_;_IDLS[Phospho (STY): 99.7%]PES[Phospho (STY): 0.2%]S[Phospho (STY): 0.2%]DR_;_IDLS[Phospho (STY): 99.9%]PES[Phospho (STY): 0%]S[Phospho (STY): 0%]DR_;_IDLS[Phospho (STY): 92.3%]PES[Phospho (STY): 3.9%]S[Phospho (STY): 3.9%]DR_;_IDLS[Phospho (STY): 92…	_IDLS[Phospho (STY)]PESSDR_.2	ZBTB5_S371_M1
0.0765226	-0.598292	-1.39953	-0.0280981	1.50549	1.0318	-0.587892	0.0180875	MCF2L	O15068	_S[Phospho (STY)]PC[Carbamidomethyl (C)]PSPGIR_;_SPC[Carbamidomethyl (C)]PS[Phospho (STY)]PGIR_	_S[Phospho (STY): 100%]PC[Carbamidomethyl (C): 100%]PS[Phospho (STY): 0%]PGIR_;_S[Phospho (STY): 93.8%]PC[Carbamidomethyl (C): 100%]PS[Phospho (STY): 6.2%]PGIR_;_S[Phospho (STY): 99.9%]PC[Carbamidomethyl (C): 100%]PS[Phospho (STY): 0.1%]PGIR_;_S[Phospho (STY): 99.8%]PC[Carbamidomethyl (C): 100%]PS[Phospho (STY): 0.2%]PGIR_;_S[Phospho (STY): 99.7%]PC[Carbamidomethyl (C): 100%]PS[Phospho (STY): 0.3…	_S[Phospho (STY)]PC[Carbamidomethyl (C)]PSPGIR_.2	MCF2L_S578_M1
-1.29721	0.900853	0.548918	-1.36296	0.408582	1.05602	-0.254205	0.013085	MCF2L	O15068	_ALEQSQS[Phospho (STY)]LPLPAPTSTSPSR_;_ALEQSQSLPLPAPT[Phospho (STY)]STSPSR_;_ALEQSQSLPLPAPTSTSPS[Phospho (STY)]R_;_ALEQS[Phospho (STY)]QSLPLPAPTSTSPSR_;_ALEQSQS[Phospho (STY)]LPLPAPTSTSPSR_;_ALEQSQSLPLPAPTS[Phospho (STY)]TSPSR_;_ALEQSQSLPLPAPTST[Phospho (STY)]SPSR_;_ALEQSQSLPLPAPTSTS[Phospho (STY)]PSR_	_ALEQS[Phospho (STY): 0.7%]QS[Phospho (STY): 99.3%]LPLPAPT[Phospho (STY): 0%]S[Phospho (STY): 0%]T[Phospho (STY): 0%]S[Phospho (STY): 0%]PS[Phospho (STY): 0%]R_;_ALEQS[Phospho (STY): 24.4%]QS[Phospho (STY): 75.4%]LPLPAPT[Phospho (STY): 0.2%]S[Phospho (STY): 0%]T[Phospho (STY): 0%]S[Phospho (STY): 0%]PS[Phospho (STY): 0%]R_;_ALEQS[Phospho (STY): 20.3%]QS[Phospho (STY): 79.7%]LPLPAPT[Phospho (STY):…	_ALEQSQS[Phospho (STY)]LPLPAPTSTSPSR_.2;_ALEQSQS[Phospho (STY)]LPLPAPTSTSPSR_.3	MCF2L_S965_M1
-2.11245	0.209376	-0.093518	0.909345	0.730548	0.00407088	0.352628	9.15713e-05	DCLK1	O15075	_AVSS[Phospho (STY)]LAT[Phospho (STY)]AK_;_AVS[Phospho (STY)]SLAT[Phospho (STY)]AK_;_AVS[Phospho (STY)]SLAT[Phospho (STY)]AK_	_AVS[Phospho (STY): 24.1%]S[Phospho (STY): 88%]LAT[Phospho (STY): 88%]AK_;_AVS[Phospho (STY): 5.3%]S[Phospho (STY): 97.3%]LAT[Phospho (STY): 97.3%]AK_;_AVS[Phospho (STY): 20.1%]S[Phospho (STY): 86.2%]LAT[Phospho (STY): 93.7%]AK_;_AVS[Phospho (STY): 0.1%]S[Phospho (STY): 99.9%]LAT[Phospho (STY): 100%]AK_;_AVS[Phospho (STY): 1.2%]S[Phospho (STY): 99.4%]LAT[Phospho (STY): 99.4%]AK_;_AVS[Phospho (STY…	_AVSS[Phospho (STY)]LAT[Phospho (STY)]AK_.2;_AVS[Phospho (STY)]S[Phospho (STY)]LATAK_.2	DCLK1_S165_M2
-2.07548	0.165411	-0.127335	0.896067	0.857343	-0.0457658	0.329759	8.35972e-05	DCLK1	O15075	_AVSS[Phospho (STY)]LAT[Phospho (STY)]AK_;_AVS[Phospho (STY)]SLAT[Phospho (STY)]AK_;_AVS[Phospho (STY)]SLAT[Phospho (STY)]AK_	_AVS[Phospho (STY): 24.1%]S[Phospho (STY): 88%]LAT[Phospho (STY): 88%]AK_;_AVS[Phospho (STY): 5.3%]S[Phospho (STY): 97.3%]LAT[Phospho (STY): 97.3%]AK_;_AVS[Phospho (STY): 20.1%]S[Phospho (STY): 86.2%]LAT[Phospho (STY): 93.7%]AK_;_AVS[Phospho (STY): 0.1%]S[Phospho (STY): 99.9%]LAT[Phospho (STY): 100%]AK_;_AVS[Phospho (STY): 1.2%]S[Phospho (STY): 99.4%]LAT[Phospho (STY): 99.4%]AK_;_AVS[Phospho (STY…	_AVSS[Phospho (STY)]LAT[Phospho (STY)]AK_.2;_AVS[Phospho (STY)]SLAT[Phospho (STY)]AK_.2	DCLK1_T168_M2
0.908312	0.79928	0.650903	0.655819	-1.37661	-1.29122	-0.346487	8.41751e-05	ERC2	O15083	_TFWS[Phospho (STY)]PELKK_;_TFWS[Phospho (STY)]PELK_	_T[Phospho (STY): 0%]FWS[Phospho (STY): 100%]PELKK_;_T[Phospho (STY): 0.2%]FWS[Phospho (STY): 99.8%]PELKK_;_T[Phospho (STY): 14.5%]FWS[Phospho (STY): 85.5%]PELKK_;_T[Phospho (STY): 1.5%]FWS[Phospho (STY): 98.5%]PELKK_;_T[Phospho (STY): 2%]FWS[Phospho (STY): 98%]PELKK_;_T[Phospho (STY): 10.3%]FWS[Phospho (STY): 89.7%]PELKK_;_T[Phospho (STY): 2.7%]FWS[Phospho (STY): 97.3%]PELKK_;_T[Phospho (STY): 2…	_TFWS[Phospho (STY)]PELKK_.2;_TFWS[Phospho (STY)]PELK_.2	ERC2_S187_M1
0.52485	-1.2415	-1.58335	0.147863	0.661039	0.515675	0.975424	0.00125277	ANKRD28	O15084	_TVS[Phospho (STY)]FEALPIMR_;_T[Phospho (STY)]VSFEALPIMR_;_T[Phospho (STY)]VSFEALPIM[Oxidation (M)]R_;_TVS[Phospho (STY)]FEALPIM[Oxidation (M)]R_	_T[Phospho (STY): 99.4%]VS[Phospho (STY): 0.6%]FEALPIMR_;_T[Phospho (STY): 99.5%]VS[Phospho (STY): 0.5%]FEALPIMR_;_T[Phospho (STY): 96.8%]VS[Phospho (STY): 3.2%]FEALPIMR_;_T[Phospho (STY): 96.5%]VS[Phospho (STY): 3.5%]FEALPIMR_;_T[Phospho (STY): 67.3%]VS[Phospho (STY): 32.7%]FEALPIMR_;_T[Phospho (STY): 70.3%]VS[Phospho (STY): 29.7%]FEALPIMR_;_T[Phospho (STY): 99.7%]VS[Phospho (STY): 0.3%]FEALPIMR…	_T[Phospho (STY)]VSFEALPIMR_.2;_T[Phospho (STY)]VSFEALPIM[Oxidation (M)]R_.2	ANKRD28_T1009_M1
-1.10112	0.76436	0.835427	0.986139	-0.0364155	0.136803	-1.58519	0.0378655	ARHGEF11	O15085	_NS[Phospho (STY)]GIWESPELDR_;_TRNS[Phospho (STY)]GIWESPELDRNLAEDASSTEAAGGYK_;_T[Phospho (STY)]RNSGIWESPELDRNLAEDASSTEAAGGYK_;_TRNS[Phospho (STY)]GIWESPELDR_;_T[Phospho (STY)]RNSGIWESPELDR_;_TRNSGIWES[Phospho (STY)]PELDR_;_T[Phospho (STY)]RNSGIWESPELDR_;_TRNSGIWES[Phospho (STY)]PELDR_;_TRNS[Phospho (STY)]GIWESPELDR_	_NS[Phospho (STY): 91.4%]GIWES[Phospho (STY): 8.6%]PELDR_;_NS[Phospho (STY): 74.7%]GIWES[Phospho (STY): 25.3%]PELDR_;_NS[Phospho (STY): 95.2%]GIWES[Phospho (STY): 4.8%]PELDR_;_NS[Phospho (STY): 94.5%]GIWES[Phospho (STY): 5.5%]PELDR_;_NS[Phospho (STY): 98.4%]GIWES[Phospho (STY): 1.6%]PELDR_;_NS[Phospho (STY): 97.2%]GIWES[Phospho (STY): 2.8%]PELDR_;_NS[Phospho (STY): 92.9%]GIWES[Phospho (STY): 7.1%…	_NS[Phospho (STY)]GIWESPELDR_.2;_TRNS[Phospho (STY)]GIWESPELDRNLAEDASSTEAAGGYK_.4;_TRNS[Phospho (STY)]GIWESPELDR_.2;_TRNS[Phospho (STY)]GIWESPELDR_.3	ARHGEF11_S1295_M1
0.775366	-0.450038	-1.83424	-0.583213	0.814343	0.560895	0.716891	9.10031e-05	ARHGEF11	O15085	_NSVLSDPGLDS[Phospho (STY)]PRT[Phospho (STY)]SPVIMAR_;_NSVLS[Phospho (STY)]DPGLDS[Phospho (STY)]PRTSPVIMAR_;_NSVLSDPGLDS[Phospho (STY)]PRTS[Phospho (STY)]PVIMAR_;_NSVLSDPGLDSPRT[Phospho (STY)]S[Phospho (STY)]PVIMAR_;_NS[Phospho (STY)]VLSDPGLDSPRTS[Phospho (STY)]PVIMAR_;_NSVLS[Phospho (STY)]DPGLDSPRTS[Phospho (STY)]PVIMAR_;_NSVLS[Phospho (STY)]DPGLDS[Phospho (STY)]PRTSPVIMAR_;_NSVLS[Phospho (STY)]…	_NS[Phospho (STY): 0%]VLS[Phospho (STY): 0%]DPGLDS[Phospho (STY): 93%]PRT[Phospho (STY): 13%]S[Phospho (STY): 94%]PVIMAR_;_NS[Phospho (STY): 0%]VLS[Phospho (STY): 0%]DPGLDS[Phospho (STY): 94.6%]PRT[Phospho (STY): 27.9%]S[Phospho (STY): 77.5%]PVIMAR_;_NS[Phospho (STY): 0%]VLS[Phospho (STY): 0%]DPGLDS[Phospho (STY): 92.9%]PRT[Phospho (STY): 30%]S[Phospho (STY): 77.1%]PVIMAR_;_NS[Phospho (STY): 0%]V…	_NSVLSDPGLDS[Phospho (STY)]PRTS[Phospho (STY)]PVIMAR_.3;_NSVLSDPGLDS[Phospho (STY)]PRT[Phospho (STY)]SPVIMAR_.3	ARHGEF11_S251_M2
-1.01869	-0.252171	-0.463742	-1.23769	1.24526	1.09779	0.629243	8.40229e-05	ARHGEF11	O15085	_QGS[Phospho (STY)]DAAVPSTGDQGVDQSPK_;_QGS[Phospho (STY)]DAAVPSTGDQGVDQSPK_;_QGSDAAVPST[Phospho (STY)]GDQGVDQSPK_;_QGSDAAVPSTGDQGVDQS[Phospho (STY)]PK_;_RQGS[Phospho (STY)]DAAVPSTGDQGVDQSPK_	_QGS[Phospho (STY): 100%]DAAVPS[Phospho (STY): 0%]T[Phospho (STY): 0%]GDQGVDQS[Phospho (STY): 0%]PK_;_QGS[Phospho (STY): 65.1%]DAAVPS[Phospho (STY): 3.5%]T[Phospho (STY): 31.3%]GDQGVDQS[Phospho (STY): 0%]PK_;_QGS[Phospho (STY): 99.7%]DAAVPS[Phospho (STY): 0%]T[Phospho (STY): 0.2%]GDQGVDQS[Phospho (STY): 0%]PK_;_QGS[Phospho (STY): 47.3%]DAAVPS[Phospho (STY): 5.2%]T[Phospho (STY): 43.4%]GDQGVDQS[Ph…	_QGS[Phospho (STY)]DAAVPSTGDQGVDQSPK_.2;_QGS[Phospho (STY)]DAAVPSTGDQGVDQSPK_.3;_RQGS[Phospho (STY)]DAAVPSTGDQGVDQSPK_.2;_RQGS[Phospho (STY)]DAAVPSTGDQGVDQSPK_.3	ARHGEF11_S271_M1
-2.07815	0.874778	0.443214	-0.345598	0.515248	0.0120944	0.578412	0.000450051	ARHGEF11	O15085	_[Acetyl (Protein N-term)]S[Phospho (STY)]VRLPQSIDR_	_S[Phospho (STY): 100%]VRLPQS[Phospho (STY): 0%]IDR_	_S[Phospho (STY)]VRLPQSIDR_.2	ARHGEF11_S2_M1
0.492436	1.12913	1.26861	-0.116135	-1.15345	-1.13903	-0.481558	0.00150489	ARHGEF11	O15085	_S[Phospho (STY)]SSQSTFHIPLSPVEVKPGNVR_;_SSSQSTFHIPLS[Phospho (STY)]PVEVKPGNVR_;_SSSQSTFHIPLS[Phospho (STY)]PVEVK_;_S[Phospho (STY)]SSQSTFHIPLSPVEVK_;_SSSQST[Phospho (STY)]FHIPLSPVEVK_;_SSSQSTFHIPLS[Phospho (STY)]PVEVK_;_S[Phospho (STY)]SSQSTFHIPLSPVEVK_	_S[Phospho (STY): 0%]S[Phospho (STY): 0%]S[Phospho (STY): 0%]QS[Phospho (STY): 0%]T[Phospho (STY): 0%]FHIPLS[Phospho (STY): 100%]PVEVKPGNVR_;_S[Phospho (STY): 5.3%]S[Phospho (STY): 5.3%]S[Phospho (STY): 5.3%]QS[Phospho (STY): 5.3%]T[Phospho (STY): 5.3%]FHIPLS[Phospho (STY): 73.5%]PVEVKPGNVR_;_S[Phospho (STY): 11.7%]S[Phospho (STY): 11.7%]S[Phospho (STY): 11.7%]QS[Phospho (STY): 11.7%]T[Phospho (S…	_SSSQSTFHIPLS[Phospho (STY)]PVEVKPGNVR_.3;_SSSQSTFHIPLS[Phospho (STY)]PVEVKPGNVR_.4;_SSSQSTFHIPLS[Phospho (STY)]PVEVK_.2;_SSSQSTFHIPLS[Phospho (STY)]PVEVK_.3	ARHGEF11_S556_M1
0.742578	-0.386462	-1.76271	-0.756496	0.762421	0.530689	0.869982	0.000114644	ARHGEF11	O15085	_NSVLSDPGLDSPRT[Phospho (STY)]S[Phospho (STY)]PVIMAR_;_NSVLS[Phospho (STY)]DPGLDS[Phospho (STY)]PRTSPVIMAR_;_NSVLS[Phospho (STY)]DPGLDSPRTS[Phospho (STY)]PVIMAR_;_NSVLSDPGLDS[Phospho (STY)]PRTS[Phospho (STY)]PVIMAR_;_NS[Phospho (STY)]VLSDPGLDSPRTS[Phospho (STY)]PVIMAR_;_NSVLSDPGLDS[Phospho (STY)]PRT[Phospho (STY)]SPVIMAR_;_NSVLSDPGLDSPRT[Phospho (STY)]S[Phospho (STY)]PVIM[Oxidation (M)]AR_;_NSVLS…	_NS[Phospho (STY): 0%]VLS[Phospho (STY): 0%]DPGLDS[Phospho (STY): 9.2%]PRT[Phospho (STY): 91.6%]S[Phospho (STY): 99.2%]PVIMAR_;_NS[Phospho (STY): 0%]VLS[Phospho (STY): 0%]DPGLDS[Phospho (STY): 15.9%]PRT[Phospho (STY): 92.8%]S[Phospho (STY): 91.2%]PVIMAR_;_NS[Phospho (STY): 0%]VLS[Phospho (STY): 0%]DPGLDS[Phospho (STY): 15.3%]PRT[Phospho (STY): 93.1%]S[Phospho (STY): 91.6%]PVIMAR_;_NS[Phospho (STY…	_NSVLSDPGLDSPRT[Phospho (STY)]S[Phospho (STY)]PVIMAR_.3;_NSVLSDPGLDSPRT[Phospho (STY)]S[Phospho (STY)]PVIM[Oxidation (M)]AR_.3;_NSVLSDPGLDS[Phospho (STY)]PRT[Phospho (STY)]SPVIMAR_.3	ARHGEF11_T254_M2
-1.41689	1.35086	1.31513	-0.449766	-0.359659	-0.28957	-0.150103	8.42912e-05	BET1	O15155	_S[Phospho (STY)]LSIEIGHEVK_;_SLS[Phospho (STY)]IEIGHEVK_	_S[Phospho (STY): 0%]LS[Phospho (STY): 100%]IEIGHEVK_;_S[Phospho (STY): 0.1%]LS[Phospho (STY): 99.9%]IEIGHEVK_;_S[Phospho (STY): 2.8%]LS[Phospho (STY): 97.2%]IEIGHEVK_;_S[Phospho (STY): 47.3%]LS[Phospho (STY): 52.7%]IEIGHEVK_;_S[Phospho (STY): 0.4%]LS[Phospho (STY): 99.6%]IEIGHEVK_;_S[Phospho (STY): 0.3%]LS[Phospho (STY): 99.7%]IEIGHEVK_;_S[Phospho (STY): 1%]LS[Phospho (STY): 99%]IEIGHEVK_;_S[Pho…	_SLS[Phospho (STY)]IEIGHEVK_.2	BET1_S50_M1
-0.369478	-0.677878	-1.40096	-0.529155	1.17133	1.1843	0.621842	0.00514286	TRIM24	O15164	_NES[Phospho (STY)]EDNKFSDDS[Phospho (STY)]DDDFVQPR_;_NESEDNKFS[Phospho (STY)]DDS[Phospho (STY)]DDDFVQPR_;_PEFRNES[Phospho (STY)]EDNKFS[Phospho (STY)]DDSDDDFVQPR_;_PEFRNESEDNKFS[Phospho (STY)]DDS[Phospho (STY)]DDDFVQPR_;_PEFRNES[Phospho (STY)]EDNKFS[Phospho (STY)]DDSDDDFVQPR_	_NES[Phospho (STY): 24.4%]EDNKFS[Phospho (STY): 99.8%]DDS[Phospho (STY): 75.8%]DDDFVQPR_;_NES[Phospho (STY): 48.3%]EDNKFS[Phospho (STY): 84.7%]DDS[Phospho (STY): 67%]DDDFVQPR_;_NES[Phospho (STY): 0.1%]EDNKFS[Phospho (STY): 100%]DDS[Phospho (STY): 100%]DDDFVQPR_;_NES[Phospho (STY): 0.8%]EDNKFS[Phospho (STY): 99.8%]DDS[Phospho (STY): 99.4%]DDDFVQPR_;_NES[Phospho (STY): 8.9%]EDNKFS[Phospho (STY): 99…	_NESEDNKFS[Phospho (STY)]DDS[Phospho (STY)]DDDFVQPR_.3;_NES[Phospho (STY)]EDNKFS[Phospho (STY)]DDSDDDFVQPR_.3;_PEFRNESEDNKFS[Phospho (STY)]DDS[Phospho (STY)]DDDFVQPR_.3;_PEFRNES[Phospho (STY)]EDNKFS[Phospho (STY)]DDSDDDFVQPR_.3	TRIM24_S1025_M2
-0.289554	-1.5962	-0.923557	0.348973	1.08308	1.05748	0.319776	0.0015633	TRIM24	O15164	_NES[Phospho (STY)]EDNKFSDDS[Phospho (STY)]DDDFVQPR_;_NESEDNKFS[Phospho (STY)]DDS[Phospho (STY)]DDDFVQPR_;_PEFRNES[Phospho (STY)]EDNKFS[Phospho (STY)]DDSDDDFVQPR_;_PEFRNESEDNKFS[Phospho (STY)]DDS[Phospho (STY)]DDDFVQPR_	_NES[Phospho (STY): 24.4%]EDNKFS[Phospho (STY): 99.8%]DDS[Phospho (STY): 75.8%]DDDFVQPR_;_NES[Phospho (STY): 48.3%]EDNKFS[Phospho (STY): 84.7%]DDS[Phospho (STY): 67%]DDDFVQPR_;_NES[Phospho (STY): 0.1%]EDNKFS[Phospho (STY): 100%]DDS[Phospho (STY): 100%]DDDFVQPR_;_NES[Phospho (STY): 0.8%]EDNKFS[Phospho (STY): 99.8%]DDS[Phospho (STY): 99.4%]DDDFVQPR_;_NES[Phospho (STY): 8.9%]EDNKFS[Phospho (STY): 99…	_NESEDNKFS[Phospho (STY)]DDS[Phospho (STY)]DDDFVQPR_.3;_PEFRNESEDNKFS[Phospho (STY)]DDS[Phospho (STY)]DDDFVQPR_.3	TRIM24_S1028_M2
0.81422	-0.114985	-0.894265	-1.76743	0.794059	0.793003	0.375398	0.000168973	TRIM24	O15164	_QES[Phospho (STY)]DEESRPQNANYPR_;_QES[Phospho (STY)]DEESRPQNANYPR_;_QESDEES[Phospho (STY)]RPQNANYPR_	_QES[Phospho (STY): 99.9%]DEES[Phospho (STY): 0.1%]RPQNANY[Phospho (STY): 0%]PR_;_QES[Phospho (STY): 100%]DEES[Phospho (STY): 0%]RPQNANY[Phospho (STY): 0%]PR_;_QES[Phospho (STY): 98.3%]DEES[Phospho (STY): 1.7%]RPQNANY[Phospho (STY): 0%]PR_;_QES[Phospho (STY): 97.3%]DEES[Phospho (STY): 0.7%]RPQNANY[Phospho (STY): 2%]PR_;_QES[Phospho (STY): 94.2%]DEES[Phospho (STY): 5.4%]RPQNANY[Phospho (STY): 0.4%…	_QES[Phospho (STY)]DEESRPQNANYPR_.2;_QES[Phospho (STY)]DEESRPQNANYPR_.3	TRIM24_S744_M1
0.477837	1.04212	1.08569	-1.59993	-0.972588	0.00169542	-0.0348237	0.00128926	AHNAK	Q09666	_HRS[Phospho (STY)]NSFSDEREFS[Phospho (STY)]GPSTPTGTLEFEGGEVSLEGGK_;_HRSNSFS[Phospho (STY)]DEREFS[Phospho (STY)]GPSTPTGTLEFEGGEVSLEGGK_;_HRSNS[Phospho (STY)]FSDEREFS[Phospho (STY)]GPSTPTGTLEFEGGEVSLEGGK_;_HRSNS[Phospho (STY)]FSDEREFSGPS[Phospho (STY)]TPTGTLEFEGGEVSLEGGK_;_HRS[Phospho (STY)]NSFS[Phospho (STY)]DEREFSGPSTPTGTLEFEGGEVSLEGGK_;_HRSNS[Phospho (STY)]FS[Phospho (STY)]DEREFSGPSTPTGTLEFEGGE…	_HRS[Phospho (STY): 0%]NS[Phospho (STY): 0%]FS[Phospho (STY): 0%]DEREFS[Phospho (STY): 0%]GPS[Phospho (STY): 0.5%]T[Phospho (STY): 24.4%]PT[Phospho (STY): 75.9%]GT[Phospho (STY): 99.2%]LEFEGGEVS[Phospho (STY): 0%]LEGGK_;_HRS[Phospho (STY): 0%]NS[Phospho (
-0.681092	-0.839549	-1.40788	0.0291181	0.883797	0.873919	1.14169	8.27586e-05	AHNAK	Q09666	_EFS[Phospho (STY)]GPSTPTGTLEFEGGEVSLEGGK_;_EFSGPSTPT[Phospho (STY)]GTLEFEGGEVSLEGGK_;_EFSGPST[Phospho (STY)]PTGTLEFEGGEVSLEGGK_;_EFSGPSTPTGT[Phospho (STY)]LEFEGGEVSLEGGK_;_EFSGPS[Phospho (STY)]TPTGTLEFEGGEVSLEGGK_;_EFSGPSTPTGTLEFEGGEVS[Phospho (STY)]LEGGK_;_HRSNSFSDEREFSGPSTPTGT[Phospho (STY)]LEFEGGEVSLEGGK_;_HRSNSFSDEREFSGPS[Phospho (STY)]TPTGTLEFEGGEVSLEGGK_;_HRSNSFSDEREFSGPST[Phospho (STY)]PT…	_EFS[Phospho (STY): 0%]GPS[Phospho (STY): 0%]T[Phospho (STY): 0%]PT[Phospho (STY): 0%]GT[Phospho (STY): 98.4%]LEFEGGEVS[Phospho (STY): 1.6%]LEGGK_;_EFS[Phospho (STY): 0%]GPS[Phospho (STY): 0%]T[Phospho (STY): 0%]PT[Phospho (STY): 0%]GT[Phospho (STY): 98.3
0.546495	1.32218	1.18126	-0.58293	-1.15994	-0.749238	-0.557832	0.00424777	AHNAK	Q09666	_HRS[Phospho (STY)]NSFSDEREFS[Phospho (STY)]GPSTPTGTLEFEGGEVSLEGGK_;_HRSNSFS[Phospho (STY)]DEREFS[Phospho (STY)]GPSTPTGTLEFEGGEVSLEGGK_;_HRSNS[Phospho (STY)]FSDEREFS[Phospho (STY)]GPSTPTGTLEFEGGEVSLEGGK_;_HRSNS[Phospho (STY)]FSDEREFSGPS[Phospho (STY)]TPTGTLEFEGGEVSLEGGK_;_HRS[Phospho (STY)]NSFS[Phospho (STY)]DEREFSGPSTPTGTLEFEGGEVSLEGGK_;_HRSNS[Phospho (STY)]FS[Phospho (STY)]DEREFSGPSTPTGTLEFEGGE…	_HRS[Phospho (STY): 0%]NS[Phospho (STY): 0%]FS[Phospho (STY): 0%]DEREFS[Phospho (STY): 0%]GPS[Phospho (STY): 4.4%]T[Phospho (STY): 8.2%]PT[Phospho (STY): 31.9%]GT[Phospho (STY): 91%]LEFEGGEVS[Phospho (STY): 64.6%]LEGGK_;_HRS[Phospho (STY): 0%]NS[Phospho (
0.697107	0.775318	-0.0836592	0.744796	0.64493	-1.19526	-1.58323	0.0366819	TRIM24	O15164	_SEWLDPSQKS[Phospho (STY)]PLHVGETRK_;_SEWLDPS[Phospho (STY)]QKSPLHVGETR_;_SEWLDPSQKS[Phospho (STY)]PLHVGETR_;_SEWLDPS[Phospho (STY)]QKSPLHVGETR_;_S[Phospho (STY)]EWLDPSQKSPLHVGETR_;_SEWLDPSQKS[Phospho (STY)]PLHVGETR_;_SEWLDPSQKS[Phospho (STY)]PLHVGETR_;_S[Phospho (STY)]PLHVGETRKEDDPNEDWC[Carbamidomethyl (C)]AVC[Carbamidomethyl (C)]QNGGELLC[Carbamidomethyl (C)]C[Carbamidomethyl (C)]EK_;_S[Phospho …	_S[Phospho (STY): 0%]EWLDPS[Phospho (STY): 0%]QKS[Phospho (STY): 100%]PLHVGET[Phospho (STY): 0%]RK_;_S[Phospho (STY): 0%]EWLDPS[Phospho (STY): 5.1%]QKS[Phospho (STY): 94.9%]PLHVGET[Phospho (STY): 0%]RK_;_S[Phospho (STY): 0%]EWLDPS[Phospho (STY): 0.1%]QKS[Phospho (STY): 99.9%]PLHVGET[Phospho (STY): 0%]RK_;_S[Phospho (STY): 0%]EWLDPS[Phospho (STY): 0.2%]QKS[Phospho (STY): 99.8%]PLHVGET[Phospho (STY…	_SEWLDPSQKS[Phospho (STY)]PLHVGETRK_.3;_SEWLDPSQKS[Phospho (STY)]PLHVGETRK_.4;_SEWLDPSQKS[Phospho (STY)]PLHVGETR_.2;_SEWLDPSQKS[Phospho (STY)]PLHVGETR_.3;_SEWLDPSQKS[Phospho (STY)]PLHVGETR_.4;_S[Phospho (STY)]PLHVGETRKEDDPNEDWC[Carbamidomethyl (C)]AVC[Carbamidomethyl (C)]QNGGELLC[Carbamidomethyl (C)]C[Carbamidomethyl (C)]EK_.4;_S[Phospho (STY)]PLHVGETRK_.2;_S[Phospho (STY)]PLHVGETR_.2	TRIM24_S811_M1
-1.78638	-0.41486	-0.436938	0.0124944	0.942412	1.10698	0.576293	0.000228282	PGRMC2	O15173	_DFS[Phospho (STY)]LEQLR_;_KRDFS[Phospho (STY)]LEQLR_	_DFS[Phospho (STY): 100%]LEQLR_;_KRDFS[Phospho (STY): 100%]LEQLR_	_DFS[Phospho (STY)]LEQLR_.2;_KRDFS[Phospho (STY)]LEQLR_.2	PGRMC2_S104_M1
-1.1517	-0.58314	-0.864133	-0.517993	0.870774	1.26011	0.986082	7.30337e-05	PGRMC2	O15173	_GLGAGAGAGEES[Phospho (STY)]PATSLPR_;_GLGAGAGAGEESPAT[Phospho (STY)]SLPR_;_RGLGAGAGAGEESPAT[Phospho (STY)]SLPR_;_RGLGAGAGAGEES[Phospho (STY)]PATSLPR_;_RGLGAGAGAGEESPAT[Phospho (STY)]SLPR_;_RGLGAGAGAGEES[Phospho (STY)]PATSLPR_;_RGLGAGAGAGEESPATS[Phospho (STY)]LPR_	_GLGAGAGAGEES[Phospho (STY): 83%]PAT[Phospho (STY): 17%]S[Phospho (STY): 0%]LPR_;_GLGAGAGAGEES[Phospho (STY): 100%]PAT[Phospho (STY): 0%]S[Phospho (STY): 0%]LPR_;_GLGAGAGAGEES[Phospho (STY): 96.8%]PAT[Phospho (STY): 1.8%]S[Phospho (STY): 1.4%]LPR_;_GLGAGAGAGEES[Phospho (STY): 96.7%]PAT[Phospho (STY): 1.8%]S[Phospho (STY): 1.4%]LPR_;_GLGAGAGAGEES[Phospho (STY): 98.1%]PAT[Phospho (STY): 1.8%]S[Phos…	_GLGAGAGAGEES[Phospho (STY)]PATSLPR_.2;_GLGAGAGAGEES[Phospho (STY)]PATSLPR_.3;_RGLGAGAGAGEES[Phospho (STY)]PATSLPR_.2;_RGLGAGAGAGEES[Phospho (STY)]PATSLPR_.3	PGRMC2_S90_M1
-1.1396	-0.596249	-0.675967	-0.74621	0.981376	1.08482	1.09183	4.3956e-05	PGRMC2	O15173	_LLKPGEEPSEY[Phospho (STY)]TDEEDTKDHNK_;_LLKPGEEPSEYT[Phospho (STY)]DEEDTKDHNK_;_LLKPGEEPSEYTDEEDT[Phospho (STY)]KDHNK_;_LLKPGEEPSEYT[Phospho (STY)]DEEDTK_;_LLKPGEEPS[Phospho (STY)]EYTDEEDTK_;_LLKPGEEPSEYT[Phospho (STY)]DEEDTK_	_LLKPGEEPS[Phospho (STY): 23.3%]EY[Phospho (STY): 17.1%]T[Phospho (STY): 59.1%]DEEDT[Phospho (STY): 0.5%]KDHNK_;_LLKPGEEPS[Phospho (STY): 23.4%]EY[Phospho (STY): 18.3%]T[Phospho (STY): 57.5%]DEEDT[Phospho (STY): 0.7%]KDHNK_;_LLKPGEEPS[Phospho (STY): 10.7%]EY[Phospho (STY): 0.9%]T[Phospho (STY): 87.9%]DEEDT[Phospho (STY): 0.5%]KDHNK_;_LLKPGEEPS[Phospho (STY): 33.7%]EY[Phospho (STY): 17.6%]T[Phosph…	_LLKPGEEPSEYT[Phospho (STY)]DEEDTKDHNK_.4;_LLKPGEEPSEYT[Phospho (STY)]DEEDTK_.2;_LLKPGEEPSEYT[Phospho (STY)]DEEDTK_.3	PGRMC2_T211_M1
0.0464432	-1.56352	-0.0920995	-1.05242	0.731517	1.10554	0.824535	0.00014378	PGRMC2	O15173	_LLKPGEEPS[Phospho (STY)]EYT[Phospho (STY)]DEEDTK_;_LLKPGEEPSEY[Phospho (STY)]T[Phospho (STY)]DEEDTK_;_LLKPGEEPS[Phospho (STY)]EYTDEEDT[Phospho (STY)]K_;_LLKPGEEPSEYT[Phospho (STY)]DEEDT[Phospho (STY)]K_	_LLKPGEEPS[Phospho (STY): 0%]EY[Phospho (STY): 100%]T[Phospho (STY): 100%]DEEDT[Phospho (STY): 0%]K_;_LLKPGEEPS[Phospho (STY): 0.6%]EY[Phospho (STY): 100%]T[Phospho (STY): 99.4%]DEEDT[Phospho (STY): 0%]K_;_LLKPGEEPS[Phospho (STY): 0.5%]EY[Phospho (STY): 100%]T[Phospho (STY): 99.5%]DEEDT[Phospho (STY): 0%]K_;_LLKPGEEPS[Phospho (STY): 0.1%]EY[Phospho (STY): 100%]T[Phospho (STY): 99.9%]DEEDT[Phospho…	_LLKPGEEPSEY[Phospho (STY)]T[Phospho (STY)]DEEDTK_.3	PGRMC2_T211_M2
0.0445299	-1.3013	-0.775424	-0.88264	0.799948	1.21237	0.902516	9.01178e-05	PGRMC2	O15173	_LLKPGEEPS[Phospho (STY)]EYT[Phospho (STY)]DEEDTK_;_LLKPGEEPSEY[Phospho (STY)]T[Phospho (STY)]DEEDTK_;_LLKPGEEPS[Phospho (STY)]EYTDEEDT[Phospho (STY)]K_;_LLKPGEEPSEYT[Phospho (STY)]DEEDT[Phospho (STY)]K_	_LLKPGEEPS[Phospho (STY): 0%]EY[Phospho (STY): 100%]T[Phospho (STY): 100%]DEEDT[Phospho (STY): 0%]K_;_LLKPGEEPS[Phospho (STY): 0.6%]EY[Phospho (STY): 100%]T[Phospho (STY): 99.4%]DEEDT[Phospho (STY): 0%]K_;_LLKPGEEPS[Phospho (STY): 0.5%]EY[Phospho (STY): 100%]T[Phospho (STY): 99.5%]DEEDT[Phospho (STY): 0%]K_;_LLKPGEEPS[Phospho (STY): 0.1%]EY[Phospho (STY): 100%]T[Phospho (STY): 99.9%]DEEDT[Phospho…	_LLKPGEEPSEY[Phospho (STY)]T[Phospho (STY)]DEEDTK_.3;_LLKPGEEPS[Phospho (STY)]EY[Phospho (STY)]TDEEDTK_.3	PGRMC2_Y210_M2
-1.81079	0.499164	0.966331	0.18859	0.48843	0.611612	-0.94334	0.000561641	CTDSPL	O15194	_ASQC[Carbamidomethyl (C)]NVS[Phospho (STY)]LKK_	_AS[Phospho (STY): 0%]QC[Carbamidomethyl (C): 100%]NVS[Phospho (STY): 100%]LKK_;_AS[Phospho (STY): 1.1%]QC[Carbamidomethyl (C): 100%]NVS[Phospho (STY): 98.9%]LKK_;_AS[Phospho (STY): 0.7%]QC[Carbamidomethyl (C): 100%]NVS[Phospho (STY): 99.3%]LKK_;_AS[Phospho (STY): 0.5%]QC[Carbamidomethyl (C): 100%]NVS[Phospho (STY): 99.5%]LKK_;_AS[Phospho (STY): 38.9%]QC[Carbamidomethyl (C): 100%]NVS[Phospho (STY…	_ASQC[Carbamidomethyl (C)]NVS[Phospho (STY)]LKK_.2	CTDSPL_S33_M1
-1.92513	0.0777983	0.0379357	-0.469278	1.06791	0.294953	0.915811	0.00079823	VILL	O15195	_GSQDSSENDLVRS[Phospho (STY)]PK_	_GS[Phospho (STY): 0%]QDS[Phospho (STY): 0%]S[Phospho (STY): 0%]ENDLVRS[Phospho (STY): 100%]PK_;_GS[Phospho (STY): 0%]QDS[Phospho (STY): 0%]S[Phospho (STY): 0.1%]ENDLVRS[Phospho (STY): 99.9%]PK_;_GS[Phospho (STY): 0%]QDS[Phospho (STY): 0%]S[Phospho (STY): 0%]ENDLVRS[Phospho (STY): 99.9%]PK_;_GS[Phospho (STY): 0%]QDS[Phospho (STY): 0%]S[Phospho (STY): 0%]ENDLVRS[Phospho (STY): 100%]PK_	_GSQDSSENDLVRS[Phospho (STY)]PK_.2;_GSQDSSENDLVRS[Phospho (STY)]PK_.3	VILL_S773_M1
1.76855	-0.0726488	0.245625	0.671334	-1.07317	-0.672546	-0.867139	0.000206486	WDR46	O15213	_RYWEEETVPTTAGAS[Phospho (STY)]PGPPR_;_YWEEETVPTTAGAS[Phospho (STY)]PGPPR_;_YWEEETVPTT[Phospho (STY)]AGASPGPPR_;_YWEEETVPT[Phospho (STY)]TAGASPGPPR_;_YWEEET[Phospho (STY)]VPTTAGASPGPPR_;_YWEEETVPTTAGAS[Phospho (STY)]PGPPR_	_RY[Phospho (STY): 0%]WEEET[Phospho (STY): 0%]VPT[Phospho (STY): 0%]T[Phospho (STY): 0%]AGAS[Phospho (STY): 100%]PGPPR_;_RY[Phospho (STY): 0%]WEEET[Phospho (STY): 0%]VPT[Phospho (STY): 0.3%]T[Phospho (STY): 13.2%]AGAS[Phospho (STY): 86.5%]PGPPR_;_RY[Phospho (STY): 0%]WEEET[Phospho (STY): 0%]VPT[Phospho (STY): 0%]T[Phospho (STY): 0.1%]AGAS[Phospho (STY): 99.9%]PGPPR_;_RY[Phospho (STY): 0%]WEEET[Ph…	_RYWEEETVPTTAGAS[Phospho (STY)]PGPPR_.3;_YWEEETVPTTAGAS[Phospho (STY)]PGPPR_.2;_YWEEETVPTTAGAS[Phospho (STY)]PGPPR_.3	WDR46_S41_M1
-0.412606	-1.14184	-1.08802	NaN	0.856985	0.975773	0.809705	3.22581e-05	ZNF185	O15231	_RSS[Phospho (STY)]TSGDT[Phospho (STY)]EEEEEEEVVPFSSDEQK_;_RSS[Phospho (STY)]TS[Phospho (STY)]GDTEEEEEEEVVPFSSDEQK_;_RS[Phospho (STY)]S[Phospho (STY)]TSGDTEEEEEEEVVPFSSDEQK_;_RSSTS[Phospho (STY)]GDT[Phospho (STY)]EEEEEEEVVPFSSDEQK_;_RSST[Phospho (STY)]S[Phospho (STY)]GDTEEEEEEEVVPFSSDEQK_;_RSS[Phospho (STY)]T[Phospho (STY)]SGDTEEEEEEEVVPFSSDEQK_;_RSST[Phospho (STY)]SGDT[Phospho (STY)]EEEEEEEVVPFS…	_RS[Phospho (STY): 0.4%]S[Phospho (STY): 86.9%]T[Phospho (STY): 12.7%]S[Phospho (STY): 0%]GDT[Phospho (STY): 100%]EEEEEEEVVPFS[Phospho (STY): 0%]S[Phospho (STY): 0%]DEQK_;_RS[Phospho (STY): 0.3%]S[Phospho (STY): 99.7%]T[Phospho (STY): 0%]S[Phospho (STY): 0%]GDT[Phospho (STY): 100%]EEEEEEEVVPFS[Phospho (STY): 0%]S[Phospho (STY): 0%]DEQK_;_RS[Phospho (STY): 0.3%]S[Phospho (STY): 61.7%]T[Phospho (ST…	_RSS[Phospho (STY)]TSGDT[Phospho (STY)]EEEEEEEVVPFSSDEQK_.3;_SS[Phospho (STY)]TSGDT[Phospho (STY)]EEEEEEEVVPFSSDEQK_.3	ZNF185_S153_M2
-0.26312	-1.15331	-1.16076	NaN	0.985396	0.883468	0.708335	0.000194148	ZNF185	O15231	_S[Phospho (STY)]STS[Phospho (STY)]GDTEEEEEEEVVPFSSDEQKR_;_S[Phospho (STY)]STSGDT[Phospho (STY)]EEEEEEEVVPFSSDEQKR_;_S[Phospho (STY)]STSGDT[Phospho (STY)]EEEEEEEVVPFSSDEQK_;_S[Phospho (STY)]STS[Phospho (STY)]GDTEEEEEEEVVPFSSDEQK_	_S[Phospho (STY): 0%]S[Phospho (STY): 0%]T[Phospho (STY): 0%]S[Phospho (STY): 0%]GDT[Phospho (STY): 0%]EEEEEEEVVPFS[Phospho (STY): 100%]S[Phospho (STY): 100%]DEQKR_;_S[Phospho (STY): 1.3%]S[Phospho (STY): 1.6%]T[Phospho (STY): 15.9%]S[Phospho (STY): 14.4%]GDT[Phospho (STY): 24.3%]EEEEEEEVVPFS[Phospho (STY): 71.2%]S[Phospho (STY): 71.2%]DEQK_;_S[Phospho (STY): 0.1%]S[Phospho (STY): 0.2%]T[Phospho …	_SSTSGDTEEEEEEEVVPFS[Phospho (STY)]S[Phospho (STY)]DEQKR_.3;_SSTSGDTEEEEEEEVVPFS[Phospho (STY)]S[Phospho (STY)]DEQK_.3	ZNF185_S170_M2
-0.26312	-1.15331	-1.16076	NaN	0.985396	0.883468	0.708335	0.000194081	ZNF185	O15231	_S[Phospho (STY)]STS[Phospho (STY)]GDTEEEEEEEVVPFSSDEQKR_;_S[Phospho (STY)]STSGDT[Phospho (STY)]EEEEEEEVVPFSSDEQKR_;_S[Phospho (STY)]STSGDT[Phospho (STY)]EEEEEEEVVPFSSDEQK_;_S[Phospho (STY)]STS[Phospho (STY)]GDTEEEEEEEVVPFSSDEQK_	_S[Phospho (STY): 0%]S[Phospho (STY): 0%]T[Phospho (STY): 0%]S[Phospho (STY): 0%]GDT[Phospho (STY): 0%]EEEEEEEVVPFS[Phospho (STY): 100%]S[Phospho (STY): 100%]DEQKR_;_S[Phospho (STY): 1.3%]S[Phospho (STY): 1.6%]T[Phospho (STY): 15.9%]S[Phospho (STY): 14.4%]GDT[Phospho (STY): 24.3%]EEEEEEEVVPFS[Phospho (STY): 71.2%]S[Phospho (STY): 71.2%]DEQK_;_S[Phospho (STY): 0.1%]S[Phospho (STY): 0.2%]T[Phospho …	_SSTSGDTEEEEEEEVVPFS[Phospho (STY)]S[Phospho (STY)]DEQKR_.3;_SSTSGDTEEEEEEEVVPFS[Phospho (STY)]S[Phospho (STY)]DEQK_.3	ZNF185_S171_M2
-0.411326	-0.860934	-0.82859	-0.994911	1.20027	1.24448	0.651009	0	ZNF185	O15231	_QSS[Phospho (STY)]PSGSEQLVR_;_QS[Phospho (STY)]SPSGSEQLVR_;_QSSPS[Phospho (STY)]GSEQLVR_	_QS[Phospho (STY): 0.3%]S[Phospho (STY): 65.8%]PS[Phospho (STY): 0.3%]GS[Phospho (STY): 33.7%]EQLVR_;_QS[Phospho (STY): 0.1%]S[Phospho (STY): 87.3%]PS[Phospho (STY): 0.1%]GS[Phospho (STY): 12.4%]EQLVR_;_QS[Phospho (STY): 0.6%]S[Phospho (STY): 99.4%]PS[Phospho (STY): 0%]GS[Phospho (STY): 0%]EQLVR_;_QS[Phospho (STY): 0%]S[Phospho (STY): 100%]PS[Phospho (STY): 0%]GS[Phospho (STY): 0%]EQLVR_;_QS[Phos…	_QSS[Phospho (STY)]PSGSEQLVR_.2	ZNF185_S453_M1
-0.429112	-0.860164	-0.854021	-0.96973	1.22481	1.19251	0.695704	6.45161e-05	ZNF185	O15231	_ESC[Carbamidomethyl (C)]GS[Phospho (STY)]SVLTDFEGK_;_ES[Phospho (STY)]C[Carbamidomethyl (C)]GSSVLTDFEGK_;_RESC[Carbamidomethyl (C)]GS[Phospho (STY)]SVLTDFEGK_;_RES[Phospho (STY)]C[Carbamidomethyl (C)]GSSVLTDFEGK_;_RESC[Carbamidomethyl (C)]GSS[Phospho (STY)]VLTDFEGK_;_RESC[Carbamidomethyl (C)]GSSVLT[Phospho (STY)]DFEGK_;_RESC[Carbamidomethyl (C)]GS[Phospho (STY)]SVLTDFEGK_;_RES[Phospho (STY)]C[Ca…	_ES[Phospho (STY): 37%]C[Carbamidomethyl (C): 100%]GS[Phospho (STY): 22.2%]S[Phospho (STY): 36.2%]VLT[Phospho (STY): 4.6%]DFEGK_;_ES[Phospho (STY): 66.3%]C[Carbamidomethyl (C): 100%]GS[Phospho (STY): 7%]S[Phospho (STY): 25.7%]VLT[Phospho (STY): 1.1%]DFEGK_;_ES[Phospho (STY): 60.3%]C[Carbamidomethyl (C): 100%]GS[Phospho (STY): 29.7%]S[Phospho (STY): 9.7%]VLT[Phospho (STY): 0.3%]DFEGK_;_ES[Phospho …	_ES[Phospho (STY)]C[Carbamidomethyl (C)]GSSVLTDFEGK_.2;_RES[Phospho (STY)]C[Carbamidomethyl (C)]GSSVLTDFEGK_.2;_RES[Phospho (STY)]C[Carbamidomethyl (C)]GSSVLTDFEGK_.3	ZNF185_S465_M1
-0.187149	-1.32557	NaN	-1.02102	0.907503	0.911785	0.714451	7.83801e-05	ZNF185	O15231	_RESC[Carbamidomethyl (C)]GS[Phospho (STY)]SVLT[Phospho (STY)]DFEGK_;_RESC[Carbamidomethyl (C)]GS[Phospho (STY)]S[Phospho (STY)]VLTDFEGK_;_RES[Phospho (STY)]C[Carbamidomethyl (C)]GSS[Phospho (STY)]VLTDFEGK_;_RES[Phospho (STY)]C[Carbamidomethyl (C)]GS[Phospho (STY)]SVLTDFEGK_;_RESC[Carbamidomethyl (C)]GS[Phospho (STY)]S[Phospho (STY)]VLTDFEGK_;_RES[Phospho (STY)]C[Carbamidomethyl (C)]GS[Phospho (S…	_RES[Phospho (STY): 11%]C[Carbamidomethyl (C): 100%]GS[Phospho (STY): 99.4%]S[Phospho (STY): 89.6%]VLT[Phospho (STY): 0%]DFEGK_;_RES[Phospho (STY): 0.8%]C[Carbamidomethyl (C): 100%]GS[Phospho (STY): 99.5%]S[Phospho (STY): 98.1%]VLT[Phospho (STY): 1.5%]DFEGK_;_RES[Phospho (STY): 10.1%]C[Carbamidomethyl (C): 100%]GS[Phospho (STY): 90.9%]S[Phospho (STY): 98.6%]VLT[Phospho (STY): 0.4%]DFEGK_;_RES[Pho…	_RESC[Carbamidomethyl (C)]GS[Phospho (STY)]S[Phospho (STY)]VLTDFEGK_.2;_RESC[Carbamidomethyl (C)]GS[Phospho (STY)]S[Phospho (STY)]VLTDFEGK_.3;_RES[Phospho (STY)]C[Carbamidomethyl (C)]GS[Phospho (STY)]SVLTDFEGK_.2;_RES[Phospho (STY)]C[Carbamidomethyl (C)]GS[Phospho (STY)]SVLTDFEGK_.3	ZNF185_S468_M2
-0.249637	-0.931147	NaN	-1.35877	0.952036	0.963947	0.623567	4.79042e-05	ZNF185	O15231	_S[Phospho (STY)]RATSFSSAGEVPK_;_SRATSFSS[Phospho (STY)]AGEVPK_;_SRATS[Phospho (STY)]FSSAGEVPK_;_SRATSFS[Phospho (STY)]SAGEVPK_;_SRAT[Phospho (STY)]SFSSAGEVPK_;_TIELPSGRS[Phospho (STY)]R_	_S[Phospho (STY): 50.5%]RAT[Phospho (STY): 47.8%]S[Phospho (STY): 1%]FS[Phospho (STY): 0.7%]S[Phospho (STY): 0%]AGEVPK_;_S[Phospho (STY): 86.2%]RAT[Phospho (STY): 2.8%]S[Phospho (STY): 10.9%]FS[Phospho (STY): 0%]S[Phospho (STY): 0.2%]AGEVPK_;_S[Phospho (STY): 86.9%]RAT[Phospho (STY): 2.6%]S[Phospho (STY): 10.3%]FS[Phospho (STY): 0%]S[Phospho (STY): 0.1%]AGEVPK_;_S[Phospho (STY): 87.8%]RAT[Phospho…	_S[Phospho (STY)]RATSFSSAGEVPK_.3;_TIELPSGRS[Phospho (STY)]R_.2	ZNF185_S60_M1
-0.0668614	-0.543805	-0.656028	-1.58325	0.860205	1.14199	0.84774	4.08163e-05	ZNF185	O15231	_ATSFS[Phospho (STY)]SAGEVPKPRPPSTR_;_ATS[Phospho (STY)]FSSAGEVPKPRPPSTR_;_ATS[Phospho (STY)]FSSAGEVPK_;_ATSFS[Phospho (STY)]SAGEVPK_;_ATSFSS[Phospho (STY)]AGEVPK_;_S[Phospho (STY)]RATSFSSAGEVPK_;_SRATS[Phospho (STY)]FSSAGEVPK_;_SRAT[Phospho (STY)]SFSSAGEVPK_;_SRATSFS[Phospho (STY)]SAGEVPK_;_S[Phospho (STY)]RATSFSSAGEVPK_;_SRATSFSS[Phospho (STY)]AGEVPK_;_SRATS[Phospho (STY)]FSSAGEVPK_	_AT[Phospho (STY): 3.8%]S[Phospho (STY): 90.1%]FS[Phospho (STY): 5.9%]S[Phospho (STY): 0.2%]AGEVPKPRPPS[Phospho (STY): 0%]T[Phospho (STY): 0%]R_;_AT[Phospho (STY): 3.8%]S[Phospho (STY): 67.1%]FS[Phospho (STY): 21.7%]S[Phospho (STY): 7.2%]AGEVPKPRPPS[Phospho (STY): 0.1%]T[Phospho (STY): 0%]R_;_AT[Phospho (STY): 4.1%]S[Phospho (STY): 88.8%]FS[Phospho (STY): 6.1%]S[Phospho (STY): 0.3%]AGEVPKPRPPS[Ph…	_ATS[Phospho (STY)]FSSAGEVPKPRPPSTR_.3;_ATS[Phospho (STY)]FSSAGEVPK_.2;_SRATS[Phospho (STY)]FSSAGEVPK_.2;_SRATS[Phospho (STY)]FSSAGEVPK_.3	ZNF185_S64_M1
-0.0866241	-0.722109	-0.394384	-1.62477	0.960004	1.00303	0.864854	5.34918e-05	ZNF185	O15231	_RSS[Phospho (STY)]TS[Phospho (STY)]GDTEEEEEEEVVPFSSDEQK_;_RS[Phospho (STY)]S[Phospho (STY)]TSGDTEEEEEEEVVPFSSDEQK_;_RSSTS[Phospho (STY)]GDT[Phospho (STY)]EEEEEEEVVPFSSDEQK_;_RSST[Phospho (STY)]S[Phospho (STY)]GDTEEEEEEEVVPFSSDEQK_;_RSS[Phospho (STY)]T[Phospho (STY)]SGDTEEEEEEEVVPFSSDEQK_;_RSST[Phospho (STY)]SGDT[Phospho (STY)]EEEEEEEVVPFSSDEQK_;_RSSTS[Phospho (STY)]GDT[Phospho (STY)]EEEEEEEVVPFS…	_RS[Phospho (STY): 0.1%]S[Phospho (STY): 5.8%]T[Phospho (STY): 44.7%]S[Phospho (STY): 49.5%]GDT[Phospho (STY): 100%]EEEEEEEVVPFS[Phospho (STY): 0%]S[Phospho (STY): 0%]DEQK_;_RS[Phospho (STY): 0.1%]S[Phospho (STY): 6%]T[Phospho (STY): 44.6%]S[Phospho (STY)	_RSSTS[Phospho (STY)]GDT[Phospho (STY)]EEEEEEEVVPFSSDEQK_.3;_RSSTS[Phospho (STY)]GDT[Phospho (STY)]EEEEEEEVVPFSSDEQK_.4;_RSST[Phospho (STY)]SGDT[Phospho (STY)]EEEEEEEVVPFSSDEQK_.3;_RSST[Phospho (STY)]SGDT[Phospho (STY)]EEEEEEEVVPFSSDEQK_.4;_RSS[Phospho (STY)]TSGDT[Phospho (STY)]EEEEEEEVVPFSSDEQK_.3;_SSTS[Phospho (STY)]GDT[Phospho (STY)]EEEEEEEVVPFSSDEQK_.3;_SST[Phospho (STY)]SGDT[Phospho (STY)]EE…	ZNF185_T158_M2
-0.124956	-1.12432	-0.943709	-0.807075	1.13711	1.20537	0.657573	5.88235e-05	ZNF185	O15231	_GGQGDPAVPAQQPADPSTPERQSSPSGS[Phospho (STY)]EQLVR_;_GGQGDPAVPAQQPADPST[Phospho (STY)]PERQSSPSGSEQLVR_;_GGQGDPAVPAQQPADPST[Phospho (STY)]PER_;_GGQGDPAVPAQQPADPST[Phospho (STY)]PER_;_GGQGDPAVPAQQPADPS[Phospho (STY)]TPER_	_GGQGDPAVPAQQPADPS[Phospho (STY): 2.4%]T[Phospho (STY): 95.2%]PERQS[Phospho (STY): 0.6%]S[Phospho (STY): 0.6%]PS[Phospho (STY): 0.6%]GS[Phospho (STY): 0.6%]EQLVR_;_GGQGDPAVPAQQPADPS[Phospho (STY): 0.4%]T[Phospho (STY): 99.6%]PERQS[Phospho (STY): 0%]S[Phospho (STY): 0%]PS[Phospho (STY): 0%]GS[Phospho (STY): 0%]EQLVR_;_GGQGDPAVPAQQPADPS[Phospho (STY): 4.4%]T[Phospho (STY): 93.2%]PERQS[Phospho (STY)…	_GGQGDPAVPAQQPADPST[Phospho (STY)]PERQSSPSGSEQLVR_.4;_GGQGDPAVPAQQPADPST[Phospho (STY)]PER_.2;_GGQGDPAVPAQQPADPST[Phospho (STY)]PER_.3	ZNF185_T447_M1
0.686253	-1.10176	-0.906879	-1.16714	0.649685	1.00929	0.83054	0.00157018	ZNF185	O15231	_VRSPSS[Phospho (STY)]C[Carbamidomethyl (C)]MVTVTVTATSEQPHIYIPAPASELDSSSTTK_;_VRSPS[Phospho (STY)]SC[Carbamidomethyl (C)]MVTVTVTATSEQPHIYIPAPASELDSSSTTK_;_VRS[Phospho (STY)]PSSC[Carbamidomethyl (C)]MVTVTVTATSEQPHIYIPAPASELDSSSTTK_;_VRSPSSC[Carbamidomethyl (C)]MVTVTVTATSEQPHIY[Phospho (STY)]IPAPASELDSSSTTK_;_VRSPSS[Phospho (STY)]C[Carbamidomethyl (C)]M[Oxidation (M)]VTVTVTATSEQPHIYIPAPASELDSSSTTK_…	_VRS[Phospho (STY): 0.4%]PS[Phospho (STY): 0%]S[Phospho (STY): 0%]C[Carbamidomethyl (C): 100%]MVT[Phospho (STY): 0%]VT[Phospho (STY): 0%]VT[Phospho (STY): 0%]AT[Phospho (STY): 0%]S[Phospho (STY): 0%]EQPHIY[Phospho (STY): 99.6%]IPAPAS[Phospho (STY): 0%]ELDS[Phospho (STY): 0%]S[Phospho (STY): 0%]S[Phospho (STY): 0%]T[Phospho (STY): 0%]T[Phospho (STY): 0%]K_;_VRS[Phospho (STY): 0.3%]PS[Phospho (STY)…	_VRSPSSC[Carbamidomethyl (C)]MVTVTVTATSEQPHIY[Phospho (STY)]IPAPASELDSSSTTK_.4;_VRSPSSC[Carbamidomethyl (C)]M[Oxidation (M)]VTVTVTATSEQPHIY[Phospho (STY)]IPAPASELDSSSTTK_.4	ZNF185_Y558_M1
1.11654	-1.31165	-1.39464	0.14019	0.47786	0.914663	0.0570439	0.00527692	CASC3	O15234	_VELKS[Phospho (STY)]EANDAVNSST[Phospho (STY)]K_;_VELKS[Phospho (STY)]EANDAVNSS[Phospho (STY)]TK_;_VELKS[Phospho (STY)]EANDAVNSS[Phospho (STY)]TK_;_VELKS[Phospho (STY)]EANDAVNSST[Phospho (STY)]K_	_VELKS[Phospho (STY): 100%]EANDAVNS[Phospho (STY): 40.7%]S[Phospho (STY): 56.5%]T[Phospho (STY): 2.8%]K_;_VELKS[Phospho (STY): 100%]EANDAVNS[Phospho (STY): 40.9%]S[Phospho (STY): 56.4%]T[Phospho (STY): 2.7%]K_;_VELKS[Phospho (STY): 99.9%]EANDAVNS[Phospho (STY): 28.3%]S[Phospho (STY): 67.5%]T[Phospho (STY): 4.4%]K_;_VELKS[Phospho (STY): 99.8%]EANDAVNS[Phospho (STY): 26.5%]S[Phospho (STY): 57.1%]T[…	_VELKS[Phospho (STY)]EANDAVNSS[Phospho (STY)]TK_.2;_VELKS[Phospho (STY)]EANDAVNS[Phospho (STY)]STK_.2	CASC3_S117_M2
0.408558	-0.886636	-0.708404	-1.42601	0.739383	1.2611	0.612003	0.000313184	CASC3	O15234	_S[Phospho (STY)]TVTGERQSGDGQESTEPVENK_;_STVTGERQS[Phospho (STY)]GDGQESTEPVENK_;_STVTGERQSGDGQES[Phospho (STY)]TEPVENK_	_S[Phospho (STY): 0%]T[Phospho (STY): 0%]VT[Phospho (STY): 0%]GERQS[Phospho (STY): 100%]GDGQES[Phospho (STY): 0%]T[Phospho (STY): 0%]EPVENK_;_S[Phospho (STY): 0%]T[Phospho (STY): 0%]VT[Phospho (STY): 0.6%]GERQS[Phospho (STY): 99.3%]GDGQES[Phospho (STY): 0%]T[Phospho (STY): 0%]EPVENK_;_S[Phospho (STY): 0%]T[Phospho (STY): 0%]VT[Phospho (STY): 0.7%]GERQS[Phospho (STY): 99.3%]GDGQES[Phospho (STY): 0…	_STVTGERQS[Phospho (STY)]GDGQESTEPVENK_.3	CASC3_S148_M1
-0.497833	-0.913901	-1.30174	-0.0561968	1.40572	1.0776	0.286356	0.000332391	CASC3	O15234	_LEQTS[Phospho (STY)]VRDPSPEADAPVLGSPEK_;_LEQTSVRDPS[Phospho (STY)]PEADAPVLGSPEK_;_LEQT[Phospho (STY)]SVRDPSPEADAPVLGSPEK_;_RLEQTSVRDPS[Phospho (STY)]PEADAPVLGSPEK_;_RLEQTS[Phospho (STY)]VRDPSPEADAPVLGSPEK_	_LEQT[Phospho (STY): 0%]S[Phospho (STY): 0%]VRDPS[Phospho (STY): 100%]PEADAPVLGS[Phospho (STY): 0%]PEK_;_LEQT[Phospho (STY): 0%]S[Phospho (STY): 0%]VRDPS[Phospho (STY): 99.9%]PEADAPVLGS[Phospho (STY): 0.1%]PEK_;_LEQT[Phospho (STY): 0%]S[Phospho (STY): 0%]VRDPS[Phospho (STY): 99.5%]PEADAPVLGS[Phospho (STY): 0.5%]PEK_;_LEQT[Phospho (STY): 0%]S[Phospho (STY): 0%]VRDPS[Phospho (STY): 99.3%]PEADAPVLGS…	_LEQTSVRDPS[Phospho (STY)]PEADAPVLGSPEK_.3;_RLEQTSVRDPS[Phospho (STY)]PEADAPVLGSPEK_.3;_RLEQTSVRDPS[Phospho (STY)]PEADAPVLGSPEK_.4	CASC3_S363_M1
2.05128	-0.664072	0.0562617	0.157022	-0.784576	0.0250604	-0.840979	0.000472561	CASC3	O15234	_RLEQTSVRDPS[Phospho (STY)]PEADAPVLGS[Phospho (STY)]PEK_;_RLEQTS[Phospho (STY)]VRDPSPEADAPVLGS[Phospho (STY)]PEK_	_RLEQT[Phospho (STY): 0%]S[Phospho (STY): 0%]VRDPS[Phospho (STY): 100%]PEADAPVLGS[Phospho (STY): 100%]PEK_	_RLEQTSVRDPS[Phospho (STY)]PEADAPVLGS[Phospho (STY)]PEK_.3	CASC3_S363_M2
2.05128	-0.664072	0.0562617	0.157022	-0.784576	0.0250604	-0.840979	0.000472681	CASC3	O15234	_RLEQTSVRDPS[Phospho (STY)]PEADAPVLGS[Phospho (STY)]PEK_;_RLEQTS[Phospho (STY)]VRDPSPEADAPVLGS[Phospho (STY)]PEK_	_RLEQT[Phospho (STY): 0%]S[Phospho (STY): 0%]VRDPS[Phospho (STY): 100%]PEADAPVLGS[Phospho (STY): 100%]PEK_	_RLEQTSVRDPS[Phospho (STY)]PEADAPVLGS[Phospho (STY)]PEK_.3	CASC3_S373_M2
-0.340198	-0.811229	0.272659	-1.62556	0.416316	1.32344	0.764574	0.000896226	RER1	O15258	_[Acetyl (Protein N-term)]S[Phospho (STY)]EGDSVGESVHGKPSVVYR_;_S[Acetyl (Protein N-term)]EGDS[Phospho (STY)]VGESVHGKPSVVYR_;_[Acetyl (Protein N-term)]SEGDS[Phospho (STY)]VGESVHGKPSVVYR_;_[Acetyl (Protein N-term)]S[Phospho (STY)]EGDSVGESVHGK_;_[Acetyl (Protein N-term)]SEGDS[Phospho (STY)]VGESVHGK_	_S[Phospho (STY): 100%]EGDS[Phospho (STY): 0%]VGES[Phospho (STY): 0%]VHGKPS[Phospho (STY): 0%]VVY[Phospho (STY): 0%]R_;_S[Phospho (STY): 99.7%]EGDS[Phospho (STY): 0.3%]VGES[Phospho (STY): 0%]VHGKPS[Phospho (STY): 0%]VVY[Phospho (STY): 0%]R_;_S[Phospho (STY): 99.3%]EGDS[Phospho (STY): 0.7%]VGES[Phospho (STY): 0%]VHGKPS[Phospho (STY): 0%]VVY[Phospho (STY): 0%]R_;_S[Phospho (STY): 99.5%]EGDS[Phospho…	_S[Phospho (STY)]EGDSVGESVHGKPSVVYR_.3;_S[Phospho (STY)]EGDSVGESVHGK_.2	RER1_S2_M1
-2.10675	-0.155781	0.883031	0.720811	0.332527	-0.0296378	0.355795	0.000208936	PPM1D	O15297	_DPLPDAGASPAPS[Phospho (STY)]R_	_DPLPDAGAS[Phospho (STY): 0%]PAPS[Phospho (STY): 100%]R_	_DPLPDAGASPAPS[Phospho (STY)]R_.2	PPM1D_S89_M1
-0.388791	-0.873998	-1.39465	-0.141858	1.23673	1.21109	0.351476	0.002887	CTAGE5	O15320	_EHSPY[Phospho (STY)]GPS[Phospho (STY)]PLGWPSSETR_;_EHS[Phospho (STY)]PY[Phospho (STY)]GPSPLGWPSSETR_;_EHS[Phospho (STY)]PYGPS[Phospho (STY)]PLGWPSSETR_	_EHS[Phospho (STY): 96.4%]PY[Phospho (STY): 47%]GPS[Phospho (STY): 56.5%]PLGWPS[Phospho (STY): 0%]S[Phospho (STY): 0%]ET[Phospho (STY): 0%]R_;_EHS[Phospho (STY): 95.6%]PY[Phospho (STY): 46.2%]GPS[Phospho (STY): 58.2%]PLGWPS[Phospho (STY): 0%]S[Phospho (STY): 0%]ET[Phospho (STY): 0%]R_;_EHS[Phospho (STY): 95.4%]PY[Phospho (STY): 50.3%]GPS[Phospho (STY): 54.3%]PLGWPS[Phospho (STY): 0%]S[Phospho (ST…	_EHS[Phospho (STY)]PYGPS[Phospho (STY)]PLGWPSSETR_.2;_EHS[Phospho (STY)]PY[Phospho (STY)]GPSPLGWPSSETR_.2;_EHS[Phospho (STY)]PY[Phospho (STY)]GPSPLGWPSSETR_.3	CTAGE5_S517_M2
-1.71384	0.28674	0.08719	-0.886125	1.21268	0.82581	0.187538	5.34125e-05	CTAGE5	O15320	_AFLS[Phospho (STY)]PPTLLEGPLR_	_AFLS[Phospho (STY): 100%]PPT[Phospho (STY): 0%]LLEGPLR_	_AFLS[Phospho (STY)]PPTLLEGPLR_.2	CTAGE5_S536_M1
-0.0410809	0.813874	NaN	1.24653	-0.152327	-0.220747	-1.64625	0.000600094	CTAGE5	O15320	_GS[Phospho (STY)]RGPGNPLDHQITNER_	_GS[Phospho (STY): 99.9%]RGPGNPLDHQIT[Phospho (STY): 0.1%]NER_;_GS[Phospho (STY): 100%]RGPGNPLDHQIT[Phospho (STY): 0%]NER_;_GS[Phospho (STY): 99.3%]RGPGNPLDHQIT[Phospho (STY): 0.7%]NER_;_GS[Phospho (STY): 99.5%]RGPGNPLDHQIT[Phospho (STY): 0.5%]NER_	_GS[Phospho (STY)]RGPGNPLDHQITNER_.3	CTAGE5_S559_M1
0.29342	-0.485157	-0.628565	-1.68088	0.898904	1.22916	0.373116	0.00107166	CTAGE5	O15320	_LT[Phospho (STY)]DPHRAPSDTGS[Phospho (STY)]LS[Phospho (STY)]PPWDQDRR_;_LTDPHRAPSDT[Phospho (STY)]GS[Phospho (STY)]LS[Phospho (STY)]PPWDQDRR_;_LTDPHRAPS[Phospho (STY)]DTGS[Phospho (STY)]LS[Phospho (STY)]PPWDQDRR_;_LT[Phospho (STY)]DPHRAPS[Phospho (STY)]DTGSLS[Phospho (STY)]PPWDQDRR_;_LTDPHRAPSDT[Phospho (STY)]GS[Phospho (STY)]LS[Phospho (STY)]PPWDQDRR_;_LTDPHRAPS[Phospho (STY)]DTGS[Phospho (STY)]…	_LT[Phospho (STY): 14.7%]DPHRAPS[Phospho (STY): 14.8%]DT[Phospho (STY): 99.6%]GS[Phospho (STY): 85.6%]LS[Phospho (STY): 85.2%]PPWDQDRR_;_LT[Phospho (STY): 0.6%]DPHRAPS[Phospho (STY): 3.3%]DT[Phospho (STY): 99.6%]GS[Phospho (STY): 99.4%]LS[Phospho (STY): 97.1%]PPWDQDRR_;_LT[Phospho (STY): 0%]DPHRAPS[Phospho (STY): 0%]DT[Phospho (STY): 100%]GS[Phospho (STY): 100%]LS[Phospho (STY): 100%]PPWDQDRR_;_L…	_LTDPHRAPSDT[Phospho (STY)]GS[Phospho (STY)]LS[Phospho (STY)]PPWDQDRR_.3;_LTDPHRAPSDT[Phospho (STY)]GS[Phospho (STY)]LS[Phospho (STY)]PPWDQDRR_.4;_LTDPHRAPSDT[Phospho (STY)]GS[Phospho (STY)]LS[Phospho (STY)]PPWDQDR_.3;_LTDPHRAPS[Phospho (STY)]DTGS[Phospho (STY)]LS[Phospho (STY)]PPWDQDRR_.4;_LTDPHRAPS[Phospho (STY)]DT[Phospho (STY)]GS[Phospho (STY)]LSPPWDQDRR_.3;_LTDPHRAPS[Phospho (STY)]DT[Phospho…	CTAGE5_S594_M3
0.380819	-0.369192	-0.510779	-1.79084	0.762102	1.26526	0.262634	0.000320776	CTAGE5	O15320	_LT[Phospho (STY)]DPHRAPSDTGS[Phospho (STY)]LS[Phospho (STY)]PPWDQDRR_;_LTDPHRAPSDT[Phospho (STY)]GS[Phospho (STY)]LS[Phospho (STY)]PPWDQDRR_;_LTDPHRAPS[Phospho (STY)]DTGS[Phospho (STY)]LS[Phospho (STY)]PPWDQDRR_;_LT[Phospho (STY)]DPHRAPS[Phospho (STY)]DTGSLS[Phospho (STY)]PPWDQDRR_;_LTDPHRAPSDT[Phospho (STY)]GS[Phospho (STY)]LS[Phospho (STY)]PPWDQDRR_;_LTDPHRAPS[Phospho (STY)]DTGS[Phospho (STY)]…	_LT[Phospho (STY): 14.7%]DPHRAPS[Phospho (STY): 14.8%]DT[Phospho (STY): 99.6%]GS[Phospho (STY): 85.6%]LS[Phospho (STY): 85.2%]PPWDQDRR_;_LT[Phospho (STY): 0.6%]DPHRAPS[Phospho (STY): 3.3%]DT[Phospho (STY): 99.6%]GS[Phospho (STY): 99.4%]LS[Phospho (STY): 97.1%]PPWDQDRR_;_LT[Phospho (STY): 0%]DPHRAPS[Phospho (STY): 0%]DT[Phospho (STY): 100%]GS[Phospho (STY): 100%]LS[Phospho (STY): 100%]PPWDQDRR_;_L…	_LTDPHRAPSDT[Phospho (STY)]GS[Phospho (STY)]LS[Phospho (STY)]PPWDQDRR_.3;_LTDPHRAPSDT[Phospho (STY)]GS[Phospho (STY)]LS[Phospho (STY)]PPWDQDRR_.4;_LTDPHRAPSDT[Phospho (STY)]GS[Phospho (STY)]LS[Phospho (STY)]PPWDQDR_.3;_LTDPHRAPS[Phospho (STY)]DTGS[Phospho (STY)]LS[Phospho (STY)]PPWDQDRR_.4;_LTDPHRAPS[Phospho (STY)]DT[Phospho (STY)]GSLS[Phospho (STY)]PPWDQDRR_.3	CTAGE5_S596_M3
-1.88411	-0.0291279	-0.216342	-0.167592	1.22127	0.927889	0.148016	7.79402e-05	CTAGE5	O15320	_FC[Carbamidomethyl (C)]SNSGRLS[Phospho (STY)]GPAELR_;_FC[Carbamidomethyl (C)]SNS[Phospho (STY)]GRLSGPAELR_;_FC[Carbamidomethyl (C)]SNSGRLS[Phospho (STY)]GPAELR_	_FC[Carbamidomethyl (C): 100%]S[Phospho (STY): 0%]NS[Phospho (STY): 0%]GRLS[Phospho (STY): 100%]GPAELR_;_FC[Carbamidomethyl (C): 100%]S[Phospho (STY): 0%]NS[Phospho (STY): 0%]GRLS[Phospho (STY): 100%]GPAELR_;_FC[Carbamidomethyl (C): 100%]S[Phospho (STY): 0.3%]NS[Phospho (STY): 0.3%]GRLS[Phospho (STY): 99.3%]GPAELR_;_FC[Carbamidomethyl (C): 100%]S[Phospho (STY): 0.1%]NS[Phospho (STY): 0%]GRLS[Phos…	_FC[Carbamidomethyl (C)]SNSGRLS[Phospho (STY)]GPAELR_.2;_FC[Carbamidomethyl (C)]SNSGRLS[Phospho (STY)]GPAELR_.3	CTAGE5_S635_M1
-1.60522	1.26371	1.02306	0.492622	-0.168608	-0.464112	-0.541453	0.00111518	CTAGE5	O15320	_SFNMPS[Phospho (STY)]LDK_;_SFNM[Oxidation (M)]PS[Phospho (STY)]LDK_	_S[Phospho (STY): 0%]FNMPS[Phospho (STY): 100%]LDK_;_S[Phospho (STY): 0.2%]FNMPS[Phospho (STY): 99.8%]LDK_;_S[Phospho (STY): 4%]FNMPS[Phospho (STY): 96%]LDK_;_S[Phospho (STY): 1%]FNMPS[Phospho (STY): 99%]LDK_;_S[Phospho (STY): 0.1%]FNMPS[Phospho (STY): 99.9%]LDK_;_S[Phospho (STY): 0.8%]FNMPS[Phospho (STY): 99.2%]LDK_;_S[Phospho (STY): 1.3%]FNMPS[Phospho (STY): 98.7%]LDK_;_S[Phospho (STY): 33.2%]F…	_SFNMPS[Phospho (STY)]LDK_.2;_SFNM[Oxidation (M)]PS[Phospho (STY)]LDK_.2	CTAGE5_S647_M1
0.330063	-0.545127	-0.631605	-1.61483	0.934248	1.28718	0.240081	0.00205117	CTAGE5	O15320	_LT[Phospho (STY)]DPHRAPSDTGS[Phospho (STY)]LS[Phospho (STY)]PPWDQDRR_;_LTDPHRAPSDT[Phospho (STY)]GS[Phospho (STY)]LS[Phospho (STY)]PPWDQDRR_;_LTDPHRAPS[Phospho (STY)]DTGS[Phospho (STY)]LS[Phospho (STY)]PPWDQDRR_;_LT[Phospho (STY)]DPHRAPS[Phospho (STY)]DTGSLS[Phospho (STY)]PPWDQDRR_;_LTDPHRAPSDT[Phospho (STY)]GS[Phospho (STY)]LS[Phospho (STY)]PPWDQDRR_;_LTDPHRAPS[Phospho (STY)]DTGS[Phospho (STY)]…	_LT[Phospho (STY): 14.7%]DPHRAPS[Phospho (STY): 14.8%]DT[Phospho (STY): 99.6%]GS[Phospho (STY): 85.6%]LS[Phospho (STY): 85.2%]PPWDQDRR_;_LT[Phospho (STY): 0.6%]DPHRAPS[Phospho (STY): 3.3%]DT[Phospho (STY): 99.6%]GS[Phospho (STY): 99.4%]LS[Phospho (STY): 97.1%]PPWDQDRR_;_LT[Phospho (STY): 0%]DPHRAPS[Phospho (STY): 0%]DT[Phospho (STY): 100%]GS[Phospho (STY): 100%]LS[Phospho (STY): 100%]PPWDQDRR_;_L…	_LTDPHRAPSDT[Phospho (STY)]GS[Phospho (STY)]LS[Phospho (STY)]PPWDQDRR_.3;_LTDPHRAPSDT[Phospho (STY)]GS[Phospho (STY)]LS[Phospho (STY)]PPWDQDRR_.4;_LTDPHRAPSDT[Phospho (STY)]GS[Phospho (STY)]LS[Phospho (STY)]PPWDQDR_.3;_LTDPHRAPS[Phospho (STY)]DT[Phospho (STY)]GSLS[Phospho (STY)]PPWDQDRR_.3;_LTDPHRAPS[Phospho (STY)]DT[Phospho (STY)]GS[Phospho (STY)]LSPPWDQDRR_.3;_LTDPHRAPS[Phospho (STY)]DT[Phospho…	CTAGE5_T592_M3
-0.529333	-0.789724	-1.51484	0.154507	1.18413	1.10642	0.388853	0.000932113	CTAGE5	O15320	_EHS[Phospho (STY)]PYGPS[Phospho (STY)]PLGWPSSETR_;_EHSPY[Phospho (STY)]GPS[Phospho (STY)]PLGWPSSETR_;_EHS[Phospho (STY)]PY[Phospho (STY)]GPSPLGWPSSETR_;_EHS[Phospho (STY)]PY[Phospho (STY)]GPSPLGWPSSETR_;_EHS[Phospho (STY)]PYGPS[Phospho (STY)]PLGWPSSETR_;_EHSPY[Phospho (STY)]GPS[Phospho (STY)]PLGWPSSETR_;_EHSPY[Phospho (STY)]GPS[Phospho (STY)]PLGWPSSETR_;_EHS[Phospho (STY)]PY[Phospho (STY)]GPSPLG…	_EHS[Phospho (STY): 1.9%]PY[Phospho (STY): 100%]GPS[Phospho (STY): 98.1%]PLGWPS[Phospho (STY): 0%]S[Phospho (STY): 0%]ET[Phospho (STY): 0%]R_;_EHS[Phospho (STY): 12.3%]PY[Phospho (STY): 100%]GPS[Phospho (STY): 87.7%]PLGWPS[Phospho (STY): 0%]S[Phospho (STY): 0%]ET[Phospho (STY): 0%]R_;_EHS[Phospho (STY): 0.6%]PY[Phospho (STY): 100%]GPS[Phospho (STY): 99.4%]PLGWPS[Phospho (STY): 0%]S[Phospho (STY):…	_EHSPY[Phospho (STY)]GPS[Phospho (STY)]PLGWPSSETR_.2;_EHSPY[Phospho (STY)]GPS[Phospho (STY)]PLGWPSSETR_.3;_EHS[Phospho (STY)]PY[Phospho (STY)]GPSPLGWPSSETR_.2;_EHS[Phospho (STY)]PY[Phospho (STY)]GPSPLGWPSSETR_.3	CTAGE5_Y519_M2
[truncated: 7,670 more rows]

## Sheet: Overlap
Prot	T: PG.ProteinGroups	T: PG.Genes	Phos	PG.ProteinGroups	Phosphosites	PTM_collapse_key
	A0A024RBG1;Q9NZJ9	NUDT4B;NUDT4		A0AV96	RBM47_T519	RBM47_T519_M1
	A0A0B4J2A2	PPIAL4C		A0AVK6	E2F8_S102	E2F8_S102_M1
	A0A0B4J2D5;P0DPI2;P30042	GATD3B;GATD3A;C21orf33		A0AVK6	E2F8_S417	E2F8_S417_M1
	A0FGR8	ESYT2		A0AVK6	E2F8_S71	E2F8_S71_M1
	A1L0T0	ILVBL		A0AVT1	UBA6_S36	UBA6_S36_M1
	A2RRP1	NBAS		A0FGR8	ESYT2_S743	ESYT2_S743_M1	Proteme have 1006 proteins
[truncated: 7,571 more rows]
